# Supplementary material for: Detection of a Low Level and Heterogeneous B Cell Immune Response in Peripheral Blood of Acute Borreliosis Patients With High Throughput Sequencing
Source: Front Immunol. 2019 May 16;10:1105. doi: 10.3389/fimmu.2019.01105 (PMC6532064; doi:10.3389/fimmu.2019.01105)
Supplement: Supplementary file 2 [file Table_1.XLSX]

## Sheet: Sheet1
Sequence info: xxxxxxx: 7 digit sequence ID, stim: isolated by in vitro stimulation, T0/T1/T2: sampled timepoint, plate_x: stimulation plate, Borrelia/B31, PT7, IP90: Borrelia VlsE-C6 reactive, A1-H12: position in well for single cell PCR, NegB31/NegPT7/NegIP90: sorted cells were negative for the respective VlsE-C6 peptide tetramer, Pepmix: mix of VLsE-C6 B31 & PT7 & IP90 was used for sorting and…	Obtained single cell nucleotide sequence
ControlA_SP_IgA_1500376_PT7_B9	GGTGCAGCTGCAGGAGTCGGGCCCAGGACTGGTGAGGCCTTCACAGACCCTGTCCCTCACCTGCACTGTCTCCGGTGACTCCATCAGTAGTGGTCATTACTACTGGAGCTGGATCCGGCAGCCCGCCGGGGAGGGACTGGAATGGATTGGGCGTATCGATTCCAGTGGGAGCACTAACTACTTCCCCTCCCTCGAGAGTCGAGTCACCATATCGCTAGACACGTCCAACAACCAATTCTCCCTGAGGCTGACCTCTGTGACCGCCGCAGACACGGCCATATATTACTGTGCGAGAGTGTATGGTTCGGGGAATTATCATGGCCTTAACCGCTGGTTCGACCCCTGGGGCCAGGGAACCCTGGTCACCGTCTCCTCAGCATCCCCGACCAGCCCCAAGGTC
ControlA_SP_IgA_1500456_B31_G2	GGTGCAGCTGGTGCAGTCTGGGGCTGAGGTGAAGAAGCCTGGGGCCTCAGTGAAGGTCTCCTGCAAGGTTTCTGGTTTCACCTTCACCGACTACTATTTCCACTGGGTGCGACAGGCCCCTGGACAAGGACTTGAGTGGCTGGGATGGATCAATTGCAATGATGGTCGCACAAGATATGCACAGAAATTTCAGGGCAGGGTCACCGTGACCAGGGACACGTCCATCAGCACAGCCGACATAGAACTGAGCAGACTGACATCTGACGACACGGCCGTGTATTACTGTGCGAGAGATGTCGCCGCGGATGACGGAGTCGACCTTGACTACTGGGGCCAGGGAACCCTGGTCACCGTCTCCTCAGCATCCCCGACCAGCCCCAAGGTC
ControlA_SP_IgA_1500459_B31_G8	GGTGCAGCTGGTGGAGTCTGGGGGAGGCTTGGTACAGCCTGGGGGGTCCCTGAGACTCTCCTGTGCAGCCTCTGGGTTCACCTTTAGCAGCTATGACATGATTTGGGTCCGCCAGGCTCCAGGGAAGGGGCTGGAGTGGGTCTCAGGTACTAGTGGTAGTGGTTTCACCACATACTACGCAGACTCCGTGAAGGGCCGGTTCACCATCTCCAGAGACAACTCCAAGAACACACTGTTTCTGCAAATGAACAGCCTGAGAGTCGAGGACACGGCCGTATATTACTGTGCGAAGGGTTTTGTTTATGACGTGGATACACCCGGGTTTGACCACTGGGGCCAGGGAATCCTGGTCACCGTCTCCTCAGCATCCCCG
ControlA_SP_IgA_1500470_IP90_B12	AGGTGCAGCTGGTGGAGTCTGGGGGAGACTTGGTCCAGCCTGGGGGGTCCCTGAGACTCTCCTGTGCAGCCTCTGGATTCACCGTCAGCAGCAACTATATGACTTGGGTCCGCCAGGCTCCAGGGAAGGGGCTGGAGTGGGTCTCAGTTATTTATAGACTTGGTAGTACTTTTGGTAGTACATACTATGCTGACTCCGTGAAGGGCCGATTCACCATCTCCAGAGACAGTTCCAAGAACACGGTGCATCTTCAAATGGACAACCTGAGACCTGAGGACACGGCTGTGTATTATTGTGCGAGGGATAAGTCTGGGGATCCTGAGTGGTACTTCGATCTCTGGGGCCGTGGCACCCTGGTCACTGTCTCCTCAGCATCCCCGACCAGCCCCAAGGTC
ControlA_SP_IgG_1500373_PT7_B2	TCGTGCAGCTGCAGGAGTCGNGCCCAAGACTGGTGAAGCCTTCGGACACCCTCTCCCTCGCCTGCACTGTCTCTGGCGCCTCCATAGCTGGTCATTACTGGACCTGGCTCAGGCAGTTCCCCGGGAAGGGACTGCAAATAATTGGCTTTATCCGCTACAATGAGAGGACCAACTACAACCCCTCCCTCAGGAGTCGGGTCACCATATTAGTAGACACGTCCAGGAATCAGTTCTCCCTGAGGCTGACCTCTGTGACCGCCGCGGACACGGCCGTATATTACTGTGCGAGACTGGGGGGAAAGCTATACTCGGACTTTGACTACTGGGGCCAGGGAGCCCTGGTCACCGTCTCCTCAGCCTCCACCAAGGGCCC
ControlA_SP_IgG_1500375_PT7_B4	TCACCTTGAAGGAGTCTGGTCCTACGTCGATTAAACCCACACAGACCCTCACGCTGACCTGCACCTTTTCTGGATTCTCACTTAACGATGGGGGAGAATCTGTGGGCTGGTTCCGTCAGCCCCCCGGAAAGGCCCTGGAGTGGCTTGCACTCATTTATTGGGATGATGATAAGCGCTACAACCCCTCTCTGAGGCCTAGAAGTAGTGTCACCAAGGACACCTCCAGACACCAGGTGGTCCTAACGATGACCAACATGGACCCTGTGGACACAGGCACGTATTTCTGTGCACACAGACACAGGGACCCGTACTGTAGTGGTCCTGGCTGCTACTCCGGGGACTTTGACTCCTGGGGCCCGGGAACCCCCGTCGCCGTCTCCTCGGCTTCCACCAAGGGCC…
ControlA_SP_IgG_1500457_B31_G3	GGTGCAGCTGGTGGAGTCTGGGGGAGGCTCGGTGCAGCCGGGGGGGTCCCTGAGACTCTCCTGTGCAGGCTCCGGATTCACCTTTAGCAGTTATGCCATGAGCTGGGTCCGTCAGGCTCCAGGGAAGGGGCTGGAGTGGGTCTCANCCATTGGTGCGAGAACATACTACGCAGACTCCGTGAAGGGCCGCTTCACCATCTCCAGAGACAATTCCAAGAACACGCTTTATCTGGAGATGACTGGCCTGCGAGCCGAGGACACGGCCGTATATTACTGTGCGAAGGACCTGAATAGACTGGCCACCGCTCCCTATGACCACTGGGGCCAGGGAACCCTGGTCACCGTCTCCTCAGCCTCCACCAAGGGCCCATC
ControlA_SP_IgG_1500458 B31_G6	CAGCTGGTGCAGTCTGGGGCTGAGGTGAGGAAGCCTGGGGCCTCAGTGAAGATTTCCTGCAAGGCTTCTGGATACACCTTCATTACCTATGCTATGCATTGGGTGCGCCAGGCCCCCGGACAAAGGCTTGAGTGGATGGGATGGATCTACGGTGGCAACGGTAAAACACAATATTTACAGAAGTTCCAGGGCAGAGTCACCTTTACCAGGGACACATCCGCGACCACAGCCTACATGGAGCTGAGCAGCCTGACATCTGAAGACACAGCTGTATATTACTGTGCGAAGGCGATGGGGGAAGGGAGCCAGTATGGTGGGACCTCCCTGTTCAACTGGTTCGACACCTGGGGCCAGGGAACCCTGGTCACCGTCTCCTCAGCCTCCACCAAGGGCCCATC
ControlA_SP_IgG_1500469_IP90_B7	GGTGCAGCTGGTGCAGTCCGGGGGAGGCTTCGTTCAGCCGGGGGGGTCACTGAGACTCTCCTGTGCAGCCTCTGGATTCGCCTTCAGCACCTGGATGCACTGGGTCCGCCAAGCTCCAGGGAAGGGGCTGGTCTGGGTCTCACGTATTAATAGTGATGGGAGTAGCACAAGATACGCGGGCTCAGTGAAGGGCCGATTCACCATCTCCAGAGACAACGCCGCGAACACGCTGTATCTGGAGATGAACAGTCTGAGAGCCGACGACACGGCTGTGTACTATTGCGTAAGAGAAGGGACTTTCCATGAGAGTAGTGGTTATTCTCCCCTCTTTGACTACTGGGGTCAGGGAACCTTGGTCACCGTCTCCTCAGCCTCCACCAAGGGCCCATCCGTC
ControlA_SP_IgH_1500374_PT7_B3	GCAGCTGCAGGAGTCGGGCCCAGGACTGGTGGAGCCTTCGGGGACCCTGTCCCTCACCTGCGATGTCTCTGGTGGCTCCATCGTCACTACTAATTGGTGGGCTTGGATCCGCCGGACCCCAGGGAAGGGGCTGGAGTGGGTTGGACAAATCTACCCTCATGGAAATACCAACTACAACCCGTCCCTCGCGAGTCGAGTCAGGATATCACTAGACGACTCCAAGAACGAGTTCTCCCTGAAACTGAAGTATGTGACCGCCGCAGACACAGCCGTATATTATTGTGCGAGATGCCCTTATTGTCCTGAGGGTGTCTGCTATGAACGGCACCAGCTTTGGTTTGGACGTCTGGGGCCAGGGGGCCACGGTCATTGTCTCCTCA
ControlA_SP_IgH_1500378_PT7_C2	GGTGCAGCTGCAGGAGTCGGGCCCAGGACTGGTGGAGCCTTCGGGGACCCTGTCCCTCACCTGCGATGTCTCTGGTGGCTCCATCGTCACTACTAATTGGTGGGCTTGGATCCGCCGGACCCCAGGGAAGGGGCTGGAGTGGGTTGGACAAATCTACCCTCATGGAAATACCAACTACAACCCGTCCCTCGCGAGTCGAGTCAGGATATCACTAGACGACTCCAAGAACGAGTTCTCCCTGAAACTGAAGTATGTGACCGCCGCAGACACAGCCTTATATTATTGTGCGAGATGCCCTTATTGTCCTGAGGGTGTCTGCTATGAACGGCA
ControlA_SP_IgH_1500466_IP90_B2	AGGTGCAGCTGCAGGAGTCGGGCCCAGGACTGGTGGAGCCTTCGGGGACCCTGTCCCTCACCTGCGATGTCTCTGGTGACTCCATCGTCACTACCAATTGGTGGGCTTGGATTCGCCGGACCCCAGGGAAGGGGCTGGAGTGGGTTGGACAATTCTACGTTCATGGAGATTCCACCTATAACCCGTCCCTCGCGAGTCGGGTCAGGATATCAGGAGACGTCTCCAAGAATGAGATCTACCTGAAAATGAGGTCTGTGACCGCCGCAGACACAGCCGTATATTATTGTGCGAGGTGCCCTTATTGTCCTGAGGGTGTCTGCTATGAACGGCACCACTTTGGTTTGGACGTCTGGGGCCAGGGGGCCACGGNCATTGTCTCCTCA
ControlA_SP_IgH_1500467_IP90_B3	GGTGCAGCTGGTGGAGTCTGGGGGAGGCTTGGTCCAGCCTGGGGGGTCCCTGAGACTCTCCTGTGCAGCCTTTGGATTCCCATTTAGTACCTATTGGATGACTTGGGTCCGCCAGGCTCCAGGAAAGGGGCTGGAGTGGGTGGCCCACATGAAAGAGGATGGGCGTGACAAATATTATGTGGATTCTGTGAAGGGCCGATTCACCATTTACAGAGACAACGCCGAGAGTTTATTGTATCTGCAGTTGAACAGCCTGAGAGCCGAAGACACGGCCGTCATCCCCGACCAG
ControlB_SN_IgA_1500640_B31_B3	CTGGGGCTGAGGTGAAGAAGCCTGGGTCCTCGGTGAAGGTCTCCTGCAAGGCTTCTGGAGGCACCTTCAGCAGGTTTGTTTTTAGTTGGGTGCGACAGGCCCCTGGACAAGGGCTTGAATGAATGGGCGAGATCATGCCTATCTTTACTACATCAAACCACGCACAGAAGTTCCAGGGCAGAGTCGCCATTAATGCGGACGAATCCACGAGCACAGCCTACGTGGGGCTGATTATCGCGGACGACTGCACGAGCACAGCCTACATGGAGCTGCCCAGCCTGAGATCTGAGGTCACGGTCGTGTATTACTGGACGAGACATTTCTCAGAGGGCAGTGGCTGGAAGAGGGGACTACTACTACTACGATATGGACGTCTGGGGCCAAGGGACCACGGTCACC…
ControlB_SN_IgG_1500642_B31_B5	AGTCTGGGCCTGAGGTGAAGACCCCTGGGTCCTCGGTGAAGGTCTCCTGCAAGGCTTCTGGAGACACCTTCAGGACTTATCCTATCGCCTGGTTGCGACAGGCCCCTGGACAGGGGCTAGAGTGGATGGGGGGAGTCGTCCCCATCTTTGGTTCCGCAAACCTCGCACAGAGGTTCCGGGGCAGACTCACAATTACCGCGGACACATCCACGACCACAGCCTACATGGACTTGAGCAGCCTGACATCTGAGGACACGGCCGTGTATTACTGTGCCAGAGAAAAATCTGACAGTGACTGGAACAAGGAATACTACTTTGACTCCTGGGGCCAGGGAACCCTGGTCACCGTGTCCTCTGCTTCCACCAA
ControlB_SN_IgM_1500630_B31_A1	AGGTGCAGTCTGGTGGAGTCTGGGGGAGGCTTGGTCCAGCCTGGGGGGTCCCTGAGACTCTCCTGTGCAGCCTCTGGATTCACCTTTAGTAGCTATTGGATGAGCTGGGTCCGCCAGGCTCCAGGGAAGGGGCTGGAGTGGGTGGCCAACATAAAGCAAGATGGAAGTGAGAAATACTATGTGGACTCTGTGAAGGGCCGATTCACCATCTCCAGAGACAACGCCAAGAACTCACTGTATCTGCAAATGAACAGCCTGAGAGCCGAGGACACGGCTGTGTATTACTGTGCGAGAGGAAGTCTACTCGGGGTTTCTGTCTACTGGGGCCAGGGAACCCTGGTCACCGTCTCCTCAGGGAGTGCATCC
ControlB_SN_IgM_1500632_B31_A3	GGAGTCCGGGGGAGGCTTGGTCCAGCCTGGGGGGTCCCTGAAACTCTCCTGTGCAGCCTCTGGGTTCACCTTCAGTGGCTCTGCTATGCACTGGGTCCGCCAGGCTTCCGGGAAAGGGCTGGAGTGGGTTGGCCGTATTAGAAGCAAAGCTAACAGTTACGCGACAGCATATGCTGCGTCGGTGAAAGGCAGGTTCACCATCTCCAGAGATGATTCAAAGAACACGGCGTATCTGCAAATGAACAGCCTGAAAACCGAGGACACGGCCGTGTATTACTGTACTAGACGGGGTAGTACCAGCCAACCGCATACTCTCCGGTTCGACCCCTGGGGCCAGGGAACCCTGGTCACCGTCTCCTCAGGGAGTGCATCC
ControlB_SN_IgM_1500633_B31_A4	TGGAGTCTGGGGGAGGCGTGGTCCAGCCTGGGAGGTCCCTGAGACTCTCCTGTGCAGCGTCTGGATTCACCTTCAGTAGCTATGGCATGCACTGGGTCCGCCAGGCTCCAGGCAAGGGGCTGGAGTGGGTGGCAGTTATATGGTATGATGGAAGTAATAAATACTATGCAGACTCCGTGAAGGGCCGATTCACCATCTCCAGAGACAATTCCAAGAACACGCTGTATCTGCAAATGAACAGCCTGAGAGCCGAGGACACGGCTGTGTATTACTGTGCGAGAGAGTTTCCTACGCAGTGGCTGGTACAAGGGGAAGGGGAGGGCTTTGACTACTGGGGCCAGGGAACCCTGGTCACCGTCTCCTCAGGGAGTGCATCC
ControlB_SN_IgM_1500634_B31_A5	GGGGGAGGCTTGGTACAGCCTGGCAGGTCCCTGAGACTCTCCTGTGCAGCCTCTGGATTCACCTTTGATGATTATGCCATGCACTGGGTCCGGCAAGCTCCAGGGAAGGGCCTGGAGTGGGTCTCAGGTATTAGTTGGAATAGTGGTAGCATAGGCTATGCGGACTCTGTGAAGGGCCGATTCACCATCTCCAGAGACAACGCCAAGAACTCCCTGTATCTGCAAATGAACAGTCTGAGAGCTGAGGACACGGCCTTGTATTACTGTGCAAAAGATTCGACTAGTGGGAGCTACGGGTACTTTGACTACTGGGGCCAGGGAACCCTGGTCACCGTCTCCTCAGGGAGTGCATCC
ControlB_SN_IgM_1500637_B31_A11	GGGGCTGAGGTGAAGAAGCCTGGGGCCTCAGTGAAGGTCTCCTGCAAGGCTTCTGGATACACCTTCACCGGCTACTATATGCACTGGGTGCGACAGGCCCCTGGACAAGGGCTTGAGTGGATGGGATGGATCAACCCTAACAGTGGTGGCACAAACTATGCACAGAAGTTTCAGGGCAGGGTCACCATGACCAGGGACACGTCCATCAGCACAGCCTACATGGAGCTGAGCAGGCTGAGATCTGACGACACGGCCGTGTATTACTGTGCGAGAGTCTGGTATGATTACGTTTGGGGGAGTTATCGTTATAGTCACTTTGACTACTGGGGCCAGGGAACCCTGGTCACCGTCTCCTCAGGGAGTGCATCC
ControlB_SN_IgM_1500638_B31_A12	GGATTGGGTATATCTATTACAGTGGGAGCACCAACTACAACCCCTCCCTCAAGAGTCGAGTCACCATATCAGTAGACACGTCCAAGAACCAGTTCTCCCTGAAGCTGAGCTCTGTGACCGCTGCGGACACGGCCGTGTATTACTGTGCCACCCAAAACTGGAACTACCGTCACTCTGACTACTGGGGCCAGGGAACCCTGGTCACCGTCTCCTCAGGGAGTGCATCC
ControlB_SN_IgM_1500639_B31_B2	GGAGTCGGGCCCAGGACTGGTGAAGCCTTCGGAGACCCTGTCCCTCACCTGCGCTGTCTCTGGTTACTCCATCAGCAGTGGTTACTACTGGGGCTGGATCCGGCAGCCCCCAGGGAAGGGGCTGGAGTGGATTGGGAGTATCTATCATAGTGGGAGCACCTACTACAACCCGTCCCTCAAGAGTCGAGTCACCATATCAGTAGACACGTCCAAGAACCAGTTCTCCCTGAAGCTGAGCTCTGTGACCGCCGCAGACACGGCCGTGTATTACTGTGCGAGAGAGGTCAGCTCTGCCCTTCCTTACTACTACTACTACGGTATGGACGTCTGGGGCCAAGGGACCACGGTCACCGTCTCCTCAGGGAGTGCATCC
ControlB_SN_IgM_1500643_B31_B8	GGAGACCCTGTCCCTCACCTGCACTGTCTCTGGTGGCTCCATCAGTAGTTACTACTGGAGCTGGATCCGGCAGCCCCCAGGGAAGGGACTGGAGTGGATTGGGTATATCTATTACAGTGGGAGCACCAACTACAACCCCTCCCTCAAGAGTCGAGTCACCATATCAGTAGACACGTCCAAGAACCAGTTCTCCCTGAAGCTGAGCTCTGTGACCGCTGCGGACACGGCCGTGTATTACTGTGCGAGAGGGGTAACTGGAACGGACTACTGGGGCCAGGGAACCCTGGTCACCGTCTCCTCAGGGAGTGCATCC
ControlB_SN_IgM_1500645_B31_B10	GGAGTCGGGCCCAGGACTGGTGAAGCCTTCGGAGACCCTGTCCCTCACCTGCGCTGTCTCTGGTTACTCCATCAGCAGTGGTTACTACTGGGGCTGGATCCGGCAGCCCCCAAGGGAAGGGCTGGAGTGGATTGGGAGTATCTATCATAGTGGGAGCACCTACTACAACCCGTCCCTCAAGAGTCGAGTCACCATATCAGTAGACACGTCCAAGAACCAGTTCTCCCTGAAGCTGAGCTCTGTGACCGCCGCAGACACGGCCGTGTATTACTGTGCGACCACCGACCGGTATTGTAGTAGTACCANCTGCTACTATTTCTTGGTCAGTTCGAACTGGTACTTCGATCTCTGGGGCCGTGGCACCCTGGTCACTGTCTCCTCAGGGAGTGCATCC
ControlB_SN_IgM_1500647_B31_B12	GAGTCGGGCCCAGGACTGGTGAAGCCTTCGGAGACCCTGTCCCTCACCTGCGCTGTCTCTGGTTACTCCATCAGCAGTGGTTACTACTGGGGCTGGATCCGGCAGCCCCCAGGGAAGGGGCTGGAGTGGATTGGGAGTATCTATCATAGTGGGAGCACCTACTACAACCCGTCCCTCAAGAGTCGAGTCACCATATCAGTAGACACGTCCAAGAACCAGTTCTCCCTGAAGCTGAGCTCTGTGACCGCCGCAGACACGGCCGTGTATTACTGTGCGAGACGGACCAGGGACCCCTATGACTTCCGTCCCGCTTTTGATATCTGGGGCCAAGGGACAATGGTCACCGTCTCTTCAGGGAGTGCATCC
ControlC_SP_IgA_1500824_IP90_G2	TGTCTCTCACCTGCACTGTCTCTGGTGNNTCCCTCATCAATGACTACTGGAGCTGGATGCGGCAGCCCGCCGGGAAGGGACTGGAGTGGATTGGGCGTATCTCTAGCACCGGGCGCACCAATTACAGTCCCTCCCTCAAGAGTCGAGTCACCATGTCAATTGACACGTCCAAGAATCAGTTCTCCCTGGAACTGACCTCTCTGACCGCCGCGGACACGGCCCTGTATTATTGTGTGAGAGACAGGGTCAGGTCGCCATCAGGCTTTTTGTATTACTACTACGGCATGGACGTCTGGGGCCAGGGGACCACGGTCACCGTCTCGTCAGCATCCCC
ControlC_SP_IgA_1500833_IP90_F6	ACAGCTGCAGCAGTCGGGGCCACGACTGCTGAAGCCTTCACAGACCCTGTCCCTCACCTGCAAGGTCTCTGGTGCCTCCGTCAATACTGGTGGTTACTACTGGAACTGGATCCGCCAGTATCCAGGGAAGGGCCTACAATGGATTGGCTACATTTATTTTAGTGGGACTACTTATTACAACCCGTCCCTCAAGAGTCGAGTTTCCATTTCAGTGGACACGTCTAAGACCCAGTTCTCCCTCAACCTGACCTCTGTGACTGCCGCGGACACGGCCCTTTATTACTGTGCGGCCAGCCACTACGGTGGTGGTTCCCAGACTACTTTTGATATCTGGGGCCCGGGGACAGAGGTCACCGTCTCTTCAGCATCCCCGACCAGCCCCAAGG
ControlC_SP_IgA_1500834_IP90_G6	GTGCAGCTGGTGGAGTCTGGGGGAGGCTTAGTACAGCCTGGGGGGTCCCTGAGACTCTCCTGTGGAGCCTTTGGATTCAGCTTTAGCAACTATGCCATGAGCTGGGTCCGCCAGGCTCCAGGGAAGGGGCTGGAGTGGGTCTCAACCATTAGTGGTAGTGCTAAAAACACCTTCTACGCAGACTCCGTGAAGGGCCGATTCACCATCTCCAGAGACAATTCCAAGAACACGCTGTATCTGCAAATGAGCAGCCTGAGAGTCGAGGACACGGCCTTATATTACTGTGCGAGCGAGCGGTGGGGTCAAGGTGGTAACCTTGACTACTGGGGCCAGGGAACNCTGGTCACCGTCTCCTCAGCATCCCCG
ControlC_SP_IgA_1500840_IP90_E8	GCTGGTGCAGTCTGGGGCTGAGGTGAAGAAGTCTGGGGCTACAGTGACAATCTCCTGCAAGGCCTCTGGATACATCTTCACCGACTTCTACATATACTGGGTGAAACTGGCCCCTGGAAAAGGGCTTGAGTGGATGGGACTTATTGATCCTGAAAATGGGGAAACATATTACGCAATGGATTTCCGGGCCAGAGTGACCATAAGTGCGGACACGTCTACAGACACCTCTTACATGGAACTGAGAGGCCTCAGATCTGACGACACGGCCCACTACTATTGTGCATTAATTGCGGGGGCCCGAGGAACCTGGGGCCAGGGGACCCAGGTCACCGTCTCCTCAGCATCCCC
ControlC_SP_IgA_1500841_IP90_F8	CAGCTGGTGCAGTCTGGAGCAGAGGTGAAGAAGTCGGGAGAGTCTCTGAAGATCTCCTGTCAGGCTTCTGGATACTCCTTTAACGAATATTGGATCACTTGGGTGCGCCAGATGCCCGGGAAAGACCTGGAATGGATAGGAATTATCTATCCTGGTGACTCTGACACCAGATACAGTCCGTCCTTCGAAGGCCACGTCACTATGTCAGCCGACAAGTCCATCAACACCGTCTACCTGCAATGGAGCAGCCTGAAGGCCTCGGACACCGCCAAGTATTATTGTGGAAGAAAACAATATAATGGTTATGAGATGAGTTGGACCGACGCCTGGGGCCAGGGAACCCAGGTCAGTGTCTCTTCAGCATCCCCGACCAGCCCC
ControlC_SP_IgA_1500845_IP90_G9	CAGGTGCAGCTGCAGGAGTCGGGCCCAGGACTGGTGAAGCCTTCGGACACCCTGTCCCTCACCTGCAGTGTCTCTGGTGCCTCCGTCAATAGTGGTCCTTATTATTGGACCTGGATCCGCCAGACCGCAGAGAAGGGATTGGAGTGGATTGGATGTGTTTATGAGAATGACAAGACGAAGTATAATCCTTCACTCAAGAATCGAGTCACCATATCAAAGGACTCATCCAGGGACCAATTCTCCCTGAGATTGACCTCTGTGACCACTGCGGACACGGCCGTGTATTTCTGTGCGAGAGGGGGAGTGGATTACGGTGATTACTTCGACTTATGGGGCCAGGGAACCCTCGTCACCGCCTCCTCAGCATCCCCGACCAGCCCCAAGGTCA
ControlC_SP_IgA_1500855_IP90_G12	TGTGGAGTCTGGGGGAGGCTTGGTCCAGCCGGGGGGGTCCCTGAGACTCTCCTGTACAGTCTCTGGATTGACCTTTAGTGAAAGTTGGATGACCTGGGTCCGCCAGGCTCCAGGGAAGGGGCTGGAGTGGGTTGCCAACATAGACCCAAATGGAAATAGCATATATTATGTGGACTCTGTGAGGGGCCGGTTCACCATCTCCAGAGACAACGCCAAGAATTCACTGTATCTGCAAATGAACAGCCTGAGAGTCGAGGGCACGGCTGTCTATTATTGTGGGAGAGATCCCTGGNACGCTGCCATTGACTACTGGGGCCAGGGAACCCTGGTCACCGTCTCCACAGCATCCCCGA
ControlC_SP_IgA_1500861_B31_E3	CAGCTGGTGGAGTCTGGGGGAGGCGTGGTCCAGACTGGGAAGTCCCTGAGACTCTCCTGTGAAGCGTCTGGATTTCGTTTCAGTAGTTATGGCATGCACTGGGTCCGCCAGGCTCCAGGCAAGGGGCTGGAGTGGGTGGCTGTTATATGGTATGACGCAAGTAAGAAATATTATGCAGACTCCGTGAAGGGCCGATTCACCATCTCCAGAGACAACTCCAAGAATATGGTGTATCTGCAAATAAATAGTCTGAGAGGCGAAGACACCGGTGTGTATTATTGTGCGCGAATATCGGGAGACGACGATCCTGACCAGTGGGGCCAGGGAACCCTGGTCACCGTCTCCTCAGCATCCCCGACCAGCCCCAAGG
ControlC_SP_IgA_1500865_B31_F4	AGTCTGGGGCTGAGCTGAAGAACCTTGGGGCCTCAGTGAAGGTCTCCTGCAAGACTTCTGGATACAACTTCAACGGCCACTATATACACTGGGTGCGACAGGCCCGTGGACAAGGGCTTGAGTGGATGGGTTGGATCAACCCTAATAGTGGTGGCACAAAGTCTACAGAGAAGTTTCAGGAGAGGCTCACCATGACCAGGGACACGTCCATCAGCACAGCCTATTTGGAATTGAAGAATCTGAGATCTGACGACACGGCCATATATTACTGTGCGAGAGATTGGTCGGAGTGGGACTACAGTAACCATGATGCTTTTGATGTTTGGGGCCACGGGACAAGGGTCACCGTCTCTTCAGCATCCCCGAC
ControlC_SP_IgA_1500866_B31_D5	GCAGTCTGGGGCTGAGGTGAAGAAGCCTGGGTCCTCGGTGAAGGTCTCCTGCAAGTCTTCTGGAGGGATCTTCAGCGACTACGCTTTCAGCTGGGTGCGACAGGCCCCTGGACAAGGGCTTGAGTGGATGGGAGGGATCATCCCTATCTTTGGTGCAGCAAGTTACGCACAGAAATTCCAGGGCAGAGTCACGATTACCGCGGACGAATCCACGAGCACAGCCTACATGGAGATGAGCAGCCTGAGATCTGAGGACACGGCCGTGTATTACTGTGCGAGAGGCATGCATAGGAGTGGCTGGTATGGGGACTACTGGGGCCAGGGAACCCTGGTCACCGTCTCCTCAGCATCCCC
ControlC_SP_IgA_1500869_B31_D6	TGGTGGAGTCTGGGGGAGGCTTGGTGCAGCCTGGGGGGTCCCTGAGACTCTCCTGTGCAGCCTCTGGATTCAGGTTTAGCGGCTCTGCCATGACCTGGGTCCGCCAGGCTCCAGGGAAGGGGCTCGAATACGTCTCAAGCATTACTGCCAATAGTGCTGGAACATATTACGCAGACTCCGTGAAGGGCCGATTCACCATCTCCAGAGACAATTCCAAGAACACGCTGTATNTGCAAATGGACAGCCTTACAGCCGAGGACACGGCCTTATATTCCTGTGTGAAAAATGTGGTGGACCGCGGTGCGGACGTCTGGGGCCAAGGGACCACGGTCACCGTCTCCTCAGCATCCCC
ControlC_SP_IgA_1500876_B31_E9	TCTGGACCACAGGTGAAGAGGTGGGGGCAGTCTCTGAAACTGTCCTGTGAAGGTTCTGGATACAACTTTTCCCTTTATTGGATTGCCTGGGTGCGCCAGATGCCCGGAGACCGCATGGAGTGGCTCGGGAACATCTATCCTGGCGACTCTGGTACCCGATATAATCCATCCTTCGAGGATCAGGTCACCATTTCAGCCGACAAGTCCATCAACACCACCTATTTACAGATTAGAAGTCTGAAGGCCTCAGATACCGCCACTTACTTTTGTGCGAGGCTTGAATATAATCCCTATATAATGGGTTGGTTCGACGTCTGGGGCCAGGGAGCCCGGGTCATCGCCTCGTCGGCATCCCC
ControlC_SP_IgA_1500877_B31_G9	AGCTGCAGGAGTCGGGCCCAGGACTGGTGAGGCCTTCGGAGACCCTGTCCCTCACTTGCACTGTCTCTGGTGGCTCCATCAGCAGTAGTACTTACTTCTGGGGCTGGATCCGCCAGACCCCAGGGAGGGGGCTGGAGTGGATTGGGAGTATCTATCCTCGTGGGAGCACCCACTACAATCCGTCCCTCAAGAGTCGAGTCACCATATCCGTAGACACGTCCAAGAATCAGTTCTCCCTGCTTCTGAACTCTGTGACCGCCGCAGACACGGGTGTTTATTACTGTGCGCGACATGCCGGGTTCAGCACCAACTTCCACCCAATTTCCTTTTACTTCTACGGATTGGACGTCTGGGGCCAAGGGACCACGGTCACCGTCTCCTCCGCATCCCCGACCAGCC…
ControlC_SP_IgA_1500897_PT7_D5	CAGCTGGTGGAGTCTGGGGGAGGCTTGGTCCAGCCGGGGGGGTCCCTGAGACTCTCCTGTGCAACCTCTGGGTTCACGTTTCACATGTATTGGATGAGTTGGGTCCGCCAGGCTCCAGGGCAGGGGCTGGAGTGGGTGGCCAAAATAAAGGAAGAGAGACGTGAGGAACACTATGTGGACTCTGTGAAGGGCCGATTCGCCATCTCCGTAGACAACGCCAAGAACACAGTGTTTCTGCAAATGAACGGCCTGAGGGACGAGGACACGGCTGTCTACTACTGTGCGAGATACGATGAGTACGGTGACTATCCCGAACACTGGGGCCTGGGAACCCTGGTCACCGTCTCCTCAGCATCCCCGACCAG
ControlC_SP_IgA_1500905_PT7_D8	GCAGGAGTCGGGCCCAGGACTGGTGAAGCCTTCACAGACCCTGTCCCTCACCTGCACAGTCTCTGGTGCCTCCGTCGACACCGTTGATTACTACTGGACCTGGATCCGCCAGTCCCCAGGGAAGGGCCTGGAATGGATTGGGAGCACTTATTTCGGTAGAAGGAACTTCTACAACCCGTCCCTCAAGAGTCGCGTTTATGTGTCACTGGACACGTCTCAGAACCAGTTTTCCCTGACGTTGACCTCTGTGACTGCCGCGGACACGGCCACGTATTACTGTGCGGGCACCCAGTATGCTGACGGGGATGCCTCCGGGACTTCTGTTGATCTCTGGGGCCCAGGGACAAACGTCACCGTCTCTTCAGCATCCCCGACCAG
ControlC_SP_IgA_1500909_PT7_E9	AGCTGGTGGAGTCTGGGGGAGGCTTGGTCCAGCCGGGGGGGTCCGTGAGACTCTCCTGTGTAGGCTCTGGAGTCATTTTAAGTAATTATTGGATGACTTGGGTCCGCCAGCCTCCAGGGAAGGGGCTGGAGTGGGTGGCCAATATAAAAGAAGATGGAAGTGAGAAAAATTATGTGGACTCTGTGAAGGGTCGATTCACCATCTCCAGAGACAACGCCCAGAACTCAGTGTATCTCCAAATGAACAACCNGAGAGTCGAGGACACGGCTGTCTATTATTGTGCGAACTTAGGATACTGTAGTGGCGGCACTTGTTACGCCCCAAGCGGGCGCTGGGGCCAGGGAACGCTGGTCACCGTCTCCTCAGCATCCCCGACCAGCCCC
ControlC_SP_IgA_1500914_PT7_G10	CTGAGGCTGAGGTGAAGAAACCTGGGTCCCCGGTGAAGGTCTCCTGCCGGGCTTCTGGAGACTCCTTCAGCAGGTCTGCAATTAGTTGGGTGCGCCAGGCCCCTGGACAAGGACTTGAGTGGATGGGAAGGATCATCCCTATGTTTGGAATGGTAAATTACGCACAGAAGTTTCAGGGCAGAGTCACGATTACGGCGGACGATTCCACGGGCACAGCCTACATGGAAGTGAGCAGCCTGACATCTGGAGACACGGCCGTCTATTACTGTGCGAGAGCCCGGGGATATTGTAGTAGTAATGACTGCTATATGGGGAATGATGCTTTTGACATTTGGGGCCAAGGGACGATGGTCACCGTCTCTTCAGCATCCCC
ControlC_SP_IgA_1500917_PT7_E11	GGTGCAGCTGCAGGAGTCGGGCCCAAGCCTGGTGAGGCCTTCACAGACCCTGTCCCTCACCTGTAAAGTGTCTGGTGTCTCCGTCGACAGAGTTGGTTATTTCTGGAACTGGATCCGCCTGTTCCCAGGGAAGGGCCTGGAATGGATAGGCTATACTTATTTCAGTGGGACCACCTCATACAACCCGTCTCTGAGAGATCGAGTCTCCATTTCCCTGGACAAGTCCAAGGCCCAGTTCTCCCTAGAGTTGACCTCTGTGACTGTCGACGACACTGCCGTCTATTACTGTGCGGCCGGGCAGTCCGGTGATGGCTCCGACAATGGTTTCGCTTTTTGGGGCCTGGGAACAGGGGTCTCCGTCTCTTCAGCATCCCC
ControlC_SP_IgA_1500918_PT7_G11	GGAGTCGGGCCCAGGACTGGTGAAGCCTTCGGAGACCCTGTCCCTCACCTGCACTGTCTCTGGTGACTCCATCAATATCTACTACTGGAGCTGGATCCGGCAGCCCGCCGGGAAGGGACTGGAGTGGATTGGGCGTATCTTTGCCAGTGGGACCTCCAACTACAACCCCTCCCTCAAGAGTCGAGTCTCCATGTCAGTTGACACGTCCAAGAGCCAGTTCTCCCTGAAGCTGACCTCTGTGACCGCCGCGGACACGGCCGTATATTACTGTGCGAGAGATTACGGCTGTAGTGGCTTCGGGTGCTTTGACTCCTGGGGCCAGGGAACCCTGGTCACCGTCTCCTCAGCATCCCCGACCAGCCCC
ControlC_SP_IgA_1500921_PT7_F1	GGAGTCGGGCCCAGGACTGGTGAAGCCTTCGGAGACCCTGTCCCTCACCTGCACTGTCTCTGGTATCTCCTTCACTACTTACTACTGGAGTTGGATCCGGCAGTCCCCAGGGAAGGGACTGGAGTGGATTGGGTATATCTTTCACACTGGGAGCACCAGGTACAACCCCTCCCTCAAGAGTCGAGTCACCATATCCATAGACACGTCCAAGAACCAGTTCTCCCTGAAGGTGACTTCTGTGACCGCTGCGGACACGGCCATATATTACTGTGCGAGAGGAAATGGCTTCAATCTCTACTGGGGCCAGGGTATCCTGGTCACCGTCTCCTCAGCATCCCC
ControlC_SP_IgA_1500926_PT7_F5	GGAGTCTGGGGGAGGCGTGGTCCAGCCTGGGAGGTCCCTGAGACTCTCCTGTGCAGCGTCTGCATTCACCTTCAGTAGCTATGGCATGCATTGGGTCCGCCAGGCTCCAGGCAGGGGGCTGGAGTGGGTGGCGCTTATTTGGAATGATGGAACTGATAAATACTATGCAGACTCCGTGAAGGGCCGATTCACCATCTCCAGAGACAATTCCAAGAACACACTCTATCTGCAAATGAACAGCCTGAGAGCCGAGGACACGGCTGTGTATTACTGTGCGAGAGCCTATGTTGATACCGCCTACTACTTTGACCACTGGGGCCAGGGAACCTTGGTCACCGTCTCCTCANCATCCCCGA
ControlC_SP_IgA_1500929_PT7_G6	AGTCGGGGCCACGACTGGTGAAGCCTTCACAGACCCTGTCCCTCACCTGCAAAGTCTCTGGTGTCTCCGTCAGTAGTGGTGCTTACTACTGGAGCTGGATCCGCCAGTACCCAGGGAAGGGCCTGCAATGGATTGGCTACATTTATTTTAGTGGGACTACTTATTACAACCCGTCCCTCAAGAGTCGAGTTTCCATTTCAGTGGACACGTCTAAGACCCAGTTCTCCCTGAACTTGACCTCTGTGACTGCCGCGGACACGGCCATTTATTACTGTGCGGCCAGCCACTACGATGGTAGTTCCGAGACTGCTTTTGATATCTGGGGCCCAGGGACAAAGGTCACCGTCTCTTCAGCATCCCC
ControlC_SP_IgA_1500931_PT7_D7	TGGTGCAGTCTGGAGCAGAGGTGAAGAAGTCGGGAGAGTCTCTGAAGATCTCCTGTCAGGCTTCTGGATACACCTTTAACGAATATTGGATCACTTGGGTGCGCCAGATGCCCGGGAAAGACCTGGAATGGATAGGAATTATCTATCCTGGTGACTCTGACACCAGATACAGTCCGTCCTTCGAAGGCCACGTCACTATGTCAGCCGACAAGTCCATCAACACCGTCTACCTGCAATGGAGCAGCCTGAAGGCCTCGGACACCGCCAAGTATTATTGTGGAAGAAAACAATATAATGCTTATGAGATGAGTTGGACCGACGCCTGGGGCCAGGGAACCCAGGTCACCGTCTCTTCAGCATCCCC
ControlC_SP_IgA_1500932_PT7_G7	GTCTGGAGCAGAAGTGAAAAAGCCGGGGGAGTCTCTGAAGATCTCCTGTAAGGCTTCTGGATATGTCTTTAGGGATTACTGGATCGGATGGGTGCGCCAGATGCCCGGGAAAGGCCTGGAGTGGATAGGAATCATCTATCCTGGTGACTCTGATACTCATTACCACCCGTCCTTCGAAGGCCAGGTCACCATTTCAGCCGACATGTCCATTAGTACCACCTACCTTCAATGGAACGACCTGAGGACCTCCGACAGCGGCATTTATTTCTGTGCGAGACACCAATTTAATGGCTACGAGATGAAATGGTTCGATGACTGTGGTCAGGGCACTCCGGTCACCGTCTCCTCAGCATCCCCGA
ControlC_SP_IgA_1500933_PT7_E8	TGGTGGAGTCTGGAGGAGGCTTGATCCAGCCTGGGGGGTCCCTGAGAGTCTCCTGTGCAGTCTCTGGGTTCACCGTGACAACTAATTATATGAGTTGGGTCCGCCAGGCTCCAGGGAAGGGGCTGGAGTGGGTCTCAATCATTTATAGTGGCGGTGACACATACTACGCAGACTCCGTGAAGGGCCGATTCACCATCTCCAGAGACTTTTCCAAGAACACACTGTATCTTCAAATGTACGACCTAAGAGTCGAGGACACGGCCGTGTATTACTGTGCGAGAGAGGATACATTATGTAGTGGTGCAAGTTGCTACTACCATCACGGAATGGACGTCTGGGGCCAAGGGACCACGGTCACCGTCTCCGCAGCATCCCCGACCA
ControlC_SP_IgA_1500934_PT7_D12	GGTGGAGTCTGGGGGAGGCCTGGTACAACCGGGGGGGTCCCTGAGACTTTCCTGTACAGTCTCTGGATTCACCTTTAGCAGTTACGCCATGAGTTGGGTCCGCCAGGCTCCAGGGAAGGGACTGGAGTGGGTCTCAACTCTTAGTCATAATGGGGCTACTACTTACCACTCAGAGTCCGTGAAGGACCGGTTCACCATCTCCAGAGACAATTCCAGGAACACGCTATATCTGCAAATGAACAGCCTGAGAGCCGACGACACGGCCATATATTATTGTGCAAAAGAAGGACGAAGTTATTATGGTTCGGGGAGTCAGATTGACCACTGGGGCCAGGGAGTCCTGGTCACCGTCTCATCAGCATCCCC
ControlC_SP_IgA_1500935_B31_E1	TGGTGGAGTCGGGGGGAGGCCTGCGACAGCCGGGCCAGTCCCTGACACTCTCCTGTGCAGCTTCTGGATTCACCTTTGGTGACTATGCTGTTTATTGGTTTCGGCGGTCTCCAGCAAAGGGGCTGGAGTGGGTGGCTTTCATTAATACTCATTTTTTCAATGGGACAAAAGACTACGCCGCGTCTGTGAAGGGCAGATTCACCATCGTCCGAGAAGATGTCATGAATATCGCCTATCTTCAGATGAACATGTTGAGCACTGACGACACAGCCGTATATTATTGTGCCAGAGGGGATAAATCTTCTGGGTCGGGGAGATATTCACTTGACTCCTGGGGCCAGGGAACGCCGGTCACCGTCTCATCTGCATCCCC
ControlC_SP_IgA_1500941_B31_D7	GGGGCTGAGATGAAGAAGCCTGGGGCCTCAGTGAAGGTCTCCTGCAAGGCTTCTGAGTACACCTTCGCCAATTATGATATTCACTGGGTGCGACAGGCCACTGGACAAGGGCTTGACTGGATGGGATGGCTCAACCCTAACACTGGTGAGACACGTACTGTACAGAGGTTCCAGGGCAGAGTCAGCATGACCAGGGACCTCTCCATGAGCACAGCCTTCATGGAACTGACCGGCCTGAGATCTGAGGACACGGCCGTTTATTACTGTGCCTTTGGGCCCCTTGGTTGCAGTTCCATTAACTGCTGGGAAAACAGGTTCGACTCCTGGGGCCAGGGAACCCCGGTCACCGTCTCCTCAGCATCCCC
ControlC_SP_IgA_1500947_B31_F10	TCTGGGGCTGAAATGAAGAAGCCTGGGGCCTCAGTGAAGGTCTCCTGCAAGGCCTCTGGATACATGTTCACCGCTTATGATATCAACTGGGTGCGACAGGCCCCTGGACAAAGACTTGAGTACATGGGATGGATGAGCCCGAACAGTGGTAACACCGGCTATGCACAGAAGTTCCAGGGCAGAGTCACCATGACCAGGGACACCTCCACAAGTACAGCGTACTTGGAACTGACCAGGCTGACATCTGATGACACGGCCGTCTACTACTGTTCCAGACAAATCCCCTCCTATAGCGGTGGCTCGGGCTGCTGGGGCCAGGGAACCCAAGTCACCGTCTCCTCAGCATCCCC
ControlC_SP_IgA_1500948_B31_E11	GGAGTCTGGTCCTGCGGTGGTGAAAGCCACACAGACCCTCACACTGACCTGCACCTTCTCTGGGTTCTCACTCAGCACAAACGGAATGCGTGTGAATTGGATCCGCCAGCCCCCAGGGAAGGCCCTGGAGTGGCTTGCACGCATTGACTGGGACGATGATAAATTCTACAGCACATCTCTGGAGACCAGGCTCACCATCTCCAAGGACACCTCCAAGAACCAGGTGGTCCTTACAATGACCAACATGGACCCTGTGGACACAGCCACCTATTACTGTGCACGGACGGCCCTGCCTACGGTTTTTGGAGTGGTAACCAGTTACTACCCCGGTATGGACGTCTGGGGCCAAGGGACCACGGTCACCGTCTCTTCAGCATCCCC
ControlC_SP_IgA_1500949_B31_F11	TCTGGAGGAGAGATGAAGAAGTCGGGAGAGTCTCTAAAGATCTCCTGTCAGGCTTCTGGATATAACTTCAGTAATTATTGGATCGGCTGGGTGCGCCAGATGTCCGAAAAGAAATTAGAGTGGATAGGATTCATCTATCCTGGTGACGGTGATACGAAATATAATCCGTCCTTCCAAGGCCAGGTCGTCGTGTCGGCCGAGAAGTCCACCAATAACGTCTACTTACAGTGGGGCAGCCTGAAGGCCTCGGACACCGCCATCTATTACTGTGCGAGAAAAGCCTACAATACTTACGACATGAGTTACTTTGACGCCTGGGGCCAGGGAATTCAGGTCACCGTCTCGCCAGCATCCCC
ControlC_SP_IgA_1500952_IP90_E4	GGTGCAGCTGGTGGAGTCTGGGGGAGGCTTGGTACAGCCTGGGGGGTCCCTGAGACTCTCCTGTGCAGCCTCTGGATTCACCTTTAGTACCTATGCCATGGGTTGGGTCCGCCAGGCTCCAGGGAAGGGGCTGGAGTGGGTCTCATCTATTAGTGGTAGTGGTGGTAGTACATACTACACAGACTCCGTGAAGGGCCGGTTCACCATCTCCAGAGACAATTCCAAGAACACGCTGTATCTGCAAATGAACAGACTGAGAGCCGAGGACACGGCCTTATATTACTGTGCGAAAGAGGGGGATTGTAGTAGTACCAGCTGCCTCCACGCGCTCTTTGACCACTGGGGCCAGGGAACCCTGGTCACCGTCTCCTCAGCATCCCCGACCAGCCCCAAGGTC
ControlC_SP_IgA_1500957_IP90_E7	TTGGATCGCCTGGGTGCGCCAGATGCCCGGAAAAGGCATGGAGTGGATAGGGAACATCTATCCTGGCGACTCTGATACCAGGTATAACCCGTCCTTCGAAGGCCACGTCACCATTTCAGCCGACAAGTCCATCAGCACCACCTATCTGGAATTTAATAGTCTGAAGGCCTCGGACACCGCCATATATTACTGTGCGAGACTGCAATATAATCCATATTTAATGGGTTGGTTCGACGCCTGGGGCCAGGGAGCCCCGGTCACC
ControlC_SP_IgA_1500958_IP90_F7	AGTCCGGAGCAGAAGTGAAAAAGTCGGGGGAGTCTCTGAAGATCTCCTGTAAGACTTCTGGATATGTCTTTAGCGACTACTGGATCGGCTGGCTGCGCCAGACGCCCGGGAAAGGCCTGGAGTGGATAGGGATCATCTATCCTGGTGACTCCGACACTAGATACAATCCGTCCTTCGAAGATCACGTCACCATTTCAGCCGACAAGTCCGTCAGAACTACCTTCCTTCATTGGAGCAGTCTGAGGGCCTCGGACACCGGCATGTATTTCTGTGCGAGACATCAATTTAACGCCTACGAAATGAGCTGGTACGACGCCTGGGGCCAGGGCATTCCGGTCACCGTCTCCTCAACATCCCC
ControlC_SP_IgG_1500862_B31_F3	CAGCTGGTGCAGTCTGGGGCTGAGGTGAAGAAGCCTGGGGCCTCAGTGAAGGTCTCCTGCAAGGCTTCTGGATACACCTTCAGCAATTATGATATCAACTGGGTCCGACAGGCCACTGGACAAGGGCTTGAGTGGATGGGATGGATGAACCCTAACAGTGGTAACACAGGCTATGCACAGAAGTTCCAGGGCAGAGTCACCATGACCAGGAACACCTCCATAAACACAGCCTACATGGAGCTGAGTAGCCTGAGATCTGACGACACGGCCGTGTATTACTGTGCGAGAGGGGGGGGAGATATTGTACTGGTGGTAGCTGCTAACAACTGGTTCGACCCCTGGGGCCAGGGAACCCTGGTCAGCGTCTCCTCAGCCTCCACCAAGGGCCC
ControlC_SP_IgG_1500870_B31_G6	GGAGTCTGGGGGAGGCTTGGTCCAGCCTGGGGGGTCCCTGAGACTCTCCTGTGCAGCCTCTGGATTCAGCTTTAGAACCTATTGGATGAGCTGGGTCCGCCAGGCTCCAGGGAAGGGGCTGGAGTGGGTGGCCAACATAAAGCAAGATGGAGGTGAGAAATACTATGTGGACTCTGTGAAGGGCCGATTCACCATCTCCAGAGACAACGCCAAGAACTCACTGTATCTGCAAATGAACAGCCTGAGAGCCGAGGACACGGCTGTGTATTACTGTGCGAGAGATCAGATTTGTAGTGGTGGTAGCTGCTATTCTGTGGGTTTGGACTACTGGGGCCAGGGAACCCTGGTCACCGTCTCCTCAGCCTCCACCAA
ControlC_SP_IgG_1500872_B31_F7	TGGTGGAGTCTGGGGGAGGCTTGGTGGAGCCTGGGGGGTCCCTTAGACTCTCCTGTGGAGGCTCTGGATTCACTTTCAGTGGCGCCTGGATGAGCTGGGTCCGCCAGGCTCCAGGAAAGGGGCTGGAGTGGGTCGGCCGTATTAAGAGCGAAATTGATGGTGGGACAACACTGTACGCTGCACCCCTGAGAGGCAGAGTCTCCATCTCAAGAGATGATTCAAAAGGCACGGCGTATCTGCAAATGAACAGCCTGAAAACTGAGGACACAGCCCTGTATTACTGTACCACCCAACGCCTTACTGGAGACTTTGAATATTGGGGCCAGGGAAGGCTTATTACCGTCTCTTCAGCCTCCACCAA
ControlC_SP_IgG_1500887_PT7_D1	GGTGGAGTCTGGGGGAGGCTTGGTCCAGCCTGGGGGGTCCCTGAGACTCTCCTGTGCAGCCTCTGGATTCACCTTTAGTAGTTATTGGATGAACTGGGTCCGCCAGGCTCCAGGGAAGGGGCTGGAGTGGGTGGCCAACATAAACCAAGATGGAAGTAAGACATACTATGTGGACTCTGTGAAGGGCCGATTCACCATCTCCAGAGACAACGCCAAGAACTCACTGTTTCTGCAAATGAACAGCCTGAGAGCCGAGGACGCGGCTGTGTATTACTGTGCGAGAGCTGTGGCATCAGCTGATTCTTACTGGGGCCAGGGAACCCTGGTCACCGTCTCCTCAGCCTCCACCAAGGG
ControlC_SP_IgG_1500891_PT7_G3	CTGGTGCAGTCTGGGGCTGAGGTGAAGAAGCCTGGGGCCTCAGTGAGGGTCTCCTGCAAGGCCTCTGGATACACCTTCACCGACTACTATATACACTGGGTGCGACAGGCCCCTGGACTAGGACTTGAGTGGATGGGATGGATCAACCCTAAGAATGGTGGCGCAAACTATGCACAGAAGTTTCGGGGCAGGGTTACCATGACCAGGGACACGTCCGCCAACACAGTCTACATGGACCTGGGCAGGCTGACATCTGACGACACGGCCGTATATTATTGTGTTCGCCGTTATGATTTTTGGAGTGGCGTCAAGGATTGGTATTTGGACGTCTGGGGCCAAGGGACCACGGTCACCGTCTCCTCAGCCTCCACCAAGGGCCC
ControlC_SP_IgG_1500898_PT7_G5	AAGGAGTCTGGTCCTGTACTGGTGAAGCCCACAGAGACCCTGACGCTGACGTGCACCGTCTCTGGCTTCTCACTCACTAATCAGAGAATGGGTGTGAGCTGGATCCGTCAGCCCCCAGGGAAGGCCCTAGAGTGGCTTGGAAACATTTTCTCGAGTGACCAGACATTATACAAGGCATCTCTGAAGACCAGACTCAGGATCTCCAAGGACACCTACAGAAGCCAGGTGGTCCTTACCATGGCCACCGTGGACCCTTTGGATACAGGCACATACTACTGTGTACGATTGAATGATTACATTTGGACCAGCTGGCGTCTAACCTACTTCGACCCCTGGGGCCAGGGAACCCTGGTCACCGTCTCCTCAGCCTCCACCAAGGGCC
ControlC_SP_IgG_1500910_PT7_G9	AGCTGGTGGAGTCTGGGGGAGGCTTGGTCCAGTCGGGGGGGTCCCTGAGACTCTCCTGCGCAACCTCTGGATTCACCTTTACTAACTACTGGATGAACTGGGTCCGTCAGGCTCCAGGGAAGGGGCTGGAATGGGTGGCCATCATAAAAGGAGATGGAACTGACAATTACTCCGTAGACTCTGTGAAGGGCCGATTCAGCATCTCCGCAGACAACGCCAAGAACTCAGTCTATTTGCAAATGGACAGTGTGAGAGCCGACGACACGGGTGTATATTACTGTGGTGGGGGCAGTGGCTGGACTACTGAATATTGGGGCCAGGGAACCCTGGTCACCGTCTCGTCAGCCTCCACCAAGGGCCC
ControlC_SP_IgG_1500944_B31_F8	TGGTGGAGTCTGGGGGAGGCTTGGTACAGCCGGGGGGGTCCCTGAGACTCTCCTGTGCGGCCTCTGAATTCACGTTTAGTTACTTTGCCATGAGGTGGGTCCGCCAGGCTCCAGGGGAGGGGCTGGAGTGGGTCTCAGGTATTAGAAGTGACTTCAGCACAGACTACGCAGACTCCGTGAGGGGCCGGTTCACCATCTCCAGAGACAATTCCAAGAACATCCTATATCTACAAATGAGCAGCCTGAGGGCCGAGGACACGGCCGTATATTACTGTGCGAGAGTAGGGGTCTACAGTGGCTCCTACGATAACGGTTGGGACCTCTGGGGCCAAGGGACCACGGTCACCGTCTCCTCAGCCTCCACCAA
ControlC_SP_IgG_1500955_IP90_E5	CAGGAGTCCGGCTCAGGACTCGTGAAGCCTTCACAGACCCTGTCCCTCACCTGCGCTGTGTCGCGTGGCTCCATCACCACTGGTGGTTACTCCTGGACTTGGATCCGGCGGCCACCAGGGAAGGGCCTTGAGTGGATAGGGACCATCTATCATAGTGGCAGTACCAGTTACAACCCGTCCCTCGGGAGTCGGGTCACCATGTCTATGGACAAGTCGAAGAACCAATTCTCCCTGAACCTGAGGTCTATGACCGCCGCAGACACGGCCGTGTATTTTTGTGCCAGGGATGCGGAGGTGACTCTGGTTCGGGGACTTATGGTCGCATTTCGCACGGATGTCTGGGGCCACGGGACCACGGTCACCGTCTCGTCAGCCTCCACCAA
ControlC_SP_IgG_1500956_IP90_G5	GGTGCAGCTGGTGGAGTCTGGGGGAAGGTTGATTCATCCGGGGGGGTCCCTAACAATCTCCTGTGTTGCCTCTGGATTCAATTTCGCCGGCACCTGGATGGCCTGGGTCCGCCAGGGTGCAGGGAAGGCCCCGGAGTGGCTTGGCCGAATTAGAACCGAGAGAGAGGGTGGGAAAGTAGAATACGCTGGACCCGTGAAAGGCAGATTCAGTATCTCAAGAGATGATTCAAAAGAGACTCTATATCTGCAAATGGACAGTCTGAGAGTTGAGGACACAGCCGTGTATTATTGTGTCGCCGCATTTGTGGTGGGAGCCATCGGCGACCCCTGGGGCCAGGGAACCCTGGTCACGGTCTCCTCAGCCTCCACCAAGGG
ControlC_SP_IgH_1500878_B31_G10	GGTGAAGCCCACACAGACCCTCACACTGACCTGCAGCTTCTCTGGATTCTCACTCAGCACTTTTGGAATGGGTGTTACCTGGATCCGTCAGTCCCCAGGGAAGGCCCTGGAGTGGCTTGCTCTCATTGATTGGGATAATGATAAGTACTACAGTCCATCTCTGAAGACCAGGCTCACCATCTCCAAGGACACCTCCAAGAACCTGGTGGTCCTTTCGATGACCAACATGGAGCCTGTGGACACAGCCACGTATTTTTGTGCACGGTCGTTTGCCTATGACAGTACTAATTACCAAAAATGTGACACTTTTGATATGTGGGG
ControlC_SP_IgH_1500928_PT7_E6	CTGGTGGAGTCCGGGGGAGGCGTGGTCCAGCCGGGGGGGTCCCTGAAACTCTCCTGCGCAGCCTCAGGGTTCGATTTTCGTGGTTCCACTATGCACTGGGTCCGCCAGAGTCCCGGGAAAGGGCTGGAGTGGATTGCCCGCATTAGGAGAGATTCTATCACGTACGAGACAGTTCATGGTCCGACATCGTATACTTCGTCGGTCAGAGGAAGGTTCGTCATTTCTAGAGAAGATTCACAGAATGTGATGTATCTGCAAATGAACAGCCTGAAAATCGAAGACTCGGCCGTCTACTACTGTGCTAGACAAAAAAGCAGTGACTATGTCTATGACATG
ControlC_SP_IgH_1500937_B31_D3	CTGGAGCAGAGGTGAAGAAGTCGGGGGAGTCTCTAAAGATTTCCTGTCAGGGTTCTGGATTCGCCTTTAACGAATATTGGATCGGTTGGGTGCGCCAGATGCCCGGGAAAGACCTGGAATGGATAGGAATCATCTATCCTGGTGACTCTGATACCAGATACAATCCGTCCTTCCAAGGCCAGGTCACCATGTCAGCCGACAAGTCCAACAAAACCGTCTATTTACACTGGAGTAGCCTGAAGGCCTCGGACAGCGCCATATATTATTGTGGGAGAAAACCATATAATGCCTATGGAATGACT
ControlC_SP_IgH_1500943_B31_D8	CTGGAGCAGAGGTGAAAAAGCCGGGGGAGTCTCTGAAGATCTCTTGTAAGGCCTCTGGATACAGCTTTACCAATTACTGGATCGGCTGGGTGCGCCAGATGCCCGGGAAAGGCCTGGAATGGATGGGGATCATCTTTGCTGGTGACTCTGATACCACATACAGCCCGTCCTTCCAAGGCCAGGTCACCCTCTCAGTCGACGTTTCCTTCACCACCGCCTATCTGCAGTGGAGCAGCCTGAAGGCCTCGGACATCGGCATTTATTACTGTGCGAGACGAGGGGGAATCGGGGAATTGAGTCGTTTTGACTACT
ControlC_SP_IgH_1500953_IP90_F4	GGTGCAGCTGGTGGAGTCTGGGGGAGGCTTGGTACAGCCGGGGGGGTCCCTGAGACTCTCCTGTGCAGCCTCTGGATTCACCTTCAGCGGCTATGCCATGACCTGGGTCCGCCAGACTCCAGGGAAGGGGCTGGAATGGGTCTCATCTATTAGTGGTGGTGGTCGTGGCACTTATTATGCAGACTCCGCGAAGGGCCGATTCACCATCTCCAGAGACAATTCCGAGAACACGGTACATTTGCAAATGAACAGTCTGAGAGCCGGGGACACGGCCATATATTACTGTGCGAAGGGGAAGTTCGGCGCCAGTCTATATTGTAGTGGTACCGGCTGCTCAACACTTGACTACTGGGGCCAGGGAACCCTGGTCACCGTCTCCCC
ControlC_SP_IgH_1500954_IP90_G4	GCTGGTGCAGTCTGGTGCAGAGGTGAAAAAGTGGGGGGAGTCGCTGAGAATCTCCTGTGAGGGTCTTGGATACAACTTTTCCACTTATTGGATCGGCTGGGTGCGCCAGACGCCCGGAAAAGGCATGGAGTGGATAGGTAACATCTATCCTGGTGACTCTGATGTCAGATACAATCCGTCCTTCGAAGGCCAAGTCACCATTTCAGCCGACAAGTCCATCAATATCAGCTATTTGCAGTTGAACACCCTGAAGGCCTCGGACATTGGCGTATATTATTGTGGGAGAAAGGGATTTAATGACTATTTAATGAGCTGGTTCGACG
ControlC_SP_IgM_1500851_IP90_F11	GCTGGTGCAGTCTGGAGCAGAGGTGAAAAAGCCCGGGGAGTCTCTGAAGATCTCCTGTAAGGGTTCTGGATACAGCTTTACCAGCTACTGGATCGGCTGGGTGCGCCAGATGCCCGGGAAAGGCCTGGAGTGGATGGGGATCATCTATCCTGGTGACTCTGATACCAGATACAGCCCGTCCTTCCAAGGCCAGGTCACCATCTCAGCCGACAAGTCCATCAGCACCGCCTACCTGCAGTGGAGCAGCCTGAAGGCCTCGGACACCGCCATGTATTACTGTGCGAGACATAGGGATTGTAGTAGTACCAGCTGCTATGGATACAACTGGTTCGACCCCTGGGGCCAGGGAACCCTGGTCACCGTCTCCTCAGGGAGTGCATCCGCCCCAACCCTTTT
ControlC_SP_IgM_1500906_PT7_F8	CTGGTGGAGTCTGGGGGAAATTTGGTACAGCCGGGGGGGTCCCTGAGACTCTCCTGTGCAGCCTCTGGATTCACCTTTAGAAGTTATGTCATGACTTGGGTCCGCCAGGCTCCAGGGAAGGGGCTGGAGTGGCTCTCAGGTATTACTGGTAGTGGGGGTTACACGTACTACGCAGACTCCGTGAAGGGCCGATTCACCACCTCCAGAGACAATTCGAAGAACACCCTGTTTCTGCAAATGAACAGCCTGAGAGACGAGGACACGGCCGTTTATTACTGTGCCCCTTGGGTCGGTGCTCCCTACTATGACAGTCTGACTAATTACCTCCCAGATGGCTTTGGTGTCTGGGGCCAAGGGACAATGGTCACCGTCTCTTCAGGGAGTGCATCCGCCCCAACC…
ControlC_SP_IgM_1500925_PT7_D4	GGTGGAGTCTGGGGGAGGCTTAGTAACGCCTGGGGGGTCTCTTAGACTCTCCTGTGCAGCCTCTGGATTCAGTTTCAGCGACGCCTGGATGAGTTGGGTCCGCCAGGCTCCAGGGAAGGGGCTGGAGTGGGTTGCCCGTATTAAGGCCAAAGCTGCAGGTGAGACAAGAGAATACGCTGCACCCGTGAAAGGCAGATTCACCATCTCAAGAGATGATTCAAAGAACATACTGGATCTGCAAATGAACAGCCTGAAAACCGAGGACACAGCCTTATATTATTGTGTCACAGATCGGCCCAGCGTACCAGCCCAAATTGACTATTGGGGCCAGGGAACCCTGGTCACCGTCTCCTCACGGAGTGCATCC
ControlD_SN_IgA_1502989_Pepmix_D3	AGGTGCAGCTGGTGGAGTCTGGGGGAGGCGTGGTTAAGCCGGGGGGGTCCCTGAGAATTTCCTGTGTGGCCTCTGGATTCGAGTTTGATGATCATGGCATGAACTGGGTCCGTCAACGTCCAGGGAAGGGTCTGGAGTGGGTCTCTCTCATTAGTGGCGATGGTGGAAGTGCCTGGTATGGAGACTCTATGAAGGGCCGCGTCACCATCTCCAGAGACAACAGCAAAAGCTCCCTGTTTCTGCAAATGAACAGTCTGACAACTGAGGACACCGCCTTATATTACTGTGTAAAAGGCACTTCATACAGTAGTGGCTGGCTCGACCACTGGGGCCAGGGGACCCTGGTCACCGTCTCCTCANCATCCCCGACCAGCCCCAAGG
ControlD_SN_IgA_1503022_Pepmix_B3	AGGTGCAGCTGGTGGAGTCTGGGGGAGGCTTGGTCCAGCCTGGGGGGTCCCTGAGACTCTCCTGTGAAGCCTCTGGATTCACCTTTAGTAGTTATTGGATGCACTGGGTCCGCCAGGCTCCAGGGATGGGGCTGCAGTGGGTGGCCAACATAAAGCCAGATGGAAGTGAGAAATACTTTGTGGACTCTGTGAAGGGCCGATTCACCATCTCCAGAGACAACGCCAAGACCTCACTGTATCTGCAAATGAACAGCCTGAGAGCCGAGGACACGGCTGTGTATTACTGTGTTTGTTTGGTGACTGGCGGCCTGGGCCAGGGAACCCTGGTCACCGTCTCCTCAGCATCCCCGACCAGCCCCAAGGTC
ControlD_SN_IgA_1503034_Pepmix_C11	AGGTCACCTTGAAGGAGTCTGGTCCTACGCTGGTGAAACCCACACAGACCCTCACGCTGACCTGCACCTTCTCTGGGTTCTCACTCAGCAGTCGTGGAGTGGGTGTGGGCTGGATCCGTCAGCCCCCAGGTAAGGCCCTGGAGTGGCTTGCGCTCATTTATTGGGATGATGATAAGCGCTACAGCCCTTCTCTGAAGAGCAGGCTCACCATCACCAAGGACACCTCCAAGAACCAGGTGGTCCTTACAATGACCAACATGGACCCTGTGGACACAGCCACATATTACTGTGCACACAGACCGTATACCATTACCTGGTATAGGGAGGGATTCTACTTTGACTACTGGGGCCAGGGAACCCTAGTCACCGTCTCCTCAGCATCCCCGACCAGCCCCAAGG…
ControlD_SN_IgG_1502996_Pepmix_D12	TCTCCTGTGCGGCGTCTGGATTCACCTTCAGTAGCTATGGCATGTACTGGGTCCGCCAGGCTCCAGGCAAGGGGCTGGAGTGGGTGGCATTTGTGCGGTCTGATGGAAGCAATATACAGTATGCAGACTCCGCGAGGGGCCGATTCACCATCTCCAGAGACAATTCCAAGAACACTCTGTATCTGCAAATGAACAGCCTGAGAGTTGAGGACACGGCTATCTATTATTGTGCGAAAGAGACATACAGTAATGGCCACGCAATATTTAACTTGTGGGGCCAGGGAACCCTGGTCACCGTCTCCTCAGCCTCCACCAAGGGCCCATCCGT
ControlD_SN_IgH_1503023_Pepmix_B4	GGTGCAGCTGGTGGAGTCTGGGGGAGACTTGGTACAGCCTGGGGGGTCCCTGAGACTCTCCTGTGCAGCCTCTGGATTCACCTTTAGCAACTATGCCATGAGTTGGGTCCGCCAGGCTCCTGGGAAGGGGCTGGACTGGGTCTCAGCTATTAATGATGCCGGTGGTGACACATACTACGCAGACTCCGTGAAGGGCCGCTTCACCATCTCCAGAGACAATTCCAAGAACACACTGTATCTGCAAATGAACAGCCTGAGAGCCGACGACACGGCCGTATATTACTGTGCGAAGTCGCAGGTGGGAAATACTGGCCGCCGGCGGCTCGACCCCT
ControlD_SN_IgH_1503024_Pepmix_B5	AGGTGCAGCTGGTGGAGTCCGGGAGAGGCTTAACTCAGCCGGGGGGGTCCCTGAGAGTCTTCTGTGCAGCCTCAGGATTCCCCCTCAGTAGCCACTAGATGTACGGGGTCCGCCAAGCTCCAGGGAAGGGGCTGGTGTGGGTCTCACGTATGCAAAGTGATGGTATTGGGACAACCTACGCGGAGTCCGTGAAGGGTCGATTCACCATCTCCAGAGACAACGCCAAAAAAAGGGAGTGCATCC
ControlD_SN_IgH_1503027_Pepmix_B8	GGTGCAGCTGGTGCAGTCTGGGTCTGAGGTGAAGAAGCCTGGGGCCTCAGTGAAGGTCTCCTGCAAGGCTTCTGGATACACCTTCACCGGCTACTATATGCACTGGGTGCGACAGGCCCCTGGACAAGGGCTTGAGTGGATGGGACGGATCAACCCTAGCACTGGTGGCGCAAACTTTGCACAGAAGTTTCAGGGCAGGGTCACCATGACCAGGGACACGTCCATCACCACAGCCTACATGGAGCTGAGCAGCCTGAGATCTGACGACACGGCCGTGTATTATTGTGCGTTGGTAGTCCCAGCCGAAATGGTGTTTTCCTGGGGCCAGGNAACCCTGGTCGCC
ControlD_SN_IgH_1503033_Pepmix_C5	GGAGTCGGGCCCAGGAGTGGTGAAGCCTTCGGGGACCCGTCCCTCACCTGCGCTGTCTCTGGTGGCTCGGACCCCGTCCCTCACCTGCGCTGTCTCTGGTGGCTCCCTCAGCAGTAGTCAGTGGGAGTGCATCCGCCCCAACCCTTTTGGAGTCGGGCCCAGGAGTGGNNAANCNTTCGGGGACCCGTCCCTCACCTGCGCTGTCTCTGGTGGCTCGGACCCCGTCCCTCACCTGCGCTGTCTNNGGTGGCTCCCTCANCANTAGTCAGTGGGAGTGCATCCGCCCCAACCCTTNN
ControlD_SN_IgM_1502952_Pepmix_B10	AGGTGCAGCTGGTGGAGTCTGGGGGANCCGTGGTCCAGCCTGGGGGGTCCCTGAGACTTTCCTGTGCAACCTCTGGATTCATCTTCAGTACCTATGGCATGCACTGGGTCCGCCAGGCTCCAGGCAAGGGGCTGGAATGGGTGTCATTCATAGAGTATCATGGAAATAATTACAACTACTTAGACTCCGTGAAGGGCCGATTCACCATCTCCAGAGACAATTCCAAGAACACGCTGTATCTGCAAATGAACAGCCTGAGAGCTGAGGACACGGCTGTGTATTACTGTGCGACCAATGACTACAATGTCTGGTTCGACCCCTGGGGCCAGGGAACCCTGGTCACCGTCTCCTCAGGGAGTGCATCCGCCCCAACCCTTTTC
ControlD_SN_IgM_1502953_Pepmix_B11	AGGTGCAGCTGCAGGAGTCGGGCCCAGGACTGGTGAAGCCTTCGGAGACCCTGTCCCTCACCTGCACTGTCTCTGGTGGCTCCATCGGCAGTAGTACTTACTACTGGGGCTGGATCCGCCAGCCCCCAGGGAAGGGGCTGGAGTGGATTGGGAGTATCTATTATAGTGGGAGCACCTACTACAACCCGTCCCTCAAGAGTCGAGTCACCATATCCGTGGACACGTCCAAGAACCAGTTCTCCCTGAAGCTGAGCTCTGTGACCGCCGCAGACACGGCTGTGTATTACTGTGCGAGATCACAGTGTGTTGGTAGCTGCTACAGGGTGGGGTCCTTTGACTACTGGGGCCAGGGAACCCTGGTCACCGTCTCCTCAGGGAGTGCATCCGCCCCAACCCTTT…
ControlD_SN_IgM_1502988_Pepmix_D2	AGGTGCAGCTGCAGGAGTCGGGCCCAGGACTGGTGAAGCCTTCGGAGACCCTGTCCCTCACCTGCACTGTCTCTGGTGGCTCCATCAGTAGTTACTACTGGAGCTGGATTCGGCAGTCCCCAGGGAAGGGACTGGAGTGGATTGGATATATCTATTACAGTGGGAGCACCAACTACAACCCCTCCCTGAAGAGTCGAGTCACCATATCAGTAGACACGTCCAAGAACCAGTTCTCCCTGAAGCTGAACTCTGTGACCTCTGCGGACACGGCCGTATATTACTGTGCGAGAGGCGCCGCTGGTACGAGAGACTACTGGGGCCAGGGAACCCTGGTCACCGTCTCCTCAGGGAGTGCATCCGCCCCAACCCTTTTC
ControlD_SN_IgM_1502990_Pepmix_D4	AGGTGCAGCTGGTGCAGTCTGGAGCAGAGGTGAAAAAGCCGGGGGAGTCTCTGAAGATCTCTTGTAAGGGTTTTGGATACAGCTTTGCCACCTACTGGATCGCCTGGGTGCGCCAGATGCCCGGGAAAGGCCTGGAGTGGATGGGGATCATCTTTCCTGATGACTCTGATACGAAATATAGCCCGTCCTTCCAAGGCCAGGTCACCATCTCAGCCGACAAGTCCATCAGCACCGCCTACCTGCAGTGGAACAGCCTGAAGGCCTCGGACACCGCCACCTATTACTGTGCGAGGAAGGGGGCCTATGGTTCAGGGATTAACTGGTTCGACCCCTGGGGCCAGGGGACCCTGGTCACCGTCTCCTCGGGGAGTGCATCCGCCCCAACCCTTTT
ControlD_SN_IgM_1502997_Pepmix_B9	AGGTGCAGCTGGTGGAGTCCGGGGGAGGCTTGGTCCAGCCTGGGGGGTCCCTGAAACTCTCCTGTACGGCCTCTGGGTTCACCTTCAGTGCCTCTGCTATACACTGGGTCCGCCACGCTTCCGGGAAAGGGCTGGAGTGGGTTGGCCGCATTAGAAGTAAGGCTAAGAGTTACGCGACAGCATATGCTGCGTCGGTGGACGGCAGGTTCACCATCTCCAGAGATGATTCAAAGAACACGGCGTATCTGCAAATGAGCAGCCTGAGAACCGAGGACACGGCCGTGTACTATTGTGCCAGATATTGTAGTGGTGGTGTCTGCCCCTTTGACTACTGGGGCCAGGGAGCCCTGGTCACCGTCTCCTCTGGGAGTGCATCCGCCCCAACCCTTTTC
ControlD_SN_IgM_1503020_Pepmix_B1	AGGTGCAGCTGCAGGAGTCGGGCCCAGGACTGGTGCAGCCTTCGGAGACCCTGTCCCTCACCTGCACTGTCTCTGGTGGCTCCATCAGTAGTTACTACTGGAGCTGGGTCCGGCAGCCCCCAGGGAAGGGACTGGAGTGCGTTGGTTATGTGTATTACATTGGGAGCACCAACTACAACCCCTCCCTCGAGAGTCGGGTCACCATATCAATAGACACGTCCAAGAACCAGTTCTCCCTGAGGCTGAGCTCTGTGACCGCTGCGGACACGGCCGTGTACTACTGTGCGAGAGGCGAGAGGGTGGGTAACACGGGTTACTACTTCCAACTCTGGGGCCAGGGCACCCTGGTCACCGTCTCCTCAGGGAGTGCATCCGCCCCAACCCTTTTC
ControlD_SN_IgM_1503021_Pepmix_B2	AGGTGCAGCTGGTGGAGTCTGGGGGAGGCTTGGTCAAGCCTGGAGGTTCCCTGAGACTCTCCTGTGCAGCCTCTGGATTCACCTTCAGTGACTACTATGTGACTTGGATCCGCCAGGCTCCAGGGAAGGGGCTGGAGTGGGTTTCATACATTACTAGTAGTGGTACTACCATATACTATGCAGACTCTGTGAAGGGCCGATTCACCGTCTCCAGGGACAACGCCAGGAACTCACTGTCTCTGCAAATGAACAGCCTGAGAGCCGAGGACACGGCCGTGTATTACTGTGCGAGAATGGGAGCAGCTGGCCATTACTACTACCACTACTACATGGACGTCTGGGGCAAAGGGACCACGGTCACCGTCTCCTCAGGGAGTGCATCCGCCCCAACCCTTTTC
ControlD_SN_IgM_1503025_Pepmix_B6	AGGTGCAGCTGCAGGAGTCGGGCCCAGGACTGGTGAAGCCTTCGGGGACCCTGTCCCTCACCTGCGCTGTCTCTGGTGGCTCCATCAGCAGTAGTAACTGGTGGAGTTGGGTCCGCCAGCCCCCAGGGAAGGGGCTGGAGTGGATTGGGGAAATCTATCATAGTGGGAGCACCAACTACAACCCGTCCCTCAAGAGTCGCGTCACCATATCAGTAGACAAGTCCAAGAACCAGTTCTCCCTGAGGCTGAGCTCTGTGACCGCCGCGGACACGGCCGTGTATTACTGTGCGACGTGGAGGATCTCGGGGACCCTGGGGTTTGACTACTGGGGCCAGGGAACCCTGGTCACCGTCTCCTCAGGGAGTGCATCCGCCCCAACCCTTTTC
ControlD_SN_IgM_1503026_Pepmix_B7	AGGTGCAGCTGGTGCAGTCTGGGTCTGAGTTGAAGAAGCCTGGGGCCTCAGTGAAGGTTTCCTGCAAGGCTTCTGGATACACCTTCACTAGCTACGCTATGAATTGGGTGCGACAGGCCCCTGGACAAGGGCTTGAGTGGATGGGATGGATCAACACCAACACTGAGAACCCAACGTATGCCCAGGGCTTCACAGGACGTTTTGTCTTCTCCTTGGACACCTCTGTCAGCACGGCATATCTGCAGATCAGCAGCCTAAAGGCTGAGGACACTGCCGTGTATTACTGTGCGAGACAAGACCCCGGGGAATATTGTAGTGATGGTAGCTGCTACCCAGACTACTGGGGCCAGGGAACCCTGGTCACCGTCTCCTCAGGGAGTGCATCCGCCCCAACCCTTT…
ControlD_SN_IgM_1503030_Pepmix_B12	AGGTGCAGCTGGTGGAGTCCGGGGGAGGCTTGGTCCGGCCTGGGGGGTCCCTGAGACTCTCCTGTGCTGCCTCTGGGCTCACCTTCACTGCCTCCACTGTGTACTGGGTCCGCCAGGCCTCCGGGAAAGGGCTAGAGTGGGTTGGCCGTATTGGAACCAAAGGTGAAAATTACGCGACAAGATATGGTGCGTCGGTGATGGGCAGATTTATCGGCTCCAGAGATGATTCAAAGAACACGGCGTATCTGCAAATGAACAGTCTGAAAACCGAAGACACGGCCGTGTATTATTGTATTGGCCGAGATAGCAGTGCCTGGTATAATTACTGGGGCCAGGGAGCCCTGGTCACAGTCTCCACAGGGAGTGCATCCGCCCCAACCCTTTTC
ControlD_SN_IgM_1503031_Pepmix_C1	AGGTGCAGCTGCAGGAGTCGGGCCCAGGACTGGTGAAGCCTTCGGGGACCCTGTCCCTCACCTGCGCTGTCTCTGGTGGCTCCATCAGCATTAACAGTTGGTGGAGTTGGGTCCGCCAGCCCCCAGGGAAGGGGCTAGAGTGGATTGGGGAAATCCATCATAGTGGGAGCACCACCTACAACCCGTCCCTCAAGAGTCGCGTCACCATATCAGTAGACAAGTCCAAGAACCAATTCTCCCTGAGGATGAGTTCTGTGACCGCCACGGACACGGCCGTTTATTACTGTGCGCGAGGTTTGACCTACCCAGACTGTTCTAGAACCAAGTGCCCATACTGGAACTTCGATCTCTGGGGCCGTGGCACCCTGGTCACTGTCTCCTCAGGGAGTGCATCCGCCC…
Lyme10_acute_IgA_1600688_Pepmix_E10 _T0	AGGTGCAGCTGCAGGAGTCGGGCCCAGGACTGCTGAAGCCTTCACAGACCCTGTCCCTCACCTGCACTGTCTCGAGTGGCTCCATCAAGAGTGCTGGTTACTTCTGGACCTGGATCCGCCAGCACCCAGGGAAGGGCCTGGAGTGGATTGGGTACATCTATTACAATGGGAGCACCTACTACAACCCGTCCCTCAAGAGTCGAGTTAACATGTCAATAGACATGTCTGAGAACCAGTTCTCCCTGAAGCTGACCTCTGTGTCTGCCGCGGACACGGCCGTGTATTACTGTGCGGGAGCGGGCACTATAAGTCGGGGACTTATTGGTCGTCTGCACCACTGGGGCCAGGGAACCCTGGTCACCGTCTCCTCAGCATCCCCGACCAGCCCCAAGGTAGGTG…
Lyme10_acute_IgA_1600718_Pepmix_B10_T2	AAGGAGTCTGGTCCTGTGCTGGTGAAACCCACTGAGACCCTCACGCTGACCTGCACCGTCTCTGGGTTCTCTCTCAGTCATATTAGAACGGGTGTGAGCTGGATCCGTCAGCCCCCAGGGAAGGCCCCAGAGTGGCTTGCACACATTTTTTACAATGACGAAAAATCCTACAGCACATCTCTGAGGAGCAGACTCACCATCTCCAAGGACACCTCCAAAAGCCAGGTGGTCCTTACCATGACCAACATGGACCCTGTGGACACAGCCACATATTACTGTGCACGGATTCCACTGTATAACTATGATAATGCTGGTTCTTATTATGCTTTTGATGTCTGGGGCCAAGGGACAAAGGTCACCGTCTCTTCAGCATCCC
Lyme10_acute_IgA_1600861_Pepmix_E8_T0	GGTGCAGCTGGTGCAGTCTGGGACTGAGGTGAAGAGGCCTGGATCCTCGGTGAAAGTCTCCTGCAAGGCGTCTGGAGACGAATTTAAGAAATATGCTTTCAATTGGGTGCGACAGGCCCCTGGACAAGGCCTTGAGTGGATGGGAGGAATCGTCCCTCTCCATGATTCAACAAGTTTCGCAGGGGAATTTCAGGGCAGACTCACCATTACCGCGGACGAATCGACGGCCACAGCCTACATGGAGCTGACAAGTCTGAGACATGAAGACACGGCCGTCTATTTCTGTATCAGCGGCGATTTCGAGTGTGTTGATACAACCTGCTACTGGTATTATTTTGAAAATTGGGGCCAGGGAACCCTGGTCACCGTCTCCTCAGCATCCCCG
Lyme10_acute_IgA_1600863_Pepmix_H8_T1	GGTGCAGCTGGTGGAGTCCTTGACACTCTCCTGCACAGCCTCCGGGTTCAAAATTGACACCTATGCCATGGGTTGGGTCCGCCAGGGTCCAGGGGGGGCCTTGGAATGGGTCTCAGTTCTCACTGCGATTGATGATGACACATACTATGCTGACTCCGTCAACGGCCGATTCACCATATCCAGAGACAAGTCCAAGAACACCGTGTTTCTACAAATGCATCGCCTGAGAGACGACGACACGGCCGTCTATTACTGCGCGAAGAATCTAGGATACAACTGGAGCGCCCTTGACTTCTGGGGCCAAGGAACCTTGGTCACCGTCTCCTCAGCATCCCCGACCAGCCCCAAGGT
Lyme10_acute_IgA_1600865_Pepmix_H6_T1	GGTGCAGCTGGTGGAGTCGGGGGGAGCCTTGGTCAAGCCTGGAGGGTCCCTGAGACTCTCCTGCGGAGCGTCTGGATTTGTCGTCAGTGACTATTATCTGAGCTGGGTCCGCCAGGCTCCAGGGAAGGGGCTGGAGTGGCTGTCATATATAAGTGACTCTAGTGATGGTGATTCCACATATTATGCAGACTCTGTGAAGGGCCGGTTCACCATCTCCAGGGACAATGCCAAGAATTCGCTCTTTCTTCACATGAGTAGCCTGACAGACGAAGACTCGGCCATCTATTATTGTGCCAGAGATGGCCCCTTGTTCTACGGTAGGGGATATATAAATGGGTTTTGACCAGTGGGGCCAGGGAACCGTGGTCACCGTCTCCTCAGCATCCCCGACCAGCCCCA…
Lyme10_acute_IgA_1600866_Pepmix_B4_T2	GGTGCAGCTGGTGGAGTCTGGGGGAGGCTTGGTACAGCCTGGGGGGTCCCTGAGACTCTCCTGTGCAGCCTCTGGATTCACCTTTAGCAGCGATGCCATGAGCTGGGTCCGCCAGGCTCCAGGGAAGGGGCTGGAGTGGGTCTCAGGTATTAGTGGTGGTGGTGCCAGCACATACTACGCAGCCTCCGTGAAGGGCCGGTTCACCATCTCCAGAGACAATTCCAACGACACGCTGTATCTGCAAATGAACAGCCTGAGAGACGAGGACACGGCCGTATATTACTGTGCGAAAGGAATACTTGGCGATTTTTGGGGTGGCCCCCGTCACTTTGACCACTGGGGCCAGGGAACCCTGGTCATCGTCTCCTCAGCATCCCCGACCAGCCCCAAGG
Lyme10_acute_IgG_1600862_Pepmix_E9_T0	GGTGCAGCTGGTGCAGTCTGGGGCTGAGTTGAAGAAGCCTGGGGCCTCAGTGAGGGTTTCCTGCAAGGCCTCTGGATACACTTTCACCAGCTACTATATTCACTGGGTGCGACAGGCCCCTGGACAAGGGCTTGAGTGGATGGGAATATTCTATACTAGTGGTGAGAGCACAAGCGTCACACAGAAGTTCAAGGACAGACTCATCCTGACCAAAGACATGTCCACGAGCACAGTCTACATGGACCTATACAGTCTGACATCTGACGACACGGCCGTCTATTTTTGTGGGAGAGAAGCGGAGGCTGACTACTGGTTCGACCCCTGGGGCCAGGGAACCCTGGTCACCGTCTCCTCAGCCTCCACCAAGGG
Lyme10_acute_IgH_1600705_Pepmix_H12_T1	GGAGTCTGGGGGAGGCTTGGTACAGCCTGGGGGGTCCCTGAGACTCTCCTGTGCAGCCTCTGGATTCACCTTTAGCAGCTATGCCATGAGCTGGGTCCGCCAGGCTCCAGGGAAGGGGCTGGAGTGGGTCTCAGCTATTAGTGGTAGTGGTGGTAGCACATACTACGCAGACTCCGTGAAGGGCCGGTTCACCATCTCCAGAGACAATTCCAAGAACACGCTGTATCTGCAAATGAACAGCCTGAGAGCCGAGGACACGGCCGTATATTACTGTGCGAAAGGGGATCGGTTCTACGGACTGTACTACTTTGACTACTGGGGCCAGGGAACCCTGGTCACCG
Lyme10_acute_IgH_1600706_Pepmix_H1_T1	GGAGTCTGGGGGAGGCGTGGTCCAGCCTGGGAGGTCCCTGAGACTCTCCTGTGTAGCGTCTGGATTCACCTTCAGTAGCTATGGCATGCACTGGGTCCGCCAGGCTCCAGGCAAGGGGCTGGAGTGGGTGGCAGTCACATGGTATGATGGAAGGACTAAAGACTATGCAGACTCCGTGAAGGGCCGAGTCACCATCTCCAGAGACAATTCCAAGAACACACTGTATCTGCAAATGAACAGCCTGAGAGACGAGGACACGGCTGTGTATTATTGTGCGAGAGGGCATAGTAGTGCTTATCCTGATTACTGGGGCCAGGGAACCCTGGTCACCGTCTCCTCAGG
Lyme10_acute_IgM_1600687_Pepmix_E7_T0	AGGTGCAGCTGCAGGAGTCGGGCCCAGGACTGCTGAAGCCTTCACAGACCCTGTCCCTCACCTGCACTGTCTCTGGTGGCTCCATCAGCAGTGGTGGTTATTACTGGAGCTGGATCCGCCAGCACCCAGGGAAGGGCCTGGAGTGGATTGGGTACATCACTTACAGTGGGACCACCGACTACAACCTGTCCCTCAAGAGTCGAGTTTCCATATCAGTAGAGACGTCTAAGAACCAGTTCTCCCTGAAGCTGAGCTCTGTGACTGCCGCGGACACGGCCGTGTATTACTGTGCGAGAGATTTAGGCTTCGCGCCAGGCCGGCACATACAGTGGGACTACTGGGGCCAGGGAACCCTGGTCACCGTCTCCTCAGGGAGTGCATCCGCCCCAACCCTTTT
Lyme10_acute_IgM_1600694_Pepmix_F9_T1	GGTGCAGTCTGGGGCTGAGGTGAAGAAGCCTGGGTCCTCGGTGAAGGTCTCCTGCAGGGCTTCTGGAGACACCTTCAGCAACTATGCTATCAACTGGGTGCGACAGGCCCCTGGACAAGGGCTTGAGTGGATGGGAGGGATCACCCCTCTCTTTAGTACACCAAAATACGCACAGAAGTTCCAGGGCAGAGTCACGATTACCGCGGACGCATCCACGAGCACTGCCTACATGGAGCTGACCAGCCTGAGATCAGAGGACACGGCCGTGTATTATTGTGCGAGAGTCTTTGGGGAAGTTAGTAGTGATTATTATTACTTCTGGGGCCAGGGAACCCTGGTCACCGTCTCCTCAGGGAGTGCATCC
Lyme10_acute_IgM_1600698_Pepmix_H10_T1	GGTGGAGTCTGGGGGAGGCGTGGTCCAGCCTGGGAGGTCCCTGAGACTCTCCTGTGCAGCCTCTGGATTCACCTTCAGTAGCTATGCTATGCACTGGGTCCGCCAGGCTCCAGGCAAGGGGCTGGAGTGGGTGGCACTTATATCATTTGATGCATACAATAAATACTACGCAGACTCCGTGAAGGGCCGATTCACCATCTCCAGAGACAATTCCAAGAACACGCTGTATCTGCAAATGAACAGCCTGAGAGCTGAGGACACGGCTGTGTATTACTGTGCGAGAGATAGTAACTATGATAGTCGTGGACATCCTGACTACTGGGGCCAGGGAACCCTGGTCACCGTCTCCTCAGGGAGTGCATCCGCC
Lyme10_acute_IgM_1600701_Pepmix_H5_T1	AGGTGCAGCTGGTGGAGTCCGGGGGAGGCTTAGTTCAGCCGGGGGGGTCCCTGAGACTCTCCTGTGCAGCCTCTGGATTCACCTTCAGTGACTACTGGATGCACTGGGTCCGCCAAGTTCCAGGGAAGGGGCTGGTGTGGGTCTCACGTATTAAGAATGATGGCAGTACCACAACCTACGCGGACTCCGTGCAGGGCCGATTCACCATCTCCAGAGACAACGCCAAGAACACGCTGTATCTCCAAATGAACAGTCTGAGAGTCGAGGACACGGCTGTCTATTACTGTACAAGAGGCGCGCACGGACACAGTTATGGTTGGTGGTTCGACCCCTGGGGCCAGGGAACCCTGGTCACCGTCTACTCAGGGAGTGCATCCGCCCCAACCCTTTT
Lyme10_acute_IgM_1600702_Pepmix_H11_T1	AGTCTGGGGCTGAGGTGAAGAAGCCTGGGTCCTCGGTGAAGGTCTCCTGCAAGGCTTCTGGAGGCACCTTCAGCAGCTATGCTATCAGCTGGGTGCGACAGGCCCCTGGACAAGGGCTTGAGTGGATGGGAGGGATCATCCCTATCTTTGGTACAGCAAACTACGCACAGAAGTTCCAGGGCAGAGTCACGATTACCGCGGACGAATCCACGAGCACAGCCTACATGGAGCTGAGCAGCCTGAGATCTGAGGACACGGCCGTGTATTACTGTGCGAGTCGGTCGCGGTGGGAGCTACTGAGAGGCCAGCGCACCGCACACACTTACTACTACTACTACGGTATGGACGTCTGGGGCCAAGGGACCACGGTCACCGTCTCCTCAGGGAGTGCATCCGCCC…
Lyme10_acute_IgM_1600704_Pepmix_H9_T1	TGGGGGAGGCTTGGTACAGCCGGGGGGGTCCCTGAGACTCTCCTGTGCAGGCTTTGGATTCACCTTCAGTAGTTATGCTATGAGTTGGGTCCGCCAGGCTCCAGGGAAGGGGCTGGAGTGGGTCTCAGGCATTAGTGTTAGTGATGATAAAAGAGAATATGCAGACTCCGTGAAGGGCCGGTTCACCATTTCCAGAGACAATTCCAAGAACACGCTATATTTGCAGATGAACAGAGTGCGAGCCGAAGACACGGCCGTATATTATTGTGCGAAAGATCCGAGAGTGGGAGCTACGTGGGTTGTGTCGGTCTTTGACTCTTGGGGCCAGGGAACCCTGGTCACCGTCTCTTCAGGGAGTGCATCC
Lyme10_acute_IgM_1600714_Pepmix_B5_T2	AGTCGGGCCCAGGACTGGTGAAGCCTTCGGAGACCCTGTCCCTCACCTGCACTGTCTCTGGTGGCTCCATCAGTAGTTACTACTGGAGCTGGATCCGGCAGCCCGCCGGGAAGGGACTGGAGTGGATTGGGCGTATCTATACCAGTGGGAGCACCAACTACAACCCCTCCCTCAAGAGTCGAGTCACCATGTCAGTAGACACGTCCAAGAACCAGTTCTCCCTGAAGCTGAGCTCTGTGACCGCCGCGGACACGGCCGTGTATTACTGTGCGAGAGATTGTAGTAGTACCAGCTGCTATTGGCGGTTCGACCCCTGGGGCCAGGGAACCCTGGTCACCGTCTCCTCAGGGAG
Lyme10_acute_IgM_1600716_Pepmix_B8_T2	GTGCAGCTGGTGCAGTCTGGGGCTGAGGTGAAGAAGCCTGGGGCCTCAGTGAGGGTCTCCTGCAAGGCTTCTGGATACACCTTCACCGGCAACAATATACACTGGGTGCGACAGGCCCCTGGACTGGGGCTTGAGTGGATGGGAGGGATCAACCCTAACAGTGGTGGCACACATTATGCACCGAAGTTTCAGGGCAGGGTCGCCGTGACCAGGGACACGTCCATCAGCACAGCCTACATGGAGTTGAGCGGGCTGACATCTGACGACACGGCCGTATATTATTGTGTGAGAGGCTGGAGCCAGGGGAACGACAACTGGGGCCAGGGAACCCTGGTCGCCGTCTCCTCAGGGAGTGCATCCGCCCCAACCCTTTT
Lyme10_acute_IgM_1600717_Pepmix_B9_T2	GGTGGAGTCTGGGGGAGGCTTGGTCCAGCCTGGGGGGTCCCTGAGACTCTCCTGTGCAGCCTCTGGATTCACCTTTACTGACTCTTGGATGAACTGGGTCCGCCAGGCTCCAGGGAAGGGGCTGGAGTGGGTGGCCAACATAAAGCAAGACGGAAGTGAGGAATACTATGTGGACTCTGTGAAGGGCCGATTCACCATCTCCAGAGACAACGCCAGGAAGTCACTGTATCTTCAAATGAACAGCCTGAGAGTCGAGGACACGGCTATGTATTACTGTACCTCAACTGGGGACCCACCGAGGGCGGACTATTGGGGCCAGGGAACCCTGGTCACCGTCTCCTCAGGGAGTGCATCC
Lyme10_acute_IgM_1600719_Pepmix_B12_T2	TCTGGGGGAGACTTGGTACAGCCTGGGGGGTCCCTGAGACTCTCCTGTGCAGCCTCTGGATTCACCTTTAGCACCTATGCCATGAACTGGGTCCGCCAGGCTCCAGGGAAGGGGCTGGAGTGGGTCTCAGCTATTAGGGCTAGTGGTGATAGTACATACTACGCAGACTCCGTGAAGGGCCGATTCACCATCTCCAGAGACAATTCCAAGAACACACTGTATCTGCAAATGAACAGCCTGAGAGTCGAAGACACGGCCGTGTATTACTGTGTGAAAGTTGCGGATCGGGCTCGGAATGGCTATGGTTCGGGGAGTTATGATTACTGGGGCCGGGGAGCCCTGGTCACCGTCTCCTCAGGGAGTGCATCC
Lyme8_acute_IgND_1600790_Pepmix_B7_T0	AGGTGCAGCTGGTGGAGTCTGGGGGAGGCTTGGTACAGCCTGGGGGGTCCCTGAGACTCTCCTGTGAGGCCTCTGCATTCACCTTTAGCAGCCATGGCATGAGCTGGGTCCGCCAAACTCCAGGGAAGGGGCTGGAATGGGTCTCAGTTATTGGTAGTACTGGTGCTGGCATATTCTACGCAGACTCCGTGAAGGGCCGGTTCACCATCTCCAGAGACAATTCCAAGAGCACGCTGTATCTGCAAATGAACAGCCTGAGAGCCGACGACACGGCCGTCTATTACTGCGCGAGATACACGACTTCTCACTCCTACTACGCTATGGACGTCTGGGGCCCAGGGACCACGGTCACCGTCTCCTCAGGGAGTGCATCCGCCCCAACCCTTTT
Lyme8_acute_IgND_1600852_Pepmix_B12_T0	GGTGCAGCTGGTGGAGTCTGGGGGAGGCTTGGTAATGCCTGGGGGGTCCCTTAGACTCTCCTGTGCAGCCTCTGGATTCACTTTCACTAACGCCTGGATGAGCTGGGTCCGCCAGGCTCCAGGGAGGGGGCTGGAGTGGGTTGGCCGTATTAAAAGCAGAGCTGATGGTGGGACAACAGACTATGCTGCACCCGTGAAAGGCAGATTCACCATCTCAAGAGATGATTCAAAAAACACACTGTATCTGCAAATGAACAGCCTGGAAACCGAAGACACAGCCGTGTATTACTGTTCCACAGCAGTGGGACCTACGAAGGGGGCTTTTGATACCTGGGGCCAAGGGACACTGGTCACCGTCTCTTCAGGGAGTGCATCCGCCCCA
Lyme5_acute_IgA_1600625_Pepmix_(B1)_T2	GAGTCGGGCCCACGACTGGTGAAGCCTTCGGAGACCGTGTCCCTCACCTGCACTGTCTCTGGTGGCTCCATCAGCAGTAGTGATTACTACTGGGGCTGGGTCCGCCAGCCCCCAGGGAAGGGGCTGGAGTGGATTGGGACTATCTATTATAGTGGATATACTTATTACAACCCGTCCCTCCAGAGTCGAGTCACCATATCCGTAGACAGGTCCAAGAACCAGTTCTCCCTAAAGCTGAGTTCTGTGACCGCCGCAGACACGGCTGTGTATTTCTGTGCGAGACGGGGAGGGGATCACCGAAAGAACTTTGACTACTGGGGCCAGGGAACCCTGGTCACCGTCTCCTCAGCATCCCC
Lyme5_acute_IgA_1600630_Pepmix_(B8)_T2	AGGTGCAGCTGGTGGAGTCCGGGGGAGGCTTAGTACAGCCGGGGGAGTCCCTGAGACTCTCCTGTGCAGCCTCTGGATTCGACTTTGACAAGTTTGCCATGGCTTGGGTCCGCCAGGCTCCAGGGAAGGGACTGGAGTGGGTCTCACTTATCGCTCAGAGTGGTATAACATGGTACGTAGACTCCGTGCAGGGCCGCTTCACCGTCTCCAGAGACAACTCCAAGAAGATGATATTTCTACAAATGAACAACGTGAGAGTCGAGGACACGGCCGTTTATTACTGTGCGAAGAGGAGGTTCGCGAATAACAGTGGATTTGACCGCTGGGGCCAGGGAACACTGGTCACCGTCTCCTCAGCATCCCCGACCAGCCCCAAGGTC
Lyme5_acute_IgA_1600632_Pepmix_(B6)_T2	TGGAGTCCGGGGGAGGCTTGATACAGCCTGGGGGGTCCCTGAGACTCTCCTGTGCAGCCTCTGGATTCACCTTTACCGCCTATGCCATGAGTTGGGCCCGCCAGACTCCAGGGAAGGGGCTGGAGTGGGTCTCAGCTATTTATGGTAATGGTCGTAAAACATTTTACGCAGACTCCGTGAAGGGCCGGTTCGCCATCTCCAGAGACAATTCCAAGAACACGCTGTATCTGCAAATGAACAGTCTTAGAGCCGAGGACACGGCCATTTATTACTGTGCGAGAGCCGAACTATCCCCCAACTTCAACATGGACGTCTGGGGCAAAGGGACCACGGTCACCGTCTCCTCAGCATCCCC
Lyme5_acute_IgA_1600634_Pepmix_B12_T2	AGGTGCAGCTGCAGGAGTCGGGCCCAGGACTGGTGAAGCCTTCGGAGACCCTGTCACTCACCTGCGCTGTCTCTGGAGGCTCCATTACTAATTATTACTGGGCCTGGGTCCGGCAGCCCCCGGGGAAGGGACTGGAATGGATTGGCTATGTCTATTTCAGTGGGACCACCGACTACAACCCCTCCCTTGAGAGTCGAGTCGCCATATCACTTGACAGGTCCAGGACCCACTTCTCCCTGAAGTTGACCTCTGTGACCGCTGCGGACACGGCCGTATATTACTGCGCGAGAGTGGGTGGATACAATGACTATGATTCGGTTTTTGGCGCTATGGACGTCTGGGGCCAAGGGACCACGGTCAAAGTCTCCTCAGCATCCCCGACCAGCCCCAAGAGGTGCA…
Lyme5_acute_IgG_1600622_Pepmix_H6_T1	AGGTGCAGCTGGTGGAGTCCGGGGGAGGTTTAGTTCAGCCTGGGGGGTCCCTGAGACTCTCCTGTGCAGCCTCTGGATTCACCTTTACTAATCACTATATGCACTGGGTCCGCCAAGCTCCAGGGAAGGGGCTGGTGTGGGTCGCACACATTGATAGAGATGGAAGCGCCGCAGACTACGCGGACTCCGTGAGTGGCCGATTCACCGTCTCCAGAGACAACGCCAAGAACACCCTGTATCTGCAAATGGACAGTCTGAGAGTCGAGGACACGGCTGTCTATTACTGTGTAAGAGCTTCCTACTACAACGGTTTGGACGTCTGGGGCCAAGGGACCACGGTCACCGTCTCCTCAGCCTCCACCAAGGGCCCATCCGT
Lyme5_acute_IgH_1600603_Pepmix_D5_T0	GGTGGAGTCTGGGGGAGGCTTGGTACAGCCTGGGGGGTCCCTGAGACTCTCCTGTGCAGCCTCTGGATTCATCTTTAGCACCTATGCCATGACCTGGGTCCGCCAGGCTCCAGGGAAGGGGCTGGAGTGGGTCTCAGCTATTAGTGCTAGTGGTGGTAGCACATACTACGCAGACTCCGTGAAGGGCCGGTTCACCATCTCCAGAGACAATTCCGAGAACACGCTGTATCTGCAAATGAACAGTCTGAGAGCCGAGGACACGGCCGTATATTACTGTGCGGATGTGGTGACTATGGGGCTGAGGGGTGGCTACTGGGGCCAGGGAACCCTGGTCACCGTCTCCTC
Lyme5_acute_IgH_1600629_Pepmix_(B2)_T2	GGGGGGTCCCTTAGACTCTCCTGTGTAGCCTCTGGATTCACTTTCACTAACGCCTGGATGAGCTGGGTCCGCCAGGCTCCAGGAAAGGGGCTGGAGTGGGTTGGCCGTATCAGAAGCAAAGGTGATGGTGAGACAACAGACTACGCTGCAGCCGTGAAAGGCAGATTCACCATCTCAAGAGATGATTCAAAAAACACGCTGTATCTGCAAATGAACGGCCTGAAAACCGAAGACACTGCCGTCTATCACTGTGCCACAGCTCCGGGATACTATGAAACGGCCCCCTTTGACTACTGGGGCCAGGGAACCCTGGTCACC
Lyme5_acute_IgM_1600598_Pepmix_D4_T0	GGAGTCGGGCCCAGGACTGGTGAAGCCTTCGGAGACCCTGTCCCTCACCTGCACTGTCTCTGGTGGCTCCATCAGTAATTACCACTGGAGCTGGCTCCGGCAGCCCCCAGGGAAGGGACTGGAGTGGATTGGGTATATCCATTACAGTGGGAGCACCAACTACAACCCCTCCCTCAAGAGTCGAGTCACCATATCAGTAGACACGTCCAAGAACCAGTTCTCCCTGAAGCTGAGCTCTGTGACCGCTGCGGACACGGCCATGTATTACTGTGCGAGAGAAGGGTCCGGAACTGGAAATACCTTTGACTACTGGGGCCAGGGAACCCTGGTCACCGTCTCCTCAGGGAGTGCATCCGCCCCAACCCTTTT
Lyme5_acute_IgM_1600599_Pepmix_D7_T0	CTGGTGGAGTCTGGGGGAGGCGTGGTCCAGCCTGGGAGGTCCCTGAGACTCTCCTGTGCAGCCTCTGGATTCACCTTCAGTAGCTATGGCATGCACTGGGTCCGCCAGGCTCCAGGCAAGGGGCTGGAGTGGGTGGCAGTTATATCATATGATGGAAGTAATAAATATTATGCAGACTCCGTGAAGGGCCGATTCACCATCTCCAGAGACAATTCCAAGAATACGCTGTATCTGCAAATGAACAGCCTGAGAGCTGAGGACACGGCTGTGTATTACTGTGCGAAAGATCGCGTAGAGATGGCTACAATTCAGGGGGGATATTACTTTGACTACTGGGGCCAGGGAACCCTGGTCACCGTCTCCTCAGGGAGTGCATCCGCCCCAACCCTTTT
Lyme5_acute_IgM_1600604_Pepmix_D11_T0	GGTGCAGCTGGTGGAGTCTGGGGGAGGCTTGGTCAAGCCTGGAGGGTCCCTGAGACTCTCCTGTGCAGCCTCTGGATTCTCCTTCAGTGACTACTACATGAGCTGGATCCGCCAGGCTCCAGGGAAGGGGCTGGAGTGGGTTTCATACATTGCTAGTAGTAGTAGTTACACAAACTACGCAGACTCTGTGAGGGGCCGATTCACCATCTCCAGAGACAACGCCAAGAACTCACTGTATCTGCAAATGAACAGCCTGAGAGTCGAGGACACGGCTGTGTATTTCTGTGCGAGAGCCCCGACTAGTAGTGGGGGTCGGTGGTTCGACCCCTGGGGCCAGGGAACCCTGGTCACCGTCTCCTCAGGGAGTGCATCCGCCCCAACCCTTTT
Lyme5_acute_IgM_1600614_Pepmix_G10_T1	AGTCTGGAGCAGAGGTGAAGAAGCCGGGGGAGTCTCTGAAGATCTCCTGTAAGGGTTCTGGATACAGCTTTACCACCCATTGGATCGGCTGGGTGCGCCAGATGCCCGGGAAAGGCCTGGAGTGGATGGGGGTCATCTATCCTGGTGACTCTGATACCAGATACAGCCCGTCCTTCCAAGGCCAGGTCACCTTCTCAGTCGACAAGTCCATCAGCACCGCCTACCTGCAGTGGAGCGGCCTGATGGCCTCGGACACCGCCATGTATTACTGTGCGAAGAGCGGGACTAGTGGGAGTTACTGGCGCCGTGCTTTTGATATCTGGGGCCAAGGGACAATGGTCACCGTCTCTTCAGGGAGTGCATCC
Lyme5_acute_IgM_1600615_Pepmix_H4_T1	GTGCAGCTGGTGGAGTCTGGGGGAGGCTTGGTACAGCCTGGGGGGTCCCTGAGACTCTCCTGTGCAGCCTCTGGATTCGACTTTAGCACTTATGCCATGAGCTGGGCCCGCCAGGCTCCAGGGAAGGGGCTGGAATGGGTCTCAGGTATTAGTGGTAGTGGTGGTAACACATATTATGCAGACTCCGTGAAGGGCCGGTTCACCATCTCCAGAGACAAGTCCAAGAACACACTGTATCTGCAAATGAACGGCCTGAGAGCCGAGGACACGGCCGTATATTTCTGTGCGAAAGATCCGGTGGCTACAAAATTCCTCCGGGCCCCAGCCTCCCAGCCTTGGGGCTCCTGGGGCCAGGGAACCCTGGTCACCGTCTCCTCAAGGAGTGCATCCGCCCCAACC…
Lyme5_acute_IgM_1600618_Pepmix_G2_T1	GTGGAGTCTGGGGGAGGCGTGGTCCAGCCTGGGAGGTCCCTGAGACTCTCCTGTGCAGCGTCTGGATTCACCTTCAGTAGTTATGGCATGCACTGGGTCCGCCAGGCATCAGGCAAGGGGCTGGAGTGGGTGGCAGTTATATGGTATGATGGGAGTGAAGAATACTATTCAGACTCCGTGAAGGGCCGATTCACCATCTCCAGAGACAATTCCAAGAACACGCTGTATCTGCAAATGAACAGCCTGAGAGCCGAGGACACGGCTGTATATTACTGTGCGACAGAGAGGCACGATCTTTTGACTGGTTATTCTACTGAATTCTACTACTATCACGGTATGGACGTCTGGGGCCAAGGGACCACGGTCACCGTCTCCTCAGGGAGTGCATCCGCCCC
Lyme5_acute_IgM_1600619_Pepmix_G5_T1	TGGTGGAGTCTGGGGGAGGCTTGGTCCAGCCGGGGGGGTCCCTGAGACTCTCCTGTTCAGCCTCTGGATTCACCTTCAGTAATTATGCTATGCACTGGGTCCGCCAGGCTCCAGGGAAGGGACTGGAATATGTTTCAGCTATTAGTGGTGATGGGGGTACCACATACTACGCGGACTCCGTGAAGGGCACATTCACCATCTCCAGAGACAATTCCAAGAATACGCTGTATCTTCAGATGACCAGGCTGATACCTGAGGACACGGCCGTATATTACTGTGTGAAGGGGAACTGGGGATCGGGAGACTACTGGGGCCAGGGAAGCCTGGTCACCGTCTCCTCAGGGAGTGCATCCGCCCCAACCCTTTT
Lyme5_acute_IgM_1600626_Pepmix_(B4)_T2	GGTGGAGTCTGGAGGAGGCTTGATCCAGCCTGGGGGGTCCCTGAGNCTCTCCTGTGCAGCCTCTGGGTTCACCGTCAGTAGCAACTACATGAGCTGGGTCCGCCAGGCTCCAGGGAAGGGGCTGGAGTGGGTCTCAATTATTTATAGCGGTGGTAGCACATACTACGCAGACTCCGTGAAGGGCCGATTCACCATCTCCAGAGACAATTCCAAGAACACGCTGTATCTTCAAATGAACAGCCTGAGAGCCGAGGACACGGCCGTGTATTACTGTGCGAGAAGCGGCCCACGTAATATAGTGGGAGCTACTTGGTGGGGCCAGGGAACCCTGGTCACCGTCTCCTCAGGGAGTGCATCCGCCCCAACCCTTTT
Lyme5_acute_IgM_1600627_Pepmix_(B7)_T2	GTGGAGTCTGGGGGAGGCTTGGTCAAGCCTGGAGGGTCCCTGAGACTCTCCTGTGCAGCCTCTGGATTCACCTTCAGTGACTACTACATGAGCTGGATCCGCCAGGCTCCAGGGAAGGGGCTGGAGTGGGTCTCATACATTAGTAGTAGTGGTACTACCATATACTACGCAGACTCTGTGAAGGGCCGATTCACCATGTCCAGGGACAACGCCAAGAACTCACTGTATCTGCAAATGAACAGCCTGAGAGCCGAGGACACGGCCGTGTATTATTGTGCGAGGAAAATGGCACAGAGGGCTATGGACGTCTGGGGCCAAGGGACTACGGTCACCGTCTCCTCAGGGAGTGCATCCGCCC
Lyme5_acute_IgM_1600633_Pepmix_B9_T2	AGGTGCAGCTGCAGGAGTCGGGCCCAGGACTGGTGAAGCCTTCGGAGACCCTGTCCCTCACCTGCACTGTCTCTGGTGGCTCCAGCAGGAGCTACTCCTGGAGCTGGATCCGGCAGCCCCCAGGGAAGGGACTGGAGTGGATTGGGTATATCTCTTACAGTGGCAGCAGCAGCTACAACCCCTCCCTCAAGAGTCGAGTCACCATCTCAGTAGACACGTCCAAGAACCAACTCTCCCTGAAGCTGAGCTCTGTGACCGCCGCAGACACGGCCGTGTATTACTGTGCGAGACATGGGGGTACTTTAATAGTGGTGGCCTTAACGGCTTTTGATATCTGGGGCCAAGGGACAATGGTCACCGTCTCTTCAGGGAGTGCATCCGCCCCAACCCTTTT
Lyme6_acute_IgA_1502601_Pepmix_B1_T2	TGGTGGAGTCTGGGGGAGGCTTGGTCCAGCGGGGGGGGTCCCTGAGACTCTCCTGTTTAACCTCTGGATTCAGTTTCACTAATTATTGGATGAGTTGGGTCCGCCAGACTCCAGAGAAGGGTCTGGAGTGGGTGGCCAATATAAGGCAAGATGGAGGTGAGAAATACCATGTGAATTCTGTGAGCGGCCGATTCACCGTCTCCAGAGACAACGCCAATAAGTCACTGTTTCTGCAAATGAACAGCCTGAGAGACGACGACACGGCCGTTTATTACTGTGCGACCAGTATGTCTGGCTACTTTGACAACTGGGGCCAGGGAAGTCTGGTCACCGTCTCCTCAGCATCCCCGACCA
Lyme6_acute_IgA_1502667_Pepmix_E4_T2	AGGTGCAGCTGGTGCAGTCTGGGGCTGAGGTGAAGAAGCCTGGGTCCTCGGTGAAGGTCTCCTGCACGGCTTCTGGAGGCTCCTTCAGCAGCTCTGGTCTCAGTTGGGTGCGCCAGGCCCCTGGACAAGGGCTTGAGTGGGTGGGGGGAATCCTCCCATCCTTTGAAATTTCGAACTACGCACAGAAGTTCCAGGGCAGAGTCACAATTTACGCGGACGGGTTCACAGCCTACATGGAGTTGAGCAGCCTGCGATCTGAGGACACGGCCGTCTATTATTGTGCGAGAGAATTTTACTTTGATGGAACTGGCTTTTACCACACCTCCATTAAAAGAACGTGGTTGGACACCTGGGGCCAGGGAACCCTAGTCACCGTCTCCTCAGCATCCCCGACCAGCC…
Lyme6_acute_IgA_1502670_Pepmix_E6_T2	AGGTGCAGCTGGTGGAGTCTGGGGGAGGCTTGGTAAAGCCGGGGGGGTCCCTTAGACTCTCCTGTGCAGCCTCTGGTTTCACTTTCAAGAATGCCTGGATGAACTGGGTCCGCCAGGCTCCTGGGAAGGGGCTGGAGTGGGTCGGCCGTATTACAAGTAAAAATGAAGGTGGGACAACAGACTACGCTGCACCCGTGAAGGGCAGATTCACCATTTCAAGAGATGATTCAAATGACACGCTGTATCTGCAAATTAGCAGCCTGAAATCCGAGGACACAGCCGTTTATTACTGTTCAAGTTCCACTGTCGCTGCCCGTCCGGGTGAAACAACAGGTGGAACCCCCTATTACTTTGACTACTGGGGCCAGGGAACCCTGGTCACCGTCTCCTCAGCATCCC…
Lyme6_acute_IgA_1502685_Pepmix_F12_T2	TGGTGGAGTCTGGGGGAGGCGTGGTCCAGCCCGGGAGGTCCCTGAGACTCTCCTGTGCAGCCTCTGGATTCACCTTCAGTACCGCTGTTCTTCACTGGGTCCGCCAGGCTCCAGGCAAGGGGCCAGAGTGGCTGGCAGTTATGTCATCTGATGGAAGTTATAAAGAGCACGCAGACTCCGTGAAGGGCCGATTCACCATCTCCAGAGACAATTCCAAGAACACACTGTATTTGCAAATGAATAGCCTGAGAGATGAGGACACGGCTGTGTATTTCTGTGCGAAAGAGAGGGGGGCCCATGATGTTTTTGATATTTGGGGCCAAGGGACAATGGTCACCGTCTATTCAGCATCCCCGAC
Lyme6_acute_IgA_1502733_Pepmix_B3 _T0	TCAGGTGCAGCTGCAGGAGTCGGGCCCAGGACTAGTGAAGCCTTCGGAGACCCTGTCCCTCACCTGCGATGTATCTGGTTACTCCATCACCAGTGGTTACTATTGGGGCTGGATCCGGCAGCCCCCAGGGAAGGGGCTGGAGTGGATTGGGGCTATCTATCATACTGGGAGAACATACTACAACCCGTCCCTCACGAGTCGAGTCACCATATCAGTAGACACGTCCAAGAACCAGTTCTCCCTGAAGCTGAGCTCTGTGACCGCCGCAGACACGGCCGTCTATTTCTGTGCGAGGGAAGGGGCAGCACGCACCGAAGGGGACTCCTGGGGCCAGGGGACCCTGGTCACCGTCTCCTCAGCATCCCCGACCAG
Lyme6_acute_IgA_1502759_Pepmix_B6 _T0	GGTGCAGCTGGTGGAGTCTGGGGGAGGCGTGGTCCAGCCTGGGAGGTCCCTGAGACTCTCCTGTGCAGCCTCTGGATTCACCTTCAGTCGCTATGCTATGCACTGGGTCCGCCAGGCTCCAGGCAAGGGGCTAGAGTGGGTGGCAGTTATAGTATATGATGGAAGTAATAGATACTATGCAGACTCCGTGAAGGGCCGATTCACCATCTCCAGAGACAATTCCAAGAACACGGTGTATCTCCAATTGAACAGTCTGAGAGCTGAGGACACGGCTGTGTACTACTGTGCGAGAGACTTCTACGGTGACAACGCTCGCTTCCTTGACAACTGGGGCCAGGGAATGCTGGTCACCGTCTCCCCAGCATCCCCGACCAGCCCCAAGGTC
Lyme6_acute_IgA_1502767_Pepmix_C3_T0	AGGTCACCTTGAAGGAGTCTGGTCCTGTGCTGGTGAAACCCACAGAGACCCTCACGCTGACCTGCAACGTCTCTGGCTTCTCACTCAACAATGCTAGATACGGTGTGAGCTGGATCCGTCAGCCCCCAGGGAAGGCCCTGGAGTGGCTTGCACACACCTTTGCGAATGGCGAAAAATTGTACAGCGGATCTCTGCAGAGTAGGCTCACCATCTCCAAGGACATCTCCAAAAGCCAGGTGGTCNTTACCATGACCAACATGGACCCTGTGGACACGGCCACATATTACTGTGCACGGAGTGGAGATTGTAGTGCTGGTACCTGCTACTCCCCACGTTCGAATGCTTTTGATGTCTGGGGCCAAGGGACAATGGTCACCGTCTCTTCAGCATCCCCGACCA…
Lyme6_acute_IgA_1502771_Pepmix_C8_T0	AGGTGCAGCTGGTGGAGTCCGGGGGAGACTCAGTTCAGCCTGGGGGGTCCCTGAGACTCTCCTGTGCAGCCTCTGGATTCACTTTCAGTGACCACTGGATGCACTGGGTCCGCCAAGCTCCAGGGAAGGGGCTGGTGTGGATCTCGCAAATTAAAAGTGATGGGACAACCACAAACTACGCGGAGTCCGTGAAGGGCCGATTCACCATCTCCAGAGACAATGCCAAGGACACCCTGTATTTGCAAATGAACAGTCTGAGAGCCGAGGACACGGCTGTGTATTACTGTGTAAGAAGTCTCAGCAGCCCCTCAAATCACTGGGGCCAGGGCATCCTGGTCACCGTCTCCTCAGCATCCCCGACCAGCCCCAAGGTC
Lyme6_acute_IgA_1502782_Pepmix_E2_T0	TGGTGCAGTCTGGGACTGAGGTGAAGAGGCCTGGGTCCTCGGTGAACGTCTCCTGCAAGGCTTCTGGAGGCACATTCAGCAGCTATCCTGTCACCTGGGTGCGACAGGCCCCTGGCCAAGGGCTTGAGTGGATGGGAGGGATCATCCCTGTGTTTGGAACTACAAACTACGCGCAGCACTTCCAGGGCAGAGTCACGATTACCTCGGACAAATTCACGAATACAGTCAACATGGAGCTGAAGAGCCTGAGATCTGAAGACACGGCCGTCTATTATTGTGTCACTTATTATGAAACATTCGATGACTACGACGACTCCTGGGGCCAGGGAACCCTGGTCACCGTCTCTTCAGCATCCCCGACCA
Lyme6_acute_IgA_1502849_Pepmix_B12_T1	GGAGTCCGGGGGAGGTTTAGTTCAGCCTGGGGGGTCCCTGAGACTCTCCTGTGCAGCCTCTGGATTCACCTTCAGTAACCACTGGATGCACTGGGTCCGCCAAGTTCCAGGGAAGGGGCTGGTGTGGGTCTCACGTATTAATGATGATGGGAGTACCACAAGCTACGCGGACTCCGTGAAGGGCCGATTCACCATCTCCAGAGACGACGCCAGGAACACGCTGTTTCTGCAAATGAACAGTCTTAGAGCCGAGGACACGGCTGTGTATTACTGTGCAAGAGGTGGTATTCGTGGCAGCGCGTCCGGGTACTCCTACTGGGGCCAGGGAACCCTGGTCACCGTCTCCTCAGCATCCCC
Lyme6_acute_IgA_1502855_Pepmix_C8_T1	GGTGGAGTCTGGGGGAGGCTTGGTACAGTCTGGGGGGTCCCTGAGACTCTCCTGTGCAGCCCCTGGACTCACCTTTAGCGGCTATGCCATGGGCTGGGTCCGCCAGGCTCCAGGGAAGGGCCTGGACTGGGTCTCATCTATTACTGGTAATGGTGGTAGCACAAACTACGCAGACTCCGTGAAGGGCCGGTTCACCATCTCCAGAGACAATTCCAAGAACACGCTGTATCTCCAAATGAACAGCCTTACAACCGAGGACACGGCCGTCTATTACTGTGCGAAAGGCGTGCGGAATAGTGGGACCTATCATTTTGACTACTGGGGCCAGGGGACCCTGGTCACCGTCTCCTCAGCATCCCC
Lyme6_acute_IgG_1502623_Pepmix_B11_T2	AGGTGCAGCTGGTGGAGTCTGGGGGAGCCTTGGTGCAGCCTGGGGGGTCCCTGAGACTCTCCTGTGCAGCCTCTGGATTCACCTTCACTCGCTATAGTATGAACTGGTTCCGCCAGGCTCCAGGAAAGGGACTGGAGTGGCTCTCGTACCTTAGTCGTGACAATAATAACATCTACTACGCAGCCTCTGTGAAGGGCCGATTCACCATCTCCAGAGACAATGCCAGGAACTCACTGTATCTGCAATTGAGCAGCCTGAGAGCCGAGGACACGGCTGTCTATTACTGTGCGAGAGATCATTTGTGGTCTTTTGACTTCTGGGGCCAGGGAGCCCTGGTCACCGTCTCCTCAGCCTCCACCAAGGGCCCATC
Lyme6_acute_IgG_1502665_Pepmix_E2_T2	GTGGAGTCTGGGGGAGGCTTGGTCCAGCCTGGGGGGTCCCTGAGACTCTCCTGTTCAGCCTCTGGATTCACCTTCAGTGACTCTGCTATGCACTGGGTCCGCCAGGCTCCAGGGAACGGACTGAAATATATTTCAACTCTTAGTAGTTATGGGGATACATACTACGCAGACTCCGTGAGGGGCAGATTCATCATCTCCAGAGACAATTCCAAGAACACGCTGTATCTTCAAATGAGCAGTCTGAGAACTGAGGACACGGCTGTGTATTACTGTGTGAAAGACCGATATTGTAGTGATATCAGCTGCTATGCCCCTTTTGAGCACTGGGGCCAGGGGACCCTGGTCACCGTCTCCTCAGCCTCCACCAA
Lyme6_acute_IgG_1502672_Pepmix_E7_T2	AGGTGCAGCTGGTGGAGTCTGGGGGAGGCTTGGTACAGCCTGGAGGGTCCCTGAGACTCTCCTGTGCAGCCTCTGGATTCAGCTTCAGTAATTATGAAATGAACTGGGTCCGCCAGGCTCCAGGGAAGGGGCTGGAGTGGGTTTCATCCATTAGTAGTAGTGGTAGTACCATATACTACGCAGACTCTGTGAAGGGCCGATTCACCATCACCAGAGACAACGGCAAGAACTCACTGTATCTGCAAATGAACAGCCTGAGAGCCGAGGACACGGCTGTTTATTCCTGTGCGAGAGGGACTGCAAGGGTGACTGACTGGTACTTCGATCTCTGGGGCCGTGGCACCCTGGTCACTGTCTCCTCAGCCTCCACCAAGGGCCCATCCGT
Lyme6_acute_IgG_1502673_Pepmix_E8_T2	TCCGGAGCAGAGGTGAAAAAGCCCGGGGAGTCTCTGAGGATCTCCTGTAAGGGTTCTGGATACAACTTTGCCAACTACTGGATCAACTGGGTGCGCCAGATGCCCGGGAAGGGCCTGGAGTGGATGGGGAAGGTTGATCCCAGTGACTCTTATACGGACTACAGCCCGTCCTTCCGAGGCCACGTCACCTTCTCAGTTGACAAGTCCACCAGCACTGCCTACTTGCAATGGGGCAGCCTGAAGGCCTCGGACACTGCCATGTATTTCTGTTCGAGATGGGGGCCCGGCGGTGCTGACTCCGCTGGGAATGATGCTTTTGATATCTGGGGCCAAGGGACAACGGTCACCGTCTCTTCAGCCTCCACCAA
Lyme6_acute_IgG_1502681_Pepmix_F8_T2	GTGGAGTCTGGGGGAGGCTTGGTCCAGCCTGGAGGGTCCCTGAGACTCTCCTGTGCAGCCTCTGGATTCATCTTCAGTGACCACTACATGGACTGGGTCCGCCAGGCTCCAGGGAAGGGGCTGGAGTGGGTTGGCCGTATTAGAAACAGAGTTCACAGTTACACCACAGAATACGCCGCGTCTGTGAAGGGCACATTCAGCATCTCAAGAGATGATTCACAGAACTCAGTGTATCTGCAAATGAACAGCCTGAAAAGCGAGGACACGGCCGTGTATTACTGCGCTAGGGGAGCGTTTTGTGGTGGTGGATACTGCTATGATGCTCTTCATATCTGGGGCCAAGGGACAATGGTCACCGTCTCCTCAGCCTCCACCAAG
Lyme6_acute_IgG_1502713_Pepmix_G4_T2	GGAGTCGGGCCCAGGACTGGTGAAGGAATCGGGGACCCTGTCCCTCACGTGCGCTGTCTCCGGAGGCTCCATCAGCAGTAGTAATTTGTGGACTTGGGTCCGCCAGCCCCCAGGGGAGGGGCTGGAGTGGATTGCGGAAATCTATCAGAGTGGGAGCACCAACTCTAATCCGTCCCTCAAGAGTCGAGTCACCATCTCCGTGGACAAGTCCAAGAACCAGTTCTCCATGACGCTGACTAGTGTGACCCCCGCGGACACGGCCGTATATTACTGTGCCAAAGCAACTGGGTTTTCTACTTCCTATTATTACGGTTTGGACGTCTGGGGCCAAGGGACCACGGTCATCGTCTCCCCAGCCTCCACCAA
Lyme6_acute_IgG_1502717_Pepmix_G8_T2	TGGTGGAGTCTGCGGGAGGCTTGGTAAAGCCTGGGGGGTCCCTCAGGGTCTCCTGTACAGCCTCCGGTTTCAGTTTCAGTAACGCCTGGATGAATTGGGTCCGCCAGGCTCCAGGGAAGGGGCTGGAGTGGGTCGGCCGTATTAAAAGCAAAAGTGATGGTGGGACAGCAGACTACGCTGCCACCGTGAAAGGCAGATTCACCATCTCAAGAGATGATTCAAAAAACACGCTGTATCTGCAAATGAACAGCCTGAAAACCGAGGACACAGCCGTGTATTATTGCTTGACATTTCTGTATCAATTAGGAACGGCATACTGGGGCCAGGGAATCCTGGTCACCGTCTCCTCAGCCTCCACCAAG
Lyme6_acute_IgG_1502718_Pepmix_G10_T2	TGGAGTCCGGGGGAGGCTTAGTTCAGCCTGGGGGGTCCCTGAGACTCTCCTGTGCAGCCTCTGGATTCACGTTCAGTGACTACTGGATGCACTGGGTCCGCCAAGCTCCAGGGAAGGGGCTGGTGTGGGTCGCACGTATTAATGGCATTGGGAGTATCACAAACTACGCGGACTACGTGAAGGGCCGATTCACCATCTCCAGAGACAACGCCAAGAAAACGCTGTATCTGCAAATGAACAGTCTGACTGCCGACGACACGGGTCTTTATTACTGTGTACGAAGTATGAGCTACTATTTTTGGGGCCAGGGAACCCTGGTCACCGTCTCTTCAGCCTCCACCAA
Lyme6_acute_IgG_1502770_Pepmix_C6_T0	TGCAGCTGGTGCAGTCCGGAGCAGAGGTGAAAAAGCCCGGGGAGTCTCTGAGGATCTCCTGTAAGGGTTCTGGATACAGCTTTACCAGCTACTGGATCAGCTGGGTGCGCCAGATGCCCGGGAAAGGNCTGGAGTGGATGGGGAGGATTGATCCTANTGACTCTTATACCAACTACNGNCCGTCCTTCCAAGGCCACGTCACCATGTCAGCTGACAAGTCCATCAGCACTGCCTACCTGCAGTGGAGCAGCCTGAAGGCCTCGGACACCGCCATGTATTACTGTGCGAGAGAAGACTACGGTGATTTATCGGGGTCTAATGGTATGGACGTCTGGGGCCAAGGGACCACGGTCACCGTCTCCTCAGCCTCCACCAAGGGCCCAT
Lyme6_acute_IgG_1502827_Pepmix_E4_T0	GTGGAGTCTGGGGGAGGCTTGGTCCAGCCTGGGGGGTCTCTGAGACTCTCCTGTGTAGCCTCTGGATTCACTTTTGGGAATTATTGGATGAGTTGGGTCCGCCAGGCTCCAGGGAAGGGGCTGGAGTGGGTGGCCAATATAAAGGAACCTGGAAGTGAGAAATATAATGTGGAGTCTGTGAAGGGCCGATTCACCATCTCCAGAGACAACGCCAAAAATGCACTGTTTCTGCAAATGAACAGCCTGAGAGCCGAGGACACGGCCGTCTATTACTGTGCGAGACGCATTTTAATACTTCCACATGCCCCATCGGGCTGGGGTTACGGTATGGACGTCTGGGGCCAAGGGACCACGGTCACCGTCTCCTCAGCCTCCACCAAG
Lyme6_acute_IgG_1502828_Pepmix_E5_T0	GTCTGGGGGAGGCTTGGTCCAGCCGGGGGGGTCCCTGAGACTCTCCTGTTCACCCTCTAGACTCAGCTTCAGGATCTTTACAATGCACTGGGTCCGCCAGGTTCCCGGGAAGGGACTGGAATATGTTTCAGGAATCACTAATAACGGGGACACCACTTACTATACGGAATCCGTGAAGGGCAGATTCACCGTCTCCAGAGACAACTCCAAGAGCGCGCTCTATCTTCAGATGACCAACCTGAGACCTGACGACACGGCTTTTTACTACTGTGTGAAAGGCCAAGTGGGACTCCTGTCTAACTACTTCGCCACATGGGGCCAGGGAACCCTGGTCACCGTCTCCCCAGCTTCCACCAAG
Lyme6_acute_IgG_1502846_Pepmix_B8_T1	TGGTGGAGTCTGGGGGAGGCGTGGTCCAGCCCGGGAGGTCCCTGAGACTCTCCTGTGCTGCCTCTGGATTCACCTTCAATAGCTATGACATGCACTGGGTCCGCCAGTCTCCAGGCAAGGGGCTGGAGTGGGTGGCACAAGTTTCATATGATGGCAGTCGTAAATACTATGCAGACTCCGTGAAGGGCCGATTCACCATCTCCAGAGACAATTCCAGGAACTCGCTGCATCTGGAAATGAACAGCCTGAGACCTGAGGACACGGCTGTCTATTACTGTGCGAAAGATCGTGATTTGCGGGATCTTGTTATAGAGCAAACTGGTGAACCCTTTGACTCCTGGGGCCGGGGAACCCTGGTCACCGTCTCCTCAGCCTCCACCAAG
Lyme6_acute_IgG_1502858_Pepmix_C12_T1	GTGGAGTCCGGGGGAGGCTTAGTTCAGCCTGGAGGGTCCCTGAGACTCTCCTGTGAAGTCTCTGGATTCACCTTCAGTTTTTACTGGATGCACTGGGTGCGCCAGATTCCAGGGAAGGGGCTGGTGTGGGTCTCACGGATGAAGAATGACGGGAGTGATGCAAGTTACGCAGACTCCGTGAAGGGCCGATTCACCACATCTAGAGACAACGCCAAGAACACGGTGTATTTGCAAATGGATAATCTGAGAGCCGAGGACTCGGCTGTGTATTATTGTGCAGGAGGTCCCATCGACAACGGCCACCGAACTGACCACTGGGGCCAGGGGACCCTGGTCACCGTCTCTTCAGCCTCCACCAAG
Lyme6_acute_IgG_1502862_Pepmix_D8_T1	TCAGGTGCAGCTGGTGGAGTCTGGGGGAGGCGTGGTCCAGCCTGGGAGGTCCCTGAGACTCTCCTGTGCAGCCTCTGGATTCACCTTCAGTAGTTATGGCATGTCCTGGGTCCGCCAGGCTCCAGGCAAGGGGCTGGAGTGGGTGGCAGTTATATCAGATGACGGAAATAGTAAATTCTATGCAGACTCCGTGAAGGGCCGATTCTCCATCTCCAGAGACAATTCTAAGAACATGTTGTATCTGCAAATGAACAGCCTGAGAGCTGAGGACACGGCTGTGTATTACTGTGCGAAAGGGGCAGGTAGTGGTTATTACTTTGAGGGGAAGTACTACTTTGACGACTGGGGCCAGGGAACCCTGGTCACCGTCTCCTCAGCCTCCACCAAGGGCCCATC
Lyme6_acute_IgH_1502620_Pepmix_B8_T2	GAGTCGGGCCCAGGACTGGTGAAGCCTTCGGAGACCCTGTCCCTCACCTGCAGTGTCTCTGGTGCCTCCATCAGTAGTTCCTACTGGAGCTGGATCCGGCAGCCCCCAGGGAAGGGACTGGAGTGGATTGGCTATATCCATTACACTGGGAACACCAACTACAACCCCTCCCTCAAGAGTCGAGTCACCATATCAATAGACACGTCCAAGAATCAGTTTTCCCTGAGGCTGAGTTCTGTGACCGCGGCGGACACGGCCATATATTATTGTGCGAGAGGATACTATGATAGTAGTGGTTTTTCCAACACCTTTGACTGCTGGGGCCAGGGAACCCTAGTCACCGTCTCCTCAGGGAGTGCATCCGCCNNANNNNNNNNNNNNNNNNNNNNNNNNNNNNNN…
Lyme6_acute_IgH_1502630_Pepmix_C7_T2	TGAGACTCTCCTGTACAACTTCTGGATTCACCATCTCAAGAGATGATTCCAAAAGCATCGCCTATCTGCAAATGAACAGCCTGAAAACCGAGGACACAGCCGTGTATTACTGTACTAGAGTGATCGCGTATTACTATGATAGTAGTGGTTATTACGGCTCTGACTACTGGGGCCAGGGAACCCTGGTCACCGTCTCCTC
Lyme6_acute_IgH_1502633_Pepmix_C11_T2	AGGTGCAGCTGGTGGAGTCTGGGGGAGGCTTGGTCCAGCCTGGGGGGTCCCTGATACTCTCATGTGCAGCCTCTGGATTCAGCTTTAGAAGCTATTGGATGACTTGGGTCCGCCAGACTCCAGGGAAGGGGCTGGAGTGGCTGGCCAACATAAGGGAAGATGGAGGTGAGAAATACTATGTGGACTCTGTGAAGGGCCGATTCACCATTTCCAGAGACAACGCCAGGAACTCACTGTACTTGCAAATGAACAGCCTGAGAGACGACGACACGGCCGTCTATTACTGTGCGAGAGATAAGCCGTTGAAGAGCGACCGTGGGAGCTC
Lyme6_acute_IgH_1502666_Pepmix_E3_T2	GGTGGAGTCTGGGGGAGACTTGGTCCAGCCTGGGGGGTCCCTGAGACTCTCCTGTGCAGCCTCTGGATTCACCTTTAGAGACTATTGGATGCACTGGGTCCGCCAGGCTCCAGGGAAGGGGCTGGAGTGGGTGGCCACCATAAAGCAAGATGGAAGTGAGAAATACTATGTGGACTCTGTGTGGGGCCAGGGGACCACGGTCACCGTCTCCTCAGGGAGTGCATCCGCC
Lyme6_acute_IgH_1502679_Pepmix_F5_T2	TGGGGGAGGCTTGGTACAGCCTGGGGAGTCCCTGAGACTCTCCTGTGCAGCCTCTGGATTCATCTTTAACAACTATGCCATGAGCTGGGTCCGCCAGGCTCCAGGGAAGGGGCTGGAGTGGGTCTCAGCTATTAGTAGTGGTGGTGGTAGCACATACTACGCAGACTCCGTGAAGGGCCGGTTCACCATCTCCAGAGACAGGTCCAAGAACACACTGTATCTGCAAATGAACAGCCTGAGAGCCGAAGACACGGCCATATATTACTGTGCGACCGCCAGTTCGCGATATTGTACTGGTGGTAGTTGCTACCCAGACTACTGGGGCCAGGGAACCCTGGTCACCGTCTCCTC
Lyme6_acute_IgH_1502714_Pepmix_G5_T2	GAGACTCTCCTGTGCAGCCTCTGGATTCACATTTAGTGAATACTGGATGAGCTGGGTCCGCCGGGCTCCAGGGAAGGAGCTGGAGTGGGTGGCCAAGATAAGTCCAGATGGAACTGAAGAATACTATGTGGACTCTGTGAAGGGCCGATTCACCATCTCCAGAGACAATGCCAAGAATTCAGTTTTTCTGCAAGTGAGAAGCCTGAGAGCCGAGGACACGGCCCTGTTTTACTGCGCGAGGGAGCCTTTGGTATATGTTGGCCACGCTGGCCTGGACGTCTGG
Lyme6_acute_IgH_1502778_Pepmix_D4_T0	GTGGTTCTTCCTCCTCCTGGTGGCAGCTCCCAGATGGGTCCTGTCCCAGGTGCAGCTACAGCAGTGGGGCGCAGGACTGTTGAAGCCTTCGGAGACCCTGTCCCTCACCTGCGCTGTCTATGGTGGGTCCTTCAGTGGTTACTACTGGAGCTGGATCCGCCAGCCCCCAGGGAAGGGGCTGGAGTGGATTGGGGAAATCAATCATAGTGGAAGCACCAACTACAACCCGTCCCTCAAGAGTCGAGTCACCATATCAGTAGACACGTCCAAGAACCAGTTCTCCCTGAAGCTGAGCTCTGTGACCGCCGCGGACACGGCTGTGTATTACTGTGCGAGAGAGGTTAGCCCTTATTGTAGTAGTACCAGCTGCTATCCCGTGATA
Lyme6_acute_IgH_1502861_Pepmix_D7_T1	ACCCTCACGCTGACCTGCACCTTCTCTGGATTCTCACTCAGCGCTCCTGGAGTGGGTGTGGGCTGGATCCGTCAGCCCCCAGGAAAGGCCCTGGAGTGGCTTGCCCTCATTTATTGGGATGATGAGAAGCGCTACAGTCCATCTCTGAAGAGCAGACTCACCATCACCAAGGACACCTCGAGAAGCCACATAGACCTTACAATGACCAACATGGACCCAGTGGACACAGCCACATATTACTGTGCGAGCACCGGGATTTTTTCTTATGATAGAAGTACTTATCCACGGCCCTTTGACTACTGGGGCCAGGGAACCCTGGTC
Lyme6_acute_IgM_1502602_Pepmix_B2_T2	AAGGAGTCTGGTCCTGTGCTGGTGAAACCCACAGAGAGCCTCACGCTGACCTGCACCGTCTCTGGGGTCTCACTCAGCAATGCTAGAATGGGTGTGGGCTGGATCCGTCAGCCCCCAGGGAAGGCCCTGGAGTGGCTTGCATACATTTTTTCGAATGACGAAAAATCCTACAGCACATCTCTGAAGAGCAGGCTCACCATCTCCAAGGACACCTCCAAAAGCCAGGTGGTCCTTACCATGACCAACATGGACCCTGTGGACACAGCCACATATTACTGTGCACGGATGGACTATAGCAGCACCTGGAGGTTCGACCCCTGGGGCCAGGGGACCCTGGTCACCGTCTCCTCAGGGAGTGCATCC
Lyme6_acute_IgM_1502603_Pepmix_B3_T2	GGTGGAGTCTGGGGGAGGCTTGGTACAGCCAGGGCGGTCCCTGAGACTCTCCTGTACAGCTTCTGGATTCACCTTTGGAGATTTTGCTATGAACTGGGTCCGCCAGGCTCCAGGGAAGGGGCTGGAGTGGGTAGGTTTCATTAGAAGTAAAGATTATGGTGGGACAGTAGAATACGCCGCGTCTGTGAAAGACAGATTCACCATCTCAAGAGACGATTCCAGAAGCATCGCCTATCTGCAAATGAACAGTCTGAAAACCGAGGACACAGCCGTATATTACTGTACTAGAGGGACTACGGTAGTAAGTCCAGGCTCTCGATACTTCCGGCACTGGGGCCAGGGCACCCTGGTCACCGTCTCCTCAGGGAGTGCATCCGCCC
Lyme6_acute_IgM_1502604_Pepmix_B4_T2	GGAGTCGGGCCCAGGACTGGTGAAGCCTTCGGAGACCCTGTCCCTCACCTGCGCTGTCTCTGGTTACTCCATCAGCAATGGTTACTACTGGGGCTGGATCCGGCAGCCCCCAGGGCAGGGGCTGGAATGGATTGGAAGTATCTATCATAGTGGCAACACCTACTACAACCCGTCCCTCAAGAGTCGAGTCACCATATCAGTAGACACGTCCAAGAACCAGTTCTCCCTGAAGCTGAGCTCTGTGACGGCCGCAGACACGGCCGTGTATTACTGTGCGAGACAGATTTCAACAGCTGGTAATTGGGCTTTTGACTATTGGGGCCAGGGAACCCTGGTCACCGTCTCCTCAGGGAGTGCATCCGCC
Lyme6_acute_IgM_1502618_Pepmix_B5_T2	AGGTGCAGCTGCAGGAGTCGGGCCCAGGACTGGTGAAGCCTTCGGAGACCCTGTCAGTCACCTGCACTGTCTCTGGTGGCTCCATCAGTAGTTACTACTGGAGCTGGATCCGGCAGCCCCCAGGGAAGGGACTGGAGTGCATTGGGTATTTCTATTACAGTGGGAGCACCAATTACAACCCCTCCCTCAAGAGTCGAGTCACCATATCAACAGACACGTCCAAGAACCAGTTCTCCCTGAAGCTCAGCTCTGTGACCGCTGCGGACACGGCCATGTATTACTGTGCGAGAATCGTTCGCGGTGGTAACTCCGGATATGCTTTTGATCTCTGGGGCCAAGGGACAATGGCCACCGTCTCTTCAGGGAGTGCATCCGCCCCAACCCTTTT
Lyme6_acute_IgM_1502619_Pepmix_ _T2	GGAGTCGGGCCCAGGACTGGTGAAGTCTTCACAGACCCTGTCCCTCACCTGCACTGTCTCTGGTGGCTCCATCAGCAGTGGTGGTTACTACTGGAGCTGGATCCGCCAGCACCCAGGGAAGGGCCTGGAGTGGATTGGGTACATCTATTACAGTGGGAGCACCTACAACAACCCGTCCCTCGAGAGTCGAGTTACCATATCAGTAGACACGTCGAAGAATCAGTTCTCCCTGAAGCTGAGCTCTGTGACGGCCGCGGACACGGCCGTGTATTATTGTGCGAGAGCTGATAACTCGGCGGGTTATGCTTCTGATATCTGGGGCCAAGGGACAATGGTCACCGTCTCTTCAGGGAGTGCATCCGCC
Lyme6_acute_IgM_1502621_Pepmix_B9_T2	AGGTGCAGCTGGTGCAGTCCGGAGCAGAGGTGAAAAAGCCCGGGGAGCCTCTGATTATCTCCTGTAAGGGTTCTGGATTCACCTTTACCAGATACTGGATCAGCTGGGTGCGCCAGATGCCCGGGAAAGGCCTGGAGTGGATGGGGAACATTGATCCTATTGACTCTAAAATCAACTATAGGCCGTCCTTCCAAGGCCACGTCACCATCTCAGCTGACAAGTCCCTCAGCACTGCCTACTTGCAGTGGAACAGCCTGAGGGCCTCGGACAGCGCCATGTATTATTGTACGAGAACACCCGTCGCGGGATATTGTGGTAGTGAGTGCAATTCTGACTACTGGGGCCAGGGAACCCTGGTCACCGTCTCCTCAGGGAGTGCATCCGCCCC
Lyme6_acute_IgM_1502622_Pepmix_B10_T2	AGGTGCAGCTGGTGGAGTCTGGGGGAGGCTTGGTCCAGCCTGGGGGGTCCCTGAGACTCTCCTGTGCAGCCTCTGGATTCACGTTTAGTAGCTATTGGATGAGCTGGGTCCGCCAGGCTCCAGGGAAGGGGCTGGAGTGGGTGGCCAACATAAACCAAGATGGAAGTCAGAAATACTATGTGGACTCTGTGAAGGGCCGATTCACCATCTCCAGAGACAACGCCAAGAATTCGCTGTATCTGCAAATGAACAGCCTGAGAGCCGAGGACACGGCCGTCTATTACTGTGCGAGAGATCCCCCCCGCTTCTTTATACCAGTGGCTGGCACTGGGTGGGGCCAGGGAACCCTAGTCACCGTCTCCTCAGGGAGTGCATCCGCCCCAACCCTTTTC
Lyme6_acute_IgM_1502624_Pepmix_B12_T2	GGTGGAGTNTGGGGGAGGCTTGGTACAGCCTGGAGGGTCCCTGAGACTCTCCTGTGCAGCCTCTGGATTCACCTTCAATACTTATGAAATGAACTGGGTCCGCCAGGCTCCAGGGCAGGGGCTGGAGTGGGTTTCATACATTAGTAGTGGTGGTCGTACCATATACTATGCAGACTCTGTGAAGGGCCGATTCACCATCTCCAGAGACAACGCCAAGAACTCACTATATCTGCAAATGAACAGCCTGAGAGCCGAGGACACGGCTGTTTATTACTGTGCGAGAGGGCTAGGATATTGTAGTGATAATAGCTGCCCCCCCCTGGACTCCTGGGGCCAGGGAACCCTGGTCACCGTCTCCTCAGGGAGTGCATCC
Lyme6_acute_IgM_1502625_Pepmix_C1_T2	TGGTGCAGTCTGGAGCAGAGGTGAAAAAGTCTGGGGAGTCTCTGAAGATCTCCTGTAAGGCTTCTGGATACAGCTTTACCAGTTACTGGATCGGTTGGATGCGCCAGATGCCCGGGAAAGGCCTGGAGTTCATGGGTATCATCTATCCTAGTGACTCTGATAGCAGATATAGTCCGTCATTCCAAGGCCAGGTCACCATCTCAGCCGACACGTCCACCAGCACCGCCTACTTGCAGTGGAGCAGCCTGCAGGCCTCGGACACCGCCACATATTACTGTGCGAGAGGCGGGATAGATCCACGCCTCTTTGACCTCTGGGGCCAGGGAGTCCTGGTCACCGTCTCTTCAGGGAGTGCATCCGCC
Lyme6_acute_IgM_1502626_Pepmix_C2_T2	GGAGTCGGGCCCAGGACTGGTGAAGCCTTCGGAGACCCTGTCCCTCACTTGCGCTGTCTCTGGTGGCTCCATCAGCAGTCTTAATTGGTGGAGTTGGGTCCGCCAGCCCCCAGGGAAGGGGCTGGAGTGGATTGGGGAAATCCATCATACTGGGAGCACCAACTACAACCCGTCCCTCAAGAGTCGAGTCACCATATCCGTAGACAAGTCCAAGAACCAGTTCTCCCTGAAGTTGGACTCTGTGACCGCCGCGGACACGGCCGTGTACTACTGTGCGAGGGGGTTCTGGGGATCGATAATATGGCATTGGGGCCAGGGAACCCTGGTCACCGTCTCCTCAGGGAGTGCATCCGCC
Lyme6_acute_IgM_1502627_Pepmix_C4_T2	GGTGGAGTCTGGGGGAGGCTTGGTCCAGCCGGGGGGGTCCCTGAGACTCTGCTGTGCAGCCTCTGGATTCAAATTTAGTGACTACTGGATGAGCTGGGTCCGCCAGGCTCCAGGGAAGGGGCTGGAGTGGGTGGCCAACATAAAGAAAGATGGAGGTGAGAAAGACTATGTGGACTCTGTGAAGGGCCGATTCATCATCTCCAGAGACAACGGCAAGAAGACACTGTGTCTGGAAATGAACAGCCTGGGAGCCGAAGACACGGCCGTGTATTATTGTGCGAGGGGCCACTGGGGAATGGACTATTGGGGCCAGGGAACCCTGGTCACCGTCTCCTCAGGGAGTGCATCCGCC
Lyme6_acute_IgM_1502628_Pepmix_C5_T2	GGTGCAGTCTGGACCAGAGGTGAAAAAGCCCGGGGAGTCTCTGAAGATCTCTTGTAAGGGTTCTGGATACAGCTTTACCAGCTACTGGATCGGCTGGGTGCGCCAGATGCCCGGGAAAGGCCTGGAGTGGATGGGGATCATCTATCCTGCTGACTCTGATACCAGATACAGCCCGTCCTTCCAAGGCCAGGTCACCATCTCAGCCGACAAGTCCATCAGTACCGCCTACTTGGAGTGGAGCAGCCTGAAGGCCTCGGACACCGCCATGTATTACTGTGCGAGACATCATCGGGTTCTTACTACGCGGGCCAACTGGTTCGACCCCTGGGGCCAGGGAACCCTGGTCACCGTCTCCTCAGGGAGTGCATCCGCC
Lyme6_acute_IgM_1502629_Pepmix_C6_T2	AGGTACAGCTGCAGCAGTCAGGTCCAGGACTGGTGAAGCCCTCGCAGACCCTCTCACTCACCTGTGCCATCTCCGGGGACAGTGTCTCTAGCAACAGTGCTGCTTGGAACTGGATCAGGCAGTCCCCATCGAGAGGCCTTGAGTGGCTGGGAAGGACATACTACAGGTCCAAGTGGTATAATGATTATGCAGTATCTGTGAAAAGTCGAATAACCATCAACCCAGACACATCCAAGAACCAGTTCTCCCTGCAGCTGAACTCTGTGACTCCCGAAGACACGGCTGTGTATTACTGTGCAAGACGGCCGAAGGGAACAGCAGCTGATACCTTTGACTACTGGGGCCAGGGAACCCTGGTCACCGTCTCCTCAGGGAGTGCATCCGCCCCAACCCTTTTC
Lyme6_acute_IgM_1502632_Pepmix_C10_T2	GGTGCAGTCTGGAGCAGAGGTGAAAAAGCCCGGGGAGTCTCTGAAGATCTCCTGTAAGGGTTCTGGATACAGCTTTAGTAGCTACTGGATCGGCTGGGTGCGCCAGATGCCCGGGAAAGGCCTGGAGTGGATGGGGATCATCTATCCTGGTGACTCTGATACCAGATATAGCCCGTCCTTCCAAGGCCAGGTCACCATCTCAGCCGACAAGTCCATCAGCACCGCCTACCTGCAGTGGAGCAGCCTGAAGGCCTCGGACACTGCCATCTATTACTGTGCGAGACACCCTCCATATGCCAGTGGCTGGGCCCGCTTTGACTACTGGGGCCACGGAACCCTGGTCACCGTCTCCTCAGGGAGTGCATCCGCCC
Lyme6_acute_IgM_1502634_Pepmix_D1_T2	GGTGCAGCTGGTGGAGTCCGGGGGAGGCTTAGTTCAGCCTGGGGGGTCCCTGAGACTCTCCTGTGCAGCCTCTGGATTCATCTTCAGTAGGTTCTGGATGCACTGGGTCCGCCAAACTCCAGGGAAGGGGCTGGTGTGGGTCTCACATATTAATAGTGATGGGAGTTACACAAGCTACGCGGACTCCGTGAAGGGCCGATTCACCATCTCCAGAGACAACGCCAAGAACACGCTGTATCTGCAAATGAACAGTCTGAGAGCCGAGGACACGGCTGTGTATTATTGTGTAAGAGATGGAGGCGTTAAGGCTTTTGATATCTGGGGCCAAGGGACAATGGTCACCGTCTCTTCAGGGAGTGCATCCGCCCCAACCCTTTT
Lyme6_acute_IgM_1502635_Pepmix_D3_T2	GGTGCAGCTGGTGCAGTCTGGAGCAGAGGTGAAAAAGCCCGGGGAGTCTCTAAAGATCTCCTGTAAGGGTTCTGGATACAACTTTCCCAGCTACTGGATCGGCTGGGTGCGCCAGATGCCCGGGAAAGGTCTGGAGTGGATGGGTATCATCTATCCTGGTGACTCTGATACCAGATACAGCCCGTCCTTCCAAGGCCAGGTCACCATCTCAGCCGACAAGTCCATCAGCACCGCCTACCTGCAGTGGAGCAGCCTGAAGGCCTCGGACACCGCCATGTACTACTGTGCGAGACGCGGGGGTGGTAACCCCCGTTACTACTTTGACTACTGGGGCCAGGGAACCCTGGTCACCGTCTCCTCAGGGAGTGCATCCGCCCCAACCCTTTTC
Lyme6_acute_IgM_1502636_Pepmix_D4_T2	AGTCTGGGGCTGAGGTGAAGAAGCCTGGGTCCTCGGTGAAGGTCTCCTGCAAGGCTTCTGGAGGCACCTTCAGCAGCTATGCTATCAGCTGGGTGCGACAGGCCCCTGGACAAGGGCTTGAGTGGATGGGAGGGATCATCCCTATCTTTGGTACAGCAAACTACGCACAGAAGTTCCAGGGCAGAGTCACGATTACCGCGGACAAATCCACGAGCACAGCCTACATGGAGCTGAGCAGCCTGAGATCTGAGGACACGGCCGTGTATTACTGTGCGAGAGAAAGGCCCCATTACTATGGTTCGGGGAGTTATTATTCTAATTCCTACTACTACTACTACGGTATGGACGTCTGGGGCCAAGGGACCACGGTCACCGTCTCCTCAGGGAGTGCATCCGCCC…
Lyme6_acute_IgM_1502637_Pepmix_D8_T2	AGGTGCAGCTGGTGGAGTCTGGGGGAGGCTTGGTACAGCCTGGGGGGTCCCTGAGACTCTCCTGTGCAGCCTCTGGATTCACCTTTAGCACCTATGCCATGAGCTGGGTCCGCCAGGCTCCAGGGAAGGGGCTGGAGTGGGTCTCAGCTATTAGTGCTGGTGGTGCTAACACATACTACGCAGACTCCGTGAAGGGCCGGTTCACCATCTCCAGAGACAATTCCAAGAACACACTGTTTTTGCAAATGAACAGCCTGAGAGCCGAGGACACGGCCGTATATTACTGTGCGAAGCCCTATAACACAACTCGCCGTAATGATGCTTTTGATATCTGGGGCCAAGGGACAATGGTCACCGTCTCTTCAGGGAGTGCATCCGCCCCAACCCTTTT
Lyme6_acute_IgM_1502638_Pepmix_D9_T2	GTGCAGCTGGTGCAGTCCGGAGCAGAGGTGAAAAAGCCCGGGGAGTCTCTGAGGATCTCCTGTAAGGGTTCTGGATACAGCTTTACCAGCTACTGGATCAGTTGGGTGCGCCAGATGCCCGGGAAAGGCCTGGAGTGGATGGGGAGGATTGATCCTAGTGACTCGTATATCAACTACAGCCCGTCCTTCCAAGGCCACGTCACCATCTCAACTGACAAGTCCATCAGCACTGCCTACCTGCAGTGGGGCAGCCTGAAGGCCTCGGACACCGCCATGTATTACTGTGCGAGGTCCTTCGGGCCCGAGTGGCTGGTAAAGCGGTACTTTGACTACTGGGGCCAGGGAACCCTGGTCACCGTCTCCTCAGGGAGTGCATCCGCCCCAACCCTTTT
Lyme6_acute_IgM_1502639_Pepmix_D10_T2	GGTGCAGCTGGTGGAGTCTGGGGAAGACTTGGGAAAGCCTGGGGGGTCCCTTAGACTCTCCTGTGCAGCCTCTGGTTTCACTTTAAGTAACGCCTGGATGAACTGGGTCCGCCAGGCTCCAGGGAAGGGGCTGGAGTGGGTCGGCCGTATTAAAAGCAAAAGTGATGGTGGGACACCAGAGTACGCTGCACCCGTGAAAGGCAGATTCACCATCTCAAGAGATGATTCAAAAAACACGGTGTTTCTGCAAATGGACAGCCTGAAGACCGAGGACACAGCCGTTTATTACTGTACCACAGATGGCGGATCTAGACAGGACTGGTACTTCGATCTCTGGGGCCGTGGCACCCTGGTCACTGTCTCCTCAGGGAGTGCATCCGCCCCAACCCTTTTC
Lyme6_acute_IgM_1502640_Pepmix_D12_T2	GGTGCAGTCTGGGGCTGAGGTGAAGAAGCCTGGGGCCTCAGTGAAGGTTTCCTGCAAGGCTTCTGGATACACCTTCACAAGTTTTGCTCTCCATTGGGTGCGCCAGGCCCCCGGACAACGGCTTGAGTGGATGGGATGGATCAACGCTGGCAATGCTAACACAAAATATTCACAGAAGTTCCAGGGCAGAGTCACCATTACCAGGGACACATCCGCGAGCACAGACTACATGGAACTGAGCAGCCTGAGATCTGAAGACACGGCTGTCTATTACTGTGCGAGAGGATATTGTAGTGGTGGTATCTGCTACTCCTTTGACTACTGGGGCCAGGGAACCCTGGTCACCGTCTCCTCAGGGAGTGCATCCGCC
Lyme6_acute_IgM_1502669_Pepmix_E5_T2	GGAGCAGAGGTGAAAAAGCCCGGGGAGTCTCTGAAGATCTCCTGTAAGGGTTCTGGATACAGCTTTAGCAACTACTGGATCGGCTGGGTGCGCCAGATGCCCGGGAAAGGCCTGGAGTGGATGGGGATCATCTATCCTGATGACTCTGACACCAGATACAGCCCGTCCTCCCAAGGTCAGGTCACCATCTCAGCCGACAAGTCCATCAGCGCCGCCTACTTGCAGTGGAGCAGCCTGAAGGCCTCGGACACCGCCATGTATTACTGTGCGAGACACGGCGGGGGGAGTAGCAGCAGCTGGTACCTAATTGACTTCTGGGGCCAGGGAACCCTGGTCACCGTCTCCTCAGGGAGTGCATCCGCCC
Lyme6_acute_IgM_1502674_Pepmix_E10_T2	GGTGGAGTCTGGGGGAGGCTTGGTCCAGCCTGGGGGGTCCCTGAGACTCTCCTGTGCAGCCTCTGGATTCACCTTTAGCAGCTATTGGATGAGCTGGGTCCGCCAGGCTCCAGGGAAGGGGCTGGAGTGGGTGGCCAAGATAATGCAAGATGGAAGTGAGAAATACTATGTGGACTCTGTGAAGGGCCGATTCACCATCTCCAGAGACAACACCCAGAACTCACTGTATCTGCAAATGAACAGCCTGAGAGCCGAGGACACGGCCGTGTATTATTGTGCGACCCATCGGGGGGTTCGGGGAGTCTTCCTTGACTACTGGNGCCAGGGAACCCTGGTCACCGTCTCCTCAGGGAGTGCATCCGCCC
Lyme6_acute_IgM_1502677_Pepmix_F2_T2	GCAGTCTGGAACAGAGGTGAAAAAGCCCGGGGAGTCTCTGAAGATCTCCTGTCAGGGTTCCGGATACATTTTTCGCAATTACTGGATCGGCTGGGTGCGCCAGATGCCCGGGAAAGGCCTGGAGTGGATGGGAATCATCTATCCTGGTGACTCTGATACCAGATACAGTTCGTCCTTCCAAGGCCACGTCAACATCTCAGCCGACAAGTCCATCAACACCGCCTACCTGCAGTGGCGCAGCCTGAAGGGCTCGGACAGCGCCATGTATTTCTGTGCGCGACATGGAAGTATAGGAGCTCGTCTTAACTACTTTGACTCCTGGGGCCAGGGAACCCTTGTCACCGTCTCCTCAGGGAGTGCATCCGCCC
Lyme6_acute_IgM_1502678_Pepmix_F3_T2	AGGTGCAGCTGGTGGAGTCTGGGGGAGGCGTGGTCCAGCCTGGGAGGTCCCTGAGACTCTCCTGTGCAGCGTCTGGATTCACCTTTAGTAGTTTTGGCATGCACTGGGTCCGCCAGGCTCCAGGCAAGGGACTGGAGTGGGTGGCAGTTATCTGGTTTGATGGAAGTAAAAAATACTATGCAGACTCCGTGCAGGGCCGATTCATCATCTCCAGAGACAATTCCAAGGACACACTGTATCTGCAAATGAACAGCCTGAGAGCCGAGGACACGGCTCTATATTACTGTGTGAGAGGGCAATCTTGTACTCCTACCATCTGCTATGATTCTGTCAGCTGGCTCGCCCCCTGGGGCCAGGGAACCCTGGTCACCGTCTCCTCAGGGAGTGCATCCGCCC
Lyme6_acute_IgM_1502680_Pepmix_F6_T2	GGTGGAGTCCGGGGGAGGCTTAGTTCAGCCTGGGGGGTCCCTGAGACTCTCCTGTGCAGCCTCTGGATTCACCTTCAGTAGCTCCCGGATGCACTGGGTCCGCCAGGCTCCAGGGAAGGGGCTGGTTTGGGTCTCACGTATTAGCAGTGATGGGAGTGACACAAGCTACGCGGACTCCGTGAAGGGCCGATTCACCATCTCCAGAGACAACGCCAAGAACACGCTGTATCTGCAAATGAACAGTCTCAGAGCCGAGGACACGGCTGTGTATTTCTGTGCAAGATTTGATACTAGTGGCCCTTGGGCTTCTGATATCTGGGGCCAAGGGACAATGGTCACCGTCTCTTCAGGGAGTGCATCCGCCC
Lyme6_acute_IgM_1502682_Pepmix_F9_T2	TGGTGGAGTCTGGGGGAGGCGTGGTCCAGCCTGGGAGGTCCCTGAGACTCTCCTGTGAAGCGTCTGGACTCACCTTCAGTAGCTATGGCATGCACTGGGTCCGCCAGGCTCCGGGCAAGGGGCTGGAGTGGGTGGCAGTTATATGGTATGATGGAAGTAATAAGAAGTATGCAGACTCCGTGAAGGGCCGATTCAGCGTCTCCAGAGACAATTCCAAGAACACGCTGTATCTGGAAATGAACAACCTGAGAGCCGAGGACACGGCTGTGTATTACTGTGCGAGCCAAAAGTATAGCAGCAACTGGTATGCGGTGGACTACTGGGGCCAGGGAACCCTGGTCACCGTCTCCTCAGGGAGTGCATCCGCCC
Lyme6_acute_IgM_1502683_Pepmix_F10_T2	GTGCAGCTGGTGGAGTCTGGGGGAGGCTTGGTACAGCCGGGGGGGTCCCTGAGACTCTCCTGTGGAGCCTCTGGATTCACCTTTAGCACCTATGCCATGAGCTGGGTCCGCCAGGGTCCAGGGAAGGGGCTGGAGTGGGTCTCAGTTATTACTGCTGGTGGTGATAGTACATACGCAGACTCCGTGAGGGGCCGGTTCACCATCTCCAGAGACAGTTCCAAGAACACGCTGCATCTACAAATGAACAACCTGAGAGCCGAGGACACGGCCGTATATTATTGTGCGAGAGTGGGCCATAAGGGAGCGAACGGGGCATTGGGGTTTGACTACTGGGGCCAGGGAACCCTGGTCACCGTCTCCTCAGGGAGTGCATCCGCCC
Lyme6_acute_IgM_1502684_Pepmix_F11_T2	TGGTGGAGTCTGGGGGAGGCCTGGTTCAGCCTGGGGGGTCCCTGAGACTCTCCTGTGCAGCCTCTGGATTCACCTTTAGTAGCTATGACATGAGCTGGGTCCGCCAGGCTCCAGGGAAGGGGCTGGAGTGGGTCTCGATTATTAGTGGAAGTGGTAGTAGCACATACTACGCAGACTCCGTGAAGGGCCGGTTCACCATCTCCAGAGACAATTCCAAGAACACGCTGTATCTACAAATGAACAGTCTGCGAGTCGAGGACACGGCCGTATATTACTGTGTGAAACCGACTACCGGCTGGTATGATGCCTTTGATATCTGGGGCCAAGGGACAATGGTCACCGTCTCTTCAGGGAGTGCATCCGCC
Lyme6_acute_IgM_1502687_Pepmix_G2_T2	AGTCTGGGGCTGAGGTGAAGAAGCCTGGGGCCTCAGTGAAGGTTTCCTGCAAGGCATCTGGATACACCTTCACCAGCTACTATATGCACTGGGTGCGACAGGCCCCTGGACAAGGGCTTGAGTGGATGGGAATAATCAACCCTAGTGGTGGTAGCACAAGCTACGCACAGAAGTTCCAGGGCAGAGTCACCATGACCAGGGACACGTCCACGAGCACAGTCTACATGGAGCTGAGCAGCCTGAGATCTGAGGACACGGCCGTGTATTACTGTGCTAGAGGGGATCCCACGGGTTCGGGGAGTTATTATAAAGGGGCCCAGGACTACTGGGGCCAGGGAACCCTGGTCACCGTCTCCTCAGGGAGTGCATCCGCC
Lyme6_acute_IgM_1502712_Pepmix_G3_T2	GTGGAGTCTGGGGGAGGCTTGGTCCAGCCGGGGGGGTCCCTGAGACTCTCCTGTGCAGTCTCTGGATTCAGGTTTAGTGACTTTTGGATGACCTGGGTCCGCCAGGCTCCAGGGAAGGGGCTGGAGTGGGTGGCCAATATAAATCAAGGTGGAGGTGAGAAATATTATGTGGACTCTGTGAAGGGCCGATTCACCATCTCCAGAGACAACGCCAAGAACTCACTGTATCTTCAAATGAGCAGCCTGACAGCCGAGGACACGGCCATCTATTACTGTGGGAGGGCCAGAGGTGTGGACGTCTGGGGCCAAGGGACCACGGTCATCGTCTCCTCAGGGAGTGCATCCGCCC
Lyme6_acute_IgM_1502715_Pepmix_G6_T2	GGGCCCAGGACTGGTGAAGCCTTCGGAGACCCTGTCCCTCACCTGCAGTGTCTCTGGTGGCTCCATCAGCAGTAGTAGTCACTATTGGGGCTGGATCCGCCAGCCCCCAGGGAAGGGGCTGGAGTGGATTGGGAGTTTCTATTATAGTGGGGGCACCTACTACAACCCGTCCCTCAAGAGTCGAGTCACCATATCCGTAGACACGTCCAAGAACCAGTTCTCCCTGAAGCTGACCTCTGTGACCGCCGCAGACACGGCTGTGTATTACTGTGCGAGACAGGGAACTAGCAGTGGCTGGTACCTCCCGGGTTACTGGGGCCAGGGAACCCTGGTCACCGTCTCCTCAGGGAGTGCATCCGCCGGGCCCAGGACTGGTGAAGCCTTCGGAGACCCTGTCCC…
Lyme6_acute_IgM_1502716_Pepmix_G7_T2	GGTGGAGTCCGGGGGAGGCTTGGTCCAGCCTGGGGGGTCCCTGAAACTCTCCTGTGCAGCCTCTGGGTTCACCTTCAGTGGCTCTACTATACACTGGGTCCGCCAGGCTTCCGGGAAAGGGCTGGAGTGGGTTGGCCGTATGAGAAACAAAGCTAACAGTTACGCGACAGCATATGCTGCGTCGGTGAAAGGCAGGTTCACCATCTCCAGAGATGATTCAAAGAACACGGCGTACCTGCAAATGAACAGCCTGAAAACCGAGGACACGGCCGTGTATTACTGTACTAGATGGGCAGTGGGAACTACTGACTACTTTGACTACTGGGGCCAGGGAACCCTGGTCACCGTCTCCTCAGGGAGTGCATCCGC
Lyme6_acute_IgM_1502719_Pepmix_G11_T2	TGGTGCAGTCTGGGGCTGACGTGAAGAAGCCGGGGTCCTCGGTGAAGGTCTCCTGCAAGGCTTCTGGAGGCACCTTCAGCACCTATACTATGAGCTGGGTGCGACAGGCCCCTGGACAAGGGCTTGAGTGGATGGGCGGGATCCGCCCTAGCTTTGGGACACCAACCTATTCACAGATGTTTCAGGACAGACTCACAATTACCACGGACGAATCCAATGCCTACATGGAGCTGAGCAGCCTGAGATCTGAGGACACGGCCGTCTATTATTGTGCGACGGGTCCTCTGGGGTTTAACACCTTCTACTCCTTTGATAACTGGGGCCAGGGAGCCCTGGTCACCGTCTCCCCAGGGAGTGCATCC
Lyme6_acute_IgM_1502720_Pepmix_G12_T2	GGTGGAGTCCGGGGGAGGCTTAGTTCAGCCTGGGGGGTCCCTGAGACTCTCCTGTGCAGCCTCTGGATTCACCTTCAGTAGTTACTGGATGCACTGGGTCCGCCAAGCTCCAGGGAAGGGACTAATGTGGGTCTCGCGTATAAAGGGTGATGGGAGTAGCACAAGTTACGCGGACTCCGTGAAGGGCCGATTCACCATCTCCAGAGACAACGCCAAGAACACACTGTATCTGCAACTGAACAGTCTGAGAGCCGAGGACACGGCTGTTTATTACTGTGCAAGAGATCCCTCCGGAGAAAGCTCCTACTGGGGCCAGGGAACCCTGGTCACCGTCTCCTCAGGGAGTGCATCCGCC
Lyme6_acute_IgM_1502732_Pepmix_B2_T0	TGGTGGAGTCTGGGGGAGGCTTGGTCCAGCCTGGAGGGTCCCTGAGACTCTCCTGTGCAGCCTCTGGAGTCACCCTCAGTGACCACTACATGGACTGGGTCCGCCAGGCTCCAGGGAAGGGGCTGGAGTGGGTTGGCCGTTCTAGAAACAAAGACAAGCGTTACTCCACAGAATACGCCGCGTCTGTGAAAGGCAGATTCTCCATCTCAAGAGAAGATTCAAAGAATTCACTGTATCTACAAATGAACAGCCTGAAAATCGAGGACACGGCCATGTATTACTGTGTTATTCCCGCCAGATCGACTACGGGAGTCTTTGACTACTGGGGCCGGGGAACCCTGGTCACCGTCTCCTCAGGGAGTGCATCCGCC
Lyme6_acute_IgM_1502735_Pepmix_B4_T0	GGAGTCGGGCCCAGGACTGGCGAAGCCTTCGGAGACCCTGTCCCTCACCTGCGCTGTCTCTGGTTATTCTATCAGCAGTGGTTACTACTGGGGCTGGATCCGGCAGCCCCCAGGGAAGGGGCTGGAGTGGATTGGGAGTATGTATCATACTGGGACCACGTTCTACAACCCGTCCCTCAAGAGTCGAGTCACCATATCAATAGACACGTCCAAGAACCAGTTCTCCCTGAAGCTGGGGTCTGTGACCGCCGCAGACACGGCCCTGTATTACTGTGCGAGAGATAGCAGGAGTGCGTGGTTCTATCTGTGGGGCCAGGGAACCCTGGTCACCGTCTCCCCAGGGAGTGCATCCGCCC
Lyme6_acute_IgM_1502761_Pepmix_B10 _T0	AGGTGCAGCTGGTGGAGTCTGGGGGAGGCTTGGTACAGCCTGGGGGGTCCCTGAGACTCTCCTGTGCAGCCTCTGGATTCACCTTCAGTAGCTATAGCATGAACTGGGTCCGCCAGGCTCCAGGGAAGGGGCTGGAGTGGGTTTCATACATTAGTAGTAGTAGTAGTACCATATACTACGCAGACTCTGTGAAGGGCCGATTCACCATCTCCAGAGACAATGCCAAGAACTCACTGTATCTGCAAATGAACAGCCTGAGAGCCGAGGACACGGCTGTGTATTACTGTGCGAGAGTTGATAGTAGTGGTTCCTACCCGTCTTACTGGTACTACGGTATGGACGTCTGGGGCCAAGGGACCACGGTCACCGTCTCCTCAGGGAGTGCATCCGCCCCAACCC…
Lyme6_acute_IgM_1502763_Pepmix_B11_T0	TGGTGGAGTCTGGGGGAGGCTTGGTCAAGCCTGGAGAGTCCCTGAGACTCTCCTGTGCAGCCTCTGGATTCACCTTCAGTGACTACTACATGAGCTGGATCCGCCAGGCTCCAGGGAAGGGGCTGGAGTGGGTTTCATACATTAGTAGTAGTAGTACTTACACAAACTACGCAGACTCTGTGAAGGGCCGATTCACCATCTCCAGAGACAACACCAAGAACTCACTGTATCTGCAAATGAACAGCCTGAGAGCCGAAGACGCGGCTGTGTATTACTGTGCGAGAGGTCAGGGGCAGCTGCTACGGCCCGAGGTCGCTTACTACTACACTATGGACGTCTGGGGCCAAGGGACCACGATCACCGTCTCCTCAGGGAGTGCATCC
Lyme6_acute_IgM_1502765_Pepmix_C1_T0	TGGTGGAGTCTGGGGGAGGCTTGGTACAGCCGGGGGGGTCCCTGAGACTCTCCTGTGCAGCCTCTGGCTTCACCTTTAGCAGTTATGCCACGAGCTGGGTCCGCCAGGCTCCAGGGAAGGGGCTGGAGTGGGTCTCAGCTATTAATGAAGCTGGTGACAATACATACTACACAGGCTCCGTGAAGGGCCGGTTCACCATCTCCAGAGACAATTTCAAGAACACGCTGTCTCTGCAAATGAACAGCCTGAGAGCCGAGGACACGGCCGTATATTACTGTGTGCGACAAATAGGATATTGTAGTCGTGGTAGCTGCTTCTTTGACTACTGGGGCCAGGGAACCCTGGTCACCGTCTCCTCAGGGAGTGCATCCGCCC
Lyme6_acute_IgM_1502766_Pepmix_C2_T0	AGGTCACCTTGAAGGAGTCTGGTCCTACGCTGGTGAAACCCACACAGACCCTCACGCTGACCTGCAGCTTCTCTGGATTCTCACTCATTACTACTGGAGTGGGTGTGGGCTGGATCCGTCAGCCCCCAGGAAAGGCCCTGGAATGGCTTGCACTCATTTATTGGGATGATGATCAGCGCTACAGCCCATCTCTGAAGAGCAGGCTCACCATCACCAAGGACATCTCCAAAAACCAGGTGGTCCTTACAATGACCAACATGGACCCTGTGGACACAGCCACATATTACTGTGCACACAGACTGGCTCTGGTATCTGATAATGGGGGCTTTGACTACTGGGGCCAGGGAACCCTGGTCACCGTCTCCTCAGGGAGTGCATCCGCCC
Lyme6_acute_IgM_1502768_Pepmix_C4_T0	AGGTGCAGCTGGTGGAGTCTGGGGGAGGCGTGGTCCAGCCTGGGGCGTCCCTGAGACTCTCCTGTGCAGCCTCTGGATTCACCCTAAGTTATTTTTGGATGAGTTGGCTCCGCCAGGCCCCAGGGAAGGGGCTGGAGTGGGTGGCCAGCATTAACCCGGATGGAACTACGAAACACTATGTGGACTCTGTGAAGGGCCGATTCACCATTAACCGAGACAACGCCAAGAACTCATACTATCTGCAAATGAACAGCCTGAGGGCCGAGGACACGGCCGTGTATTACTGTGCGAGACTTCCGGGAAGTGTTACCTACTATGACTACTGGGGCCAGGGCATGCTGGTCACCGTCTCCTCAGGGAGTGCATCCGCCC
Lyme6_acute_IgM_1502772_Pepmix_C9_T0	GAGGTGCAGCTGGTGGAGTCTGGGGGAGGCTTGGTACAGCCTGGAGGGTCCCTGAGACTCTCCTGTGCAGCCTCTGGATTCACCTTCAGTAGTTATGAGATGAACTGGGTCCGCCAGGCTCCAGGGAAGGGGCTGGAGTGGGTTTCATACATTAATGATTACGGTAACACCAATTACTACGCAGACTCTGTGAAGGGCCGATTCACCATCTCCAGAGACAACGCCAAGAATTCACTGTATCTGCAATTGAGCAGCCTGAGAGACGAGGACACGGCTGTTTATTACTGTGCGAGAGGACGGTCGTCTATCAGTCCTGACCCGTACGGTATGGACGTCTGTGGCCAAGGGACCACGGTCACCGTCTCCTCAGGGAGTGCATCCGCCC
Lyme6_acute_IgM_1502773_Pepmix_C10_T0	AGGTGCAGCTGGTGCAGTCTGGAGCAGAGGTGAAAAAGCCCGGGGAGTCTCTGAAGATCTCCTGTAAGGGTTCTGGATACAGCTTTGCCAGCTACTGGATCGCCTGGGTGCGCCAGATGCCCGGGAAAGGCCTGGAGTGGATGGGGATCATCTTTCCTGGTGACTCTGATACCAGATACAGCCCGTCCTTCCGAGGCCAGGTCACCATCTCAGCCGACAAGTCCATCAGCACCGCCTACCTGCAGTGGAACAACCTGAAGGCCTCGGACACCGCCATGTATTACTGTGCGAAAACGGGTCCCGCGTATAGCAGCAGCTGGTACTTCGACCCCTGGGGCCAGGGAACCCTGGTCACCGTCTCCTCAGGGAGTGCATCCGCCC
Lyme6_acute_IgM_1502774_Pepmix_C11_T0	TGGTGCAGTCTGGGGCTGAGGTGAAGAAGCCTGGGGCCTCAGTGAAGGTTTCCTGCAAGGCTTCTGGATACACCTTCACTAGCTATGCTATGCATTGGGTGCGCCAGGCCCCCGGACAAAGGCTTGAGTGGATGGGATGGATCAACGCTGGCAATGGTAACACAAAATATTCACAGAAGTTCCAGGGCAGAGTCACCATTACCAGGGACACATCCGCGAGCACAGCCTACATGGAGCTGAGCAGCCTGAGATCTGAAGACACGGCTGTGTATTACTGTGCGAGAATTGGCCCAATTTCGTCGATAGCAGTGGCTGGTACTGGATTTGACTACTGGGGCCAGGGAACCCTGGTCACCGTCTCCTCAGGGAGTGCATCCGCCC
Lyme6_acute_IgM_1502775_Pepmix_C12_T0	TGGTGGAGTCTGGGGGAGGCGTGGTCCAGCCTGGGCAGTCCCTGAGACTCTCCTGTGCAGCGTCTGGATTCACCTTCAGTAGCTATGGCATGCACTGGGTCCGCCAGGCTCCAGGCAAGGGGCTGGAGTGGGTGGCACTTATATGGTCTGATACAAGTAAAAAAGACTATGGAGAGCCCGTGAAGGGCCGATTCACCATCTCCAGAGACAATTCCAAGAACACGCTGTATCTGCAAATGAACAGCCTGAGAGCCGAGGACACGGCTGTGTATTACTGTGCGAGAGCCCCGGTGGATAGTAGTGGTTATTTGCGGGGCTACTTTGACTACTGGGGCCAGGGAACCCTGGTCACCGTCTCCTCAGGGAGTGCATCCGCCC
Lyme6_acute_IgM_1502776_Pepmix_D2_T0	TGGTGGAGTCTGAGGGAGGCGTGGTCCAGCCTGGGAGGTCCCTGAGACTCTCCTGTGCAGCCTCTGGATTCACCTTCAGTAGCTATGCTATGCACTGGGTCCGCCAGGCTCCAGGCAAGGGGCTAGAGTGGGTGGCAGTTATATCATATGATGGAAGTAATAAATACTACGCAGACTCCGTGAAGGGCCGATTCACCATCTCCAGAGACAATTCCAAGAACACGGTGTATGTGCAAATGAACAGCCTGAGAGCTGAGGACACGGCTGTCTATTACTGTGCGAGGGGGGAGTTGTATACCAGCATCTGGAAGTACTACGGTATGGACGTCTGGGGCCAAGGGACCACGGTCACCGTCTCCTCAGGGAGTGCATCCGCCC
Lyme6_acute_IgM_1502777_Pepmix_D3_T0	TGGTGGAGTCCGGGGGAGGCTTGGTCCAGCCTGGGGGGTCCCTTAAACTCTCCTGTGCAGCCTCTGGGTTCACCTTCAGTGGCTCTGCTGTGCACTGGGTCCGCCAGGCTTCCGGGAAAGGGCTGGAGTGGGTTGGCCGTATTAGAGGCAAAGCTAACAGTTACGCGACAGCATATGCTGCGTCGGTGAAAGGCAGGTTCACCATCTCCAGAGATGATTCAAAGAACACGGCGTATCTGCAAATGAACAGCCTGAAAACCGAGGACACGGCCGTGTATTACTGTACTAGACATGAGGACGGGAGCAGTGCCTGGTATGGCTACTGGGGCCAGGGAACCCTGGTCACCGTCTCCTCAGGGAGTGCATCCGCCC
Lyme6_acute_IgM_1502779_Pepmix_D5_T0	CAGGTGCAGCTGGTGGAGTCTGGGGGAGGCTTGGTACAGCCAGGGCGGTCCCTGAGACTCTCCTGTACAGCTTCTGGGTTCACCTTTGGTGATAGCAGTGTGACCTGGGTCCGCCAGGCTCCAGGGAAGGGGCTGGAGTGGGTAGGTTTCATTAGAAGCAAATCTTATGGTGGGACAACAGAATACGCCGCGTCTGTGAAAGGCAGATTCAGCATCTCAAGAGATGATTCCAAAAGTATCGCCTATCTGCAAATGAACAGCCTGAAAATCGAGGACACAGCCGTATATTATTGTACGGGTGGGGATAGGAGCAGCTGGTACCAATACTACTGGGGCCAGGGAACCCTGGTCACCGTCTCCTCAGGGAGTGCATCCGCCC
Lyme6_acute_IgM_1502780_Pepmix_D8_T0	TGGTGGAGTCTGGGGGAGGCGTGGTACAGCCTGGAGGGTCCCTGAGACTCTCCTGTGTAGTCTCTGGATTCACCTTCAGTAGTTATGAAATGAACTGGGTCCGCCAGGCTCCAGGGAAGGGGCTGGAGTGGGTTTCATTCATTAGTCGTAGTAGTAGTACCATATACTACGCAGACTCTGTGAAGGGCCGATTCACCATCTCCAGAGACAACGCCAAGAATTCACTGTATCTGCAAATGAACAGCCTGAGAGCCGAGGACACGGCTGTTTATTACTGTGCGAGAGAACTGGTAGACGGTGCCTACGTGGGAGACGGGTTCGACCCCTGGGGCCAGGGAACCCTGGTCACCGTCTCCTCAGGGAGTGCATCCGCCC
Lyme6_acute_IgM_1502826_Pepmix_E3_T0	GGAGTCTGGGGGAGGCGTGGTCCAGCCTGGGAGGTCCCTGAGACTCTCCTGTGCAGCGTCTGGATTCACCTTCAGTTCCTTTGCCATGCACTGGGTCCGCCAGGCTCCAGGCAAGGGGCTGGTGTGGGTGGCACTTATAGGCTCTGATGGAAGTAGTAAGTACTATGCAGACTCCGTGAAGGGCCGATTCACAATCTCCAGAGACAATTCCAAGAACACTCTGTATCTGCAAATGAACAGCCTGAGAGCCGAGGACACGGCTGTATATTCCTGTGCGAGAGCCGGGGGCGAGACTCGTTATGCTTTTGGTGTCTGGGGCCAAGGGACAATGGTCACCGTCTCTTCAGGGAGTGCATCCGCC
Lyme6_acute_IgM_1502829_Pepmix_E6_T0	GTCTGGAGGAGGCTTGATCCAGGCGGGGGGGGCCCTGAGACTCTCGTGTGTAGCCTCTGGGTTCACCGTCAGCAGCAAGTACATGAATTGGGTCCGCCAGGCTCCAGGGAGGGGACTGCAATGGGTCGCTGTTATTTATAGCGATGGTACTACAAACTTCGCAGACTCCGTGAAGGGCCGATTCAGCCTCTCCAGAGACAATTCCGGAAACACACTGTATCTTCAAATGAGCAGCCTGAGAGTCGAAGACACGGCCGTATATTATTGTGCGAGAGATGGAGCGAAAGTGGGAACTACTCGTGGTGTAGAGTACTTTGACTACTGGGGCCAGGNAACCCTGGTCACCGTCTCCTCACGGAGTGCATCC
Lyme6_acute_IgM_1502839_Pepmix_B1_T1	GGTGGAGTCTGGGGGAGGCTTGGTACAGCCTGGAGGGTCCCTGAGACTCTCCTGTGCAGCCTCTGGACTCACCTTCAGTAGTTATGAGATGAACTGGGTCCGCCAGGCTCCAGGGAAGGGGCTGGAGTGGGTTTCATACATTAGTAGTAGTGGTAGTCACATATACTACGCAGACTCTGTGAAGGGCCGATTCACCATCTCCAGAGACAACGCCAAGAACTCACTGTATCTGCAAATGAACAGCCTGAGAGCCGAGGACACGGCTGTTTATTACTGTGTGAGAGATTATGAGTCCCGTCTTACTCTGATGGTAGCCCCCCATGCTTTTGATATCTGGGGCCAAGGGACAATGGTCACCGTCTCTTCAGGGAGTGCATCCGCC
Lyme6_acute_IgM_1502841_Pepmix_B2_T1	GGTGCAGCTGGTGGAGTCTGGAGGAGGCTTGAGCCAACCTGGAGGGTCCCTGAGACTCTCCTGTGTAGCCGCTGGATTCAGCGTCACTGACAACTGCATAAACTGGGTGCGCCAGGTTCCAGGGAAGTCCCTGGAGTGGGTCTCAATCATTTGTGGCGGTGGTGACACAAACTACGCAGGCTCCGTGAAGGGCCGATTCACCATCTCCAGAGACAATTCGAGGAACACACTGTTTCTTCAAATGGACAACCTGAGAGTCGAGGACACGGCCAGATATTACTGTGCGAGAGGGCGGCAGCAGCAGCTGGGATGGTTCGACTCCTGGGGCCAGGGAACCCTGGTCACCGTCTCCTCAGGGAGTGCATCCGCCC
Lyme6_acute_IgM_1502842_Pepmix_B3_T1	TCTGGGGGAGGCTTGGTACAGCCTGGAGGGTCCCTGAGACTCTCCTCTGCATCCTCTGGAGTCACCTGTAGGAATTATGAAATGAACTGGGCCCGCCAGGCTCCAGGGAAGGGGCAGGAGTGGGTTTCATAGATTATTAGTAGTGGTTGTACCATTTAGAACGCAGACTCTGTGTAGGGCCGATTCACCATCTCCAGAGACAACGCCAAGAATTCATTGTATTTGCAAATGAACAGCCTGAGAGCCGAGGACACGGATATCAACTATTGTGCGAAGGTGTGACAGGAGTGGTTAGATTATGGTTTTGATGTTTGGGGCCAAGGGACAAGGGTCACCGCCTCTTCAGGGAGTGCATCCGCC
Lyme6_acute_IgM_1502843_Pepmix_B4_T1	TGGGGGAGGCTTGGTACAGCCTGGGGGGTCCCTGAGACTCTCCTGTGCAGCCTCTGGATTCACCTTTACCAACTATGCCATGAGCTGGGTCCGCCAGGCTCCAGGGATGGGGCTGGAGTGGGTCTCAGGTATTAGTGGCGGTGATAATGGAGCATACTACGCAGACTCCGTGAAGGGCCGGTTCACCATCTCCAGAGACAATTCCAAGGAAAGGCTGTATCTGCAAATGAACAGCCTGAGAGCCGAGGACACGGCCGTCTATTACTGTGCGAAATTTTCCGGTGACTACAGCTTTGACTACTGGGGCCAGGGAACCCTGGTCACCGTCTCCTCAGGGAGTGCATCCGCC
Lyme6_acute_IgM_1502844_Pepmix_B6_T1	GGTGGAGTCTGGGGGAGACTTGGTCCAGCCGGGGGGGTCCCTGAGACTCTCCTGTGCAGGATCTGGACTCACCTTTAGAAACTATTGGATGAGTTGGGTCCGCCAGGCTCCAGGGAAGGGGCTGGAGTGGCTGGCCAACATAAACGAAGATGGAAGTCTGAAAATGTATGTGGACTCTGTGAAGGGCCGATTCACCATCTCCAGAGACAACGCCGAGAACTTATTGTATCTGGAAATGAACAGCCTGAGAGCCGAGGACACGGCCGTGTATTATTGTGCGAGAGGCCCACTTCTAAAAGCAGCTGGTCACTACTGGGGCCAGGGAACCCTGGTCACCGTCTCCTCAGGGAGTGCATCCGC
Lyme6_acute_IgM_1502845_Pepmix_B7_T1	GGAGTCTGGGGGAGGCTTGGTACAGCCTGGGGGGTCCCTGAGACTCTCCTGTGCAGCCTCTGGATTCAGCTTTAGCAGCTATGCCATGAGCTGGGTCCGCCAGGCTCCAGGGAAGGGGCTGGAGTGGGTCTCAGCTATTAGTGGTAGTGGTGGTAGCACATACTACGCAGACTCCGTGAAGGGCCGGTTCACCATCTCCAGAGACAATTCCAAGAACACGCTGTATCTGCAAATGAACACCCTGAGAGCCGAGGACACGGCCGTATATTACTGTGCGAAAGGTCGTTATGACGATTTTTGGAGAGGTTATTATAGCGGGGACTACTGGGGCCAGGGAACCCTGGTCACCGTCTCCTCAGGGAGTGCATCC
Lyme6_acute_IgM_1502848_Pepmix_B10_T1	TGCAGTCTGGGGCTGAGGTGAAGAAGCCTGGGGCCTCAGTGAAGGTTTCCTGCAAGGCTTCTGGATACACCTTCACTAGCTATGCTATGCATTGGGTGCGCCAGGCCCCCGGACAAAGGCTTGAGTGGATGGGATGGATCAACGCTGGCAATGGTAACACAAAATATTCACAGAAGTTCCAGGGCAGAGTCACCATTACCAGGGACACATCCGCGAGCACAGCCTACATGGAGCTGAGCAGCCTGAGATCTGAAGACACGGCTGTGTATTACTGTGCGAGAGATGGACTACGGGTTAATAACTACTACTACGGTATGGACGTCTGGGGCCAAGGGACCACGGTCACCGTCTCCTCAGGGAGTGCATCC
Lyme6_acute_IgM_1502850_Pepmix_C1_T1	TCTGGGGGAGGCTTGGTACAGCCTGGGGGGTCCCTGAGACTCTCCTGTGCAGCCTCTGGATTCACCTTTAGCAGCTATGCCATGACCTGGGTCCGCCAGGCTCCAGGGAGGGGGCTGGAATGGGTCTCAACTATTTATAGTAATGGTAACACATACTACGCAGACTCCGTGAAGGGCCGGTTCACCATCTCCAGAGACAATTCCAAGAACACGCTGTTTCTGCAAATGAACAACTTGAGAGCCGAGGACACGGCCGTATATTACTGTGCGAAAAGGGAGCACTATAGCAGCTCGTCCTACGCCCTTAGCTTTGACTACTGGGGCCAGGGAACCCTGCTCACCGTCTCCTCAGGGAGTGCATCCGCC
Lyme6_acute_IgM_1502852_Pepmix_C3_T1	TGGAGTCTGGGGGAGGCTTGGTCCAGCCTGGGGGGTCCCTGAGACTCTCCTGTGCAGCCTCTGGATTCACCTTTAGTGACTATTGGATGCACTGGGTCCGCCAGGCTCCAGGGAAGGGACTGGAGTGGGTGGCCACCATAAAGCAAGATGGAAGTCAGAAATACTATGTGGACTCTGTGAAGGGCCGATTCAGCATCTCCAGAGACAACGCCAGGAACTCGCTGTATCTGCAAATGAACAGCCTGAGAGCCGAGGACACGGCCGTGTATTTTTGTGGGAGAGCGATGGCCGTCTGGGGCCAGGGGACCACGGTCACCGTCTCCTCAGGGAGTGCATCC
Lyme6_acute_IgM_1502853_Pepmix_C6_T1	TGGTGGAGTCTGGGGGAGGCGTGGTCCAGCCTGGGAGGTCCCTGAGACTCTCCTGTGCAGCGTCTGGATTCACCTTCAGTAGCTATGGCATGCACTGGGTCCGCCAGGCTCCAGGCAAGGGGCTGGAGTGGGTGGCAGTTATATGGTATGATGGAAGTAATAAATACTATGCAGACTCCGTGAAGGGCCGATTCACCATCTCCAGAGACAATTCCAAGAACACGCTGTATCTGCAAATGAACAGCCTGAGAGCCGAGGACACGGCTGTGTATTACTGTGCGAGAGGGTTCCTTTACGTGGATACAGCTATGGTTAGAGACTACTTTGACTACTGGGGCCAGGGAACCCTGGTCACCGTCTCCTCAGGGAGTGCATCCGCC
Lyme6_acute_IgM_1502854_Pepmix_C7_T1	GTGGAGTCCGGGGGAGGCTTGGTACAGCCGGGGGGGTCCCTGAGACTCGCCTGTGCAGCCTCTGGATTCACCTTTAGCAGCTATGCCATGAGTTGGGTCCGCCAGGCTCCAGGGAAGGGGCTGGAGTGGGTCTCAAGTATTGAGGGAAACGGTGGTGGCGCATACTACCCAGACTCACTGAAGGGCCGCTTCAGCATCTCTAGAGACAATTCCAAGAACACGCTGTATCTGCAAATGAATACCCTGAGAGCCGAGGACACGGCCGTATATTTCTGTGCGAAAAGGGACCTAAGTGGAGATGCCAGTTTTTCGCCTTTTCTAATTGACTCCTGGGGCCCGGGAACCCTGGTCACCGTCCCCTCAGGGAGTGCATCC
Lyme6_acute_IgM_1502856_Pepmix_C9_T1	GGAGTCTGGGGGAGGCTTGGTAAAGCCTGGGGGGTCCCTTAGACTCTCCTGTACAGCCTCTGGTTTCAGTTTTAGTAACGCCTGGATGTACTGGGTCCGCCAGGCTCCAGTGAAGGGGCTGGAGTGGGTCGGACGTATTAAAAGTAAAGTTGATGGTGGGACAACTGACTACGCCGCACCCGTGAAAGGCAGATTCTCCATTTCAAGAGATGATTCAAAAAACACTCTGTATATGCAAATGGACAGCCTGACAACCGAGGACACAGCCGTCTATTACTGTCTTACTTACTATTCTTCGGCGACTTATTTTTTACATACTTACTGGGGCCAGGGAGTCCTGGTTACCGTCTCCTCAGGGAGTGCATCC
Lyme6_acute_IgM_1502857_Pepmix_C11_T1	CAGCAGTCAGGTCCCGGACTGGTGACGCCCTCGCAGACCCTCTCACTCACCTGTGCCATCTCCGGGGACAGTGTCTCGACCAAGATTCCTGCTTGGAACTGGATCAGGCAGTCCCCATCGAGAGGCCTTGAGTGGCTGGGAAGGACATACTACAACTCCAACTGGTATAATGATTATGCAGAATCTGTGAAGAGTCGAATAAACATCAATGCAGACACATCCAAGAACCAGGTCTCCCTGCACCTAAACTCTGTGACTGCCGAGGACACGGCTGTGTATTACTGTGCAAGGGGCTGGCTACGAGGGACTTTTGACATCTGGGCCCAAGGGACAATGGTCACCGTCTCTTCAGGGAGTGCATCCGCCC
Lyme6_acute_IgM_1502859_Pepmix_D4_T1	TGGTGGAGTCTGGGGGAGGCGTGGTCCAGCCTGGGAGGTCCCTGAGACTCTCCTGTGCAGCCTCTGGATTCACCTTCAATAACTATGCCATACACTGGGTCCGCCAGACTCCAGACAAGGGGCTGGAGTGGGTGGCACTTATTTCATATGAAGGAAGTGCTAAATACTATCCAGACTCCGTGAGGGGCCGATTCACCATCTCCAGAGACAATTCCAAGAACACGCTGTATCTGCTACTGAACAGCCTGACACCTGAGGACACGGCTGTATATTACTGTGCGACAGCGGGGGTAGAGGGTGGGGACTACGACAACTCCTACTACCATATGGACGTCTGGGGCCAAGGGACCACGGTCACCGTCTCCTCAGGGAGTGCATCCGCCC
Lyme6_acute_IgM_1502860_Pepmix_D5_T1	GTGGAGTCTGGGGGAGCCTTGATACAGCCAGGGCGGTCCCTGAGACTCTCCTGCACAACTGCTGGATTCACCTTTGGTGATTATGCTTTGGGCTGGGTCCGCCAGGCTCCAGGGAAGGGGCTGGAGTGGGTCGGTTTCATTAGAAGCAAACGTTATGGTGGGACAACAGAGTACGCCGCGTCTGTGAAAGGCAGATTCAGCATCTCAAGAGATGATTTCGAAAGTATCGCCTATCTGCAAATGAACAGCCTGAAAGCCGAGGACACAGGCATTTATCATTGTACAAGAGGATATTGTAATAATGGTGTGTGCCCCGAACACCTCTACTATTACGGTATTGACGTCTGGGGCCAAGGGACCACGGTCACTGTCTCCTCAGGGAGTGCATCC
Lyme6_acute_IgM_1502864_Pepmix_D10_T1	AGGTGCAGCTGGTGGAGTCTGGAGGAGGCTTGATCCAGCCTGGGGGGTCCCTGAGACTCTCCTGTGCAGCCTCTGGGTTCACCGTCAGTAGCAACTACATGAGCTGGGTCCGCCAGGCTCCAGGGAAGGGGCTGGAGTGGGTCTCAGTTATTTATAGCGGTGGTAGCACATACTACGCAGACTCCGTGAAGGGCCGATTCACCATCTCCAGAGACAATTCCCAGAACACGCTGTATCTTCAAATGAACAGCCTGAGAGCCGAGGACACGGCCGTGTATTACTGTGCGAGAGGGGGAAAATATGGCAGTGGCTGGATCTTCGACCCCTGGGGCCAGGGAACCCTGGTCACCGTCTCCTCAGGGAGTGCATCCGCCC
Lyme4_acute_IgA_1502404_Pepmix_T1_B1_T1	GAGTCGGGCCCAGGGCTGGTGAGGCCTTCGGAGATCCTGTCCCTCACATGTACTGTCTCTGGTGACTCCATCAGTTATTATTACTGGGCCTGGATCCGGCAGTCCCCGGGGAAGAGTCTGGAGTCCATTGGATATATTTCTAAAAATGGAGTCGCCCACTACCACCCCTCCCTCAGTGGTCGAGTCGCCATATCTGTGGACACGTCCAGGAACCAATTCTCTCTGAGGGTGAACTCTGTGACCGCTGCGGACACGGCCGTCTATTACTGCGCGAGAGGTCCCGCCACCTATGGCCACAACTTCTTCTTTGACTACTGGGGCCAGGGAATACTGGTCACCGTCTCCTCAGCATCCCCG
Lyme4_acute_IgA_1502409_Pepmix_T1_B8_T1	GGTGCAGCTGGTGCAGTCTGCGGCTGAGGTGAAGAAGCCTGGGGCCTCAGTGAAGGTCTCCTGTAAGGCCTCTGGATACAACTTCGCCGCCCACTATATTCACTGGGTGCGACAGGCCCCTGGACAAGGGCCTGAGTGGATGGGATGGATCAATCCTAACAGCGGTGGCACACACTATGGACAGAACTTTCAGGGCAGGGTCACCATGACCCGGGACACATCCATCAACACAGTCTTCCTGGAAGTGACCAGGCTGACATTCGACGACACGGCCGTGTATTACTGTGCGAGAGATGGGGGATACTGTGACACCTCCAACTGCTTGTTTTACGATGTCGTGCGTGGTCATTTTGGCCTTGACTTCTGGGGCCAGGGAACCCAGGTCAGCGTCTCTTCAGC…
Lyme4_acute_IgA_1502410_Pepmix_T1_B10_T1	AGTCTGGGGGAGGCTTAGTACCGCCGGGGGGGTCCCTGAGACTCTCCTGTGTAGCCTCTGGATTCACCTTTAACAACTATGCCATGAGCTGGGTCCGCCAGGCTCCAGGGAAGGGGCTAGAGTGGGTCTCAGCTATTAGCGGTAGTGGTCTTAGGACAGATTACGCGGACTCCGTGAAGGGCCGGTTCACCATCTCCAGAGACAATTCCAAGAATACGGTGTATCTCCAAATGAACGGCCTGAGAGCCGAGGACACGGCCCTATATTACTGTGCGATAGACCGGACCCTTGACTGGCTATATGACTACTGGGGCCAGGGAACCCTGGTCACCGTCTCCTCAGCATCCCCG
Lyme4_acute_IgA_1502425_Pepmix_T1_D5_T1	GGAGTCGGGCCCAGGACTGGTGAAGCCTTCGGAGACCCTGTCCCTCACCTGCACTGTCTCTGGTGGCTCCATCAGCAGTAGTAGTTACTACTGGGGCTGGATCCGCCAGCCCCCAGGGAAGGGGCTGGAGTGGATTGGGAGTATCTATTATAGTGGGAGCACCTACTACAACCCGTCCCTCAAGAGTCGAGTCACCATATCCGTAGACACGTCCAAGAACCAGTTCTCCCTGAAGCTGAGCTCTGTGACCGCCGCAGACACGGCTGTGTATTACTGTGCGAGCTCGCCGACTACGGTGACCGAGGTGTACTACTTTGACTACTGGGGCCAGGGAACCCTGGTCACCGTCTCCTCAGCATCCCCGA
Lyme4_acute_IgA_1502430_Pepmix_T1_E4_T1	AGTCTGGACCAGAGATGAAAAAGCCGGGAGAGCCTCTGAAAATCTCTTGTTCGGGCATTGGAGACAGCTTTCCCAGCCACTATATCGCTTGGGTGCGCCAGCTGCCCGAGGGAGGCCTGGAGTGGGTGGGGGTCATCTATCCTGGGGATTCTGATGCCAAATATAGCCCGTCCTTCCAAGGCCGGGTCACCATCTCAGCCGACAAGTCCATCAGAACCGCCTACTTGCAGTGGGACAGCCTGAAGGCCTCGGACAGCGCCATGTATTATTGTGCGAGGCCAGCGCCGAATACCTATTATTATGGTTCGGGCTGGGATGNTATTGATCTCTGGGGCCAAGGGACAATGGTCACCGTCTCTCCAGCATCCCCG
Lyme4_acute_IgA_1502440_Pepmix_T1_F5_T1	AGTCTGGAGCTGAGGTGAAGGAGCCTGGGGCCTCAGTGAAAGTCTCCTGCAAGGCTTCTGGTTACAGCTTCAGTAGTTATGCTATTAACTGGGTGCGACAGGTCCCTGGACAAGGGCTTGAGTGGATGGGATGGATCAGCGCCCACAATGGTAACGCAGACTATCCACAGAAGTTCCAGGGCAGAGTCACCGTGACCAGAGACACATCCACGGCCACAGCCTACATGGAACTGAGGAACCTGAGATCTGACGATACGGCCGTGTACTACTGTGCGAGAGATATTCGAAGGGGTACACCGACAGCCTTTGACTACTGGGGCCAGGGAACCCTGGTCACCGTCTCTTCAGCATCCCCGACC
Lyme4_acute_IgA_1502441_Pepmix_T1_F7_T1	GGAGTCTGGGGGAGGCTTGGTTCAGCCGGGGGGGTCCCTGAGACTCTCCTGTGAAGCCTCTGGATTCACCGTCAGTAAGTACTATTTGACCTGGGTCCGCCAGACTCCAGGGAAGGGTCTGGAGTGGGTCTCAACTATTCATAGCGATGGGACGACACACTATGCGGACTCCGTGAAGGGCCGATTCACCATCTCCAGAGACAATTTGAAGAACACATTCTATCTTCACATGAATAGCCTGAGAGGTGAGGACACGGCTGTATATTTTTGTGGGAGAGATGATCTCGGGACTGACTACGATGAAAGCTTCCACTATTATGGTATGGACATCTGGGGCCAAGGGACCACGGTCACCGTCTCCTCAGCATCCCCGA
Lyme4_acute_IgA_1502448_Pepmix_T1_G5_T1	TGGGGCTGAGGTGAAGAAGCCCGGGGCCTCAGTGAAGGTCTCCTGTAAGGCTTCTGGATACACCTTCAACGACTACGATATACACTGGGTGCGACAGGCCCCTGGACTGGGGATTGAGTGGATGGGATGGATCAAGCCTANCAGTGGTGGCACAAACTATGCCCGGAAGTTTCAGGGCAGGGTCGCCTTGACCAGGGACACGTCCATCAGTACAGCCTACATGGAACTGAGCAGCCTGACTTCTGACGACACGGCCGTCTATTTCTGTGCGAGAGATGATTCTGATTATGACTCATTACGGTTCGATGGGTTCGACCCCTGGGGCCAGGGAACCCTGGTCACCGTCTCCTCAGCATCCCC
Lyme4_acute_IgA_1502449_Pepmix_T1_G7_T1	TGGTGGAGTCTGGGGGAGGCTTGGTACAGCCTGGAAGGTCCCTGAGACTCTCCTGTNCAGCCGCTGGATTCACCTTTGATGATTATGCCATGCACTGGGTCCGGCAAGCTCCAGGGAAGGGCCTGGAGTGGGTCTCAGGTATTAGTTGGAGAGGGGGCAGCACAGCCTATGTGGAGTCTGTGAAGGGCCGATTCACCATCTCCAGAGACAACGCCAAGAATTCCCTGTATTTGCAAATGAACAGTCTGAGAGCCGAGGACACGGCCTTCTATTACTGTGCAAAAGCAATCCATGGTCAACTCGTGGATTCATACTATTTTGACAACTGGGGCCAGGGAACCCTGGTCACCGTCTCCTCAGCATCCCC
Lyme4_acute_IgA_1502450_Pepmix_T1_G8_T1	AAGGAGTCTGGTCCTGCGCTGGTGAAACCCACACAGACCCTCACACTGACCTGCTCCTTCTCTGGGTTCTCACTCAGCGCTCATTCAATGAGTGTGACCTGGATCCGTCAGCCCCCAGGAAAGGCCCTGGAGTGGCTTGNACGCATTGATTGGGATGATGCTAAATTTTACAGTAAGTCTCTGAAGACCCGGCTCACCATCTCCAAGGACACGTCCAAAAACCAGGTGGTCCTTAGAATGACGAGGATGGACCCTGTGGACACAGCCACATATTACTGNGNACGGGGGCGGCCTTTCAAGTTCTCCTATGATAGTAATGGTTTTTATCCTTACTACTTTGACTACTGGGGCCTGGGAGCCCTGGTCACCGTCTCCTCAGCATCCCCGACCA
Lyme4_acute_IgA_1502470_Pepmix_B8_T2	AGTCTGGAGCAGAGGTGAAAAAGCCCGGGGAGTCTCTGAAGATCTCCTGTAAGACTTCTGGATACAGTTTCACCAGCCAATGGATCGGCTGGGTGCGCCAGCCGCCCGGGAAGGGCCTGGAGTGGATGGGGCTCATCTATCCTGGTGACTCTGATACCAGATACAGTCCGTCCTTCCAAGGCCAGGTCACCATCTCAGCCGACGAGTCCATCAGCACCGCCTACCNGCAGTGGAGCAGGCTGAAGGCCTCGGACACCGCCATATATTATTGTGTGAGACATAACTGGAACTGGTTCCTTGACTACTACTACGGTATAGACGTCTGGGGCCAAGGGACCACGGTCACCGTCTCCTCAGCATCCCCG
Lyme4_acute_IgA_1502471_Pepmix_B10_T2	TGGAGTCTGGGGGAGGCTTGGTACAACCTGGAGGGTCCCTGAGACTCTCCTGTGCAGCCTCCGGATTCACCTTCAGTAGCTATGAAATAAACTGGGTCCGCCAGGCTCCAGGGAAGGGGCTGGAGTGGGTTTCATACATTAGTAGTAGTGGTACTACCATATACTACGCAGACTCTGTGAAGGGCCGATTCACCATCTCCAGAGACAACGCCAAGAACTCACTGTATCTGCAAATGAACAGCCTGAGAGCCGAGGACACGGCTGTTTATTACTGTGCGAGAACTTACGATTTTTGGAGTGGCTCCTGGTACCGAACTGACTACGGTATGGACGTCTGGGGCCAAGGGACCACGGTCACCGTCTCCTCAGCATCCCCG
Lyme4_acute_IgA_1502484_Pepmix_C12_T2	AGTCTGGGGCTGAGGTGAAGAGGCCTGGGGTCTCAGTGAAGATTTCCTGCAAGGCATCTGGATACTCCTTCACCGACCATTATATCCACTGGGTGCGACAGGCCCCTGGACAAGGCCTTGAGTGGATGGGAATCCTTAATCCTTATGGTGGTCGCGCAAGTTATTCACCGAAATTCAAAGACAGGGTCCTCATGACCAGCGACACGTCCACGACCACAGTCTACTTGGAGTTGAATGGACTGAGATCTGACGACACGGCCGTCTATTACTGTGCAAGAGGAATAACATATCACGACTTTTACACTGGTTTTGATTACTGGGGCCAGGGGAGCCTGGTCAGCGTCTTGTCGGCATCCCCG
Lyme4_acute_IgA_1502490_Pepmix_D7_T2	GTGCAGTCTGGAGCAGAGGTGAAGAAGGCCGGGGAGTCTCTGAAAATCTCCTGTCAGGCTTCTGGATACAGGTTCACCAGCTACTGGGTCGCCTGGGTGCGCCAGGTGCCCGGCAAAGGCTTGGAGTGGGTGGCGAGCATCAATCCTCGTGACTCCAGCACAACATATAGTCCGTCCTTCCAGGGCCTGGTCACCCTCTCAGTCGACAGGTCCGTCAGCGCCGCCTTCCTGCATTGGAACAGTCTGAAGACCTCGGACACCGCCATATATTATTGTGCGAGACGGGTTGGCTACAAGCGCTTTGACTACTGGGGCCAGGGAACCCTGGTCACCGTCCCCTCAGCATCCCCGACCA
Lyme4_acute_IgA_1502494_Pepmix_D10_T2	TGGTGGAGTCTGGGGGAGGTTTGGTGCAGCCTGGGGGGTCCCTAAGACTCTCCTGCGCAGCCTCTGGATTCACCTTTAGTAATTACGCCATGAATTGGGTCCGCCAGGCTCCAGGGAAGGGGCTGGAGTGGGTCTCAGGTGTCAGGGAGAGCGGGAACACGTTCTACGCAGACTCCGTGAGGGGCCGGTTCACCATCTCCAGAGACAACTCCAAGAACACAGTATATTTGCAGATGAACAGCCTGAGAGCCGACGACACGGCCGTCTATCACTGTGCAAAAGGGAGTAATCGTGAAAGTCACAACGAACTTGACCCCTGGGGCCAGGGAACCCTGGTCACCGTCTCCTCAGCATCCCCGACCA
Lyme4_acute_IgG_1502415_Pepmix_T1_C4_T1	GGAGTCTGGGGGAGGCTTGGTACAGCCTGGGGGGTCCCTGAGACTCTCCTGTGAAGCCTCTGGATTCACCTTTAGCAACTACGCCATGACCTGGGTCCGACAGGCCCCAGGGAAGGGGCTGGAGTGGGTCTCAGGTATTAATGGCAATGGTGATATCATATACTACGCAGACTCCGTGAAGGGCCGGTTCACCATCTCCAGAGACAATTCCAAGAACACGCTGTATCTGCACATGAACAGCCCGAGAGACGAGGACACGGCCGTTTATTACTGTGCGAAGCGGGATGTCCCTCATGCTGATTATTTTCCCCTTTTGGACCGCTGGGGCCAGGGAACCCTGGTCACCGTCTCCTCAGCCTCCACCAA
Lyme4_acute_IgG_1502472_Pepmix_B11_T2	GGTGGAGTCTGGGGGAGGCTTGGTCCAGCCGGGGGGGTCCCTGAGAGTCTCCTGTGCAGCCTCTGGATTCGACTTCAGTACGAATTGGATGACCTGGGTCCGCCAGTTTCCAGGGCAGGGGCTGGAGTGGGTGGCCAGCATAAAGGAAGATGGAAGTCTGACACACTATGTGGACTCTGTGAAGGGCCGATTCACCGCCTCCAGAGACAACGCCAGGAACTCACTGTATCTGCAAATGAACAGCCTGAGAGCCGACGACACGGCTGTCTATTACTGTGCGATATTGGACCACATCCAAAACTTTAAATACTGGGGCCAGGGAACCCTGGTCACCGTCTCCTCAGCCTCCACCAA
Lyme4_acute_IgG_1502475_Pepmix_C2_T2	GGAGTCGGGCCCAGGACTGGTGAAGCCTTCGGAGACCCTGTCCCTCACCTGCAGTGTCTCTGGTGGCTCCATCAGCAGTACTAGTCACTACTGGGCCTGGATCCGCCAGACCCCAGGGAAGGGACTGGAGTGGATTGGAAGTATCTTTTATAGGGGGAGCACCGACTACAACCCCTCCCTCGAAAGTCGAGTCAGCATCTCGATAGACACGTCCAAGAATCAGTTCTCCCTGAAGCTGTTCTCTGTGACCGCCGCAGACAGGGCTGTGTATTACTGTGCGAGGTCTTACCACGATCATAGCGCAGGTATGGACGTCTGGGGCCAAGGGACCACGGTCACCGTCTCCTCAGCCTCCACCAAG
Lyme4_acute_IgG_1502485_Pepmix_D1_T2	CAGGAGTCGGGCCCAGGACTGGTGAAGCCTTCACAGACCCTGTCCCTCACCTGCACTGTCTCTGGTGCCTCCATCAGTAGAGGTAATTACTACTGGACCTGGTTCCGCCAGCCCGCCGCGAAGGGACTGGAGTGGATTGGACATATCTATAGAAATGGGAGCACCAACTATAATCCCTCCCTCAAGAGTCGAGTCACCATATCACGAGACACGTCCAAGAACCAGTTCTCCCTGAACTTGAGTTCTGTGACCGCCGCAGACACGGCCGTGTTTTACTGTGCGAGAGCCCCCGTGACTATTATGACTACGGGGCCTCGGATTTTCTTTTACTACTCCGGTATGGACGTCTGGGGCCAAGGGACCACGGTCACCGTCTCCTCAGCCTCCACCAAG
Lyme4_acute_IgG_1502545_Pepmix_E9_T2	GTGGAGTCCGGGGGAGGCTTAGTTCAGCCTGGGGGGTCCCTGAGACTCTCCTGTGAAGTCTCTGGATTCACCTTCAGTAGCTACTGGATGCACTGGGTCCGCCAAGCTCCAGGGAAGGGGCTGGTGTGGGTCTCACGTATTAATACTGATGGGAGGAGCACAAGCTATGCGGACTCCGTGAGGGGCCGATTCACCATCTCCAGAGACAACGCCAAGAACACGCTGTATATGCAAATGAACAGTCTGAGAGCCGAGGACACGGCTGTGTATTATTGTGCAAGAGAAGGTGATGACTACCCGCCGAACTTTGACTACTGGGGCCAGGGAACCCTGGTCACCGTCTCCTCAGCCTCCACCAAGG
Lyme4_acute_IgG_1502546_Pepmix_E10_T2	AGTCTGGAGCAGAGGTGAAGGAGCCCGGGGAGTCTCTGAAGATTTCCTGTAAGGGTTCTGGATATACTTTTACCACCTACTGGATCGCCTGGGTGCGCCAGATGCCCGGGAAAGGCCTGGAGTGGATGGGGATCATCTATCCTGGTGACTCTGATGCAAGATACAGTCCGTCGTTCCAAGGCCAGGTCACCATGTCAGTCGACAAGTCCATCAACACCGCCTACCTGCAGTGGAGCAGCCTGAAGGCCTCGGACAGCGCCATTTATTATTGTGCGAGACAGGAGCAAAGGACGTTCTTTGGGGTGGTCTCAGAACCCCGGTTTGACTTGTGGGGCCAGGGATCCCTGGTCACCGTCTCTTCAGCCTCCACCAAG
Lyme4_acute_IgH_1502405_Pepmix_T1_B2_T1	GGAGTCTGGGGGAGGCTTGGTCCAGCCTGGAGGGTCCCTGAGACTNTCCTGCGCACCNTCTGGATTCACACTCAGTGACCACTACATAGACTGGGTCCGCCAGGCTCCAGGGAAGGGGCTGGAGTGGGTTGGCCGTAGTAGAAACAAAGCTAACAGTTACACCACAGAATACGCCGCGTCTGTGAAAGGCAGATTCACCATCTCAAGAGATGATTCAAAGAACTCACTGTATCTGCAAATGAACAGCCTGAAAACCGAGGACACGGCCGTGTATTATTGTGCTGGAAGTATAGCAGTGGGTCCTCTCTGGGGCCAGGGAACCCAGGTCACCGTCTCCTCGGGG
Lyme4_acute_IgH_1502414_Pepmix_T1_C3_T1	GTGGAGTCTGGGGGAGGCGTGGTCCAGCCTGGGAGGTCCNTGAGACTCTCCTGTGCAGCCTCTGGATTCACCTTCAGTAGCTATGCTATGCACTGGGTCCGCCAGGCTCCAGGCAAGGGGCTGGAGTGGGTGGCAGTTATATCATATGATGGAAGCAATAAATACTACGCAGACTCCGTGAAGGGCCGATTCACCATCTCCAGAGACAATTCCAAGAACACGCTGTATCTGCAAAATGAACAGCCTGAGAGCTGAGGACACGGCTGTGTATTACTGTGCGAGAGATAAGGGAA
Lyme4_acute_IgH_1502432_Pepmix_T1_E6_T1	GTGGTCCAGCCTGGGAGGTCCCTGAGACTCTCCTGTGCAGCCTCTGGATTCACCTTCAGTAGCTATGGCATGCACTGGGTCCGCCAGGCTCCAGGCAAGGGGCTGGAGTGGGTGGCAGTTATATCATATGATGGAAGTAATAAATACTATGCAGACTCCGTGAAGGGCCGATTCACCATCTCCAGAGACAATTCCAAGAACACGCTGTATCTGCAAATGAACAGCCTGAGAGCTGAGGACACGGCTGTGTATTACTGTGCNAAAGTTGGACATAGTGGCTACGATTACCGCTCAGCCTTTGACTACTGGGGCCAGGGAACCCTGGTCACCGTCTCCTCAGGG
Lyme4_acute_IgH_1502433_Pepmix_T1_E9_T1	GTGGAGTCTGGGGGAGGCTTGGTCCAGCCTGGGGGGTCCCTGAGACTCTCCTGTGCAGCCTCTGGATTCATCGTCAGTACCAATCACATGAGTTGGGTCCGCCAGGCTCCAGGGAAGGGGCTGGAGTGGGTCTCAGTCATTTATAGCGGTGAGACCACATACTACGCAGACTCCGTGAAGGGCAGATTTACCATCTCCAGAGACAACTCCAAGAACACGCTGTTTCTTCAAATGAACANCCTGAGAGTCGAGGACACGGCTATATATTATTGTGCGAGAGTAACTAGGGCTGGAAATACCGGTTTCTGGTTCGACCCCTGGGGCCAGGGAACCCTGGTCACCGTCTCCTCA
Lyme4_acute_IgH_1502445_Pepmix_T1_G2_T1	TGGTGCAGTCTGGAGCTGAGGTGAAGAAGCCTGGGGCCTCAGTGAAGGTCTCCTGCAAGGCTTCTGGTTACACCTTTACCAACTATGGTATCACCTGGGTGCGACAGGCCCCTGGACAAGGGCTTGAGTGGATGGGATGGATCAGCACTTACAATGGTAACACAAATTATGCACAGAGGTTCCAGGGCAGAGTCACCATGACCACAGACACATCCCCGACCAGCCCCAAGG
Lyme4_acute_IgH_1502447_Pepmix_T1_G4_T1	CAGGACTGGTGAAGCCCTCGCAGACCCTCTCACTCACCTGTGCCATCTCCGGGGACTTTGTCTCTAGCAACACTGCTGCTTGGAACTGGATCAGGCAGTCCCCATCGAGAGGCCTTGAGTGGCTGGGAAGGACATACTACAGGTCCAAGTGGTATAATGACTATGCNGTATCTGTGAAAAGTCGAATAACCATCAATCCAGACACATCCAAGAACCAGTTCTCCCTGCAGCTGAACTCTGTGACTCCCGAGGACACGGCTGTGTATTACTGTGTAAGAGCCTTCTTTCCGCACTACTACGGTGGTAAGAATTACTACTACGGTATGGACGTCTGG
Lyme4_acute_IgM_1502406_Pepmix_T1_B3_T1	GGAGTCTGGGGGAGGCGTGGTCCAGCCTGGGGGGTCCCTGAGACTCTCCTGTGCAGCGTCTGGATTCACCTTCAGTAGCTATGGCATGCACTGGGTCCGCCAGGCTCCAGGCAAGGGGCTGGAGTGGGTGGCATTTATACGGTATGATGGAAGTAATAAATACTATGCAGACTCCGTGAAGGGCCGATTCACCATCTCCAGAGACAATTCCAAGAACACGCTGTATCTGCAAATGAACAGCCTGAGAGCTGAGGACACGGCTGTGTATTACTGTGCGAAAGAGGAGGTTTCCATGTGGTGGTGACTGCTATTGGGTTGTCGGCTGGGGCCAGGGAACCCTGGTCACCGTCTCCTCAGGGAGTGCATCC
Lyme4_acute_IgM_1502407_Pepmix_T1_B4_T1	GAGTCTGGGGGAGGCGTGGTCCAGCCTGGGAGGTCANTGAGANTNTCCTGTGCAGCGTCTGGATTCACCTTCAGGAGCTATGGCATGCACTGGGTCCGCCAGGCTCCAGGCAAGGGGCTGGAGTGCGTGGCAGTTATTTGGTATGATGGAAGTAATAAATATTATGCAGACTCCGTGAAGGGCCGATTCACCATCTCCAGAGACAATTCCAAGAACACGCTGTATCTGCAAATGAACAGCCTGAGAGGCGAGGACACGGCTGTATATTACTGTGCGAAAGCGGATTGTGGTGGTGACTGCCCTCCCGACTACTGGGGCCAGGGAACCCTGGTCACCGTCTCCTCAGGGAGTGCATCC
Lyme4_acute_IgM_1502408_Pepmix_T1_B6_T1	GGTGGAGTCTGGGGGAGGCTTGGTCCAGCCGGGGGGGTCCCTGAGACTCTCCTGTGCAGCCTCTGGATTTATGTTTAATTCGTATTGGATGAGCTGGGTCCGCCAGGCTCCAGGGAAGGGGCTGGAGTGGGTGGGCAACATAAAGCCAGATGGAAGTGAGAAATACTATGTGGACTCTGTGAAGGGCCGATTCACCATCTCCAGAGATAACGCCAAGAACTCACTGTATCTACAAATGAGCAGCCTGAGAGCCGAGGACACGGCTGTGTATTTCTGTGCGAGAGGCGATTACTCTGATATTAATGATCATTACCATGATGTTTTTGATATCTGGGGCCAAGGGACAATGGTCACCGTCTCTTCAGGGAGTGCATCC
Lyme4_acute_IgM_1502411_Pepmix_T1_B11_T1	CAGGTGCAGCTGGTGGAGTCTGGAGGAGGCTTGATCCAGCCTGGGGGGTCCCTGAGACTCTCCTGTGCAGCCTCTGGGTTCACCGTCAGTAGCAACTACATGAGCTGGGTCCGCCAGGCTCCAGGGAAGGGGCTGGAGTGGGTCTCACTTATTTATAGTGGTGGTAGCACATACTACGCAGACTCCGTGAAGGGCCGATTCACCATCTCCAGAGACATTTCCAAGAACACGCTGTATCTTCAAATGAACAGCCTGAGAGCCGAGGACACGGCCGTGTATTATTGTGCGAGAGTCCTTAGAGAAGGCAACACGGGGTATGCTTTTGATATCTGGGGCCGAGGGACGATGGTCACCGTCTCTTCAGGGAGTGCATCCGCCC
Lyme4_acute_IgM_1502412_Pepmix_T1_B12_T1	GGTGGAGTCTGGGGGAGGCTTGGTACAGCCTGGGGGGTCCCTGAGACTCTCCTGTGCAGCCTCTGGATTCATCTTTAGCTCCTATGCCATGAACTGGGTCCGCCAGGCTCCAGGGAAGGGTCTGGAGTGGGTCTCAGCTATTTGTGGTAATTGTGGTACCACATTCTACGCAGACTCCGTGAAGGGCCGGTTCACCATCTCCAGAGACAATTCCAAGAACATGTTGTATCTGCAAATGAGCAGCCTGAGAGCCGAGGNCACGGCCGTTTATTACTGTGCGAAAGGGGGACTGGGGGATGGTTCGGGGAGTCCCGCCGTAGACTACTGGGGCCAGGGAACCCTGGTCACCGTGTCCTCAGGGAGTGCATCC
Lyme4_acute_IgM_1502416_Pepmix_T1_C6_T1	GGAGTCTGGGGGAGGCGTGGTCCAGCCTGGGAGGTCCCTGAGACTCTCCTGTGCAGCGTCTGGATTCACCTTCAGTAGCTATGGCATGCACTGGGTCCGCCAGGCTCCAGGCAAGGGGCTGGAGTGGGTGGCAGTTATATGGTATGATGGAAGTAATAAATACTATGCAGACTCCGTGAAGGGCCGATTCACCATCTCCAGAGACAATTCCAAGAACACGCTGTATCTGCAAATGAACAGCCTGAGAGCCGAGGACACGGCTGTGTATTACTGTGCGAGAGGAAGCGGAGAGATACGGATACAGCTATGGTCGGGCGGTATGGACGTCTGGGGCCAAGGGACCACGGTCACCGTCTCCTCAGGGAGTGCATCC
Lyme4_acute_IgM_1502418_Pepmix_T1_C9_T1	ACTCTCCTGTGCAGCCTCTGGATTCACCTTCAGTAGCTATGGCATGCACTGGGTCCGCCAGGCTCCAGGCAAGGGGCTGGAGTGGGTGGCAGTTATATCATATGATGGAAGTAATAAATACTATGCAGACTCCGTGAAGGGCCGATTCACCATCTCCAGAGACAATTCCAAGAACACGCTGTATCTGCAAATGAACAGCCTGAGAGCTGAGGACACGGCTGTGTATTACTGTGCGAAAGGGGTGTGGTATTACTATGATAGTAGTGGGGCCCCGATCTGGGGCCAAGGGACAATGGTCACCGTCTCTTCAGGGAGTGCATCCGCCC
Lyme4_acute_IgM_1502420_Pepmix_T1_C11_T1	GGAGTCTGGGGGAGGCTTGGTCCAGCCTGGGGGGTCCCTGAGACTCTCCTGTGCAGCCTCTGGATTCACCTTTAGTAGCTATTGGATGAGTTGGGTCCGCCAGGCTCCAGGGAAGGGGCTGGAGTGGGTGGCCAACATAAACCAACATGGGAGTGAGAAGTACGATGTGGACTCTGGGAAGGGCCGATTCACCATCTCCAGAGACAACGCCAAGAACTCACTGTATCTGCAAATGAACAGCCTGAGAGCCGAGGACACGGCTGTGTATTACTGTGCGAGATATTTCGCTGGAACTACGAGCGAGGTTAACTACTTTGACTACTGGGGCCAGGGAACCCTGGTCACCGTCTCCTCAGGGAGTGCATCC
Lyme4_acute_IgM_1502421_Pepmix_T1_C12_T1	GGAGTCTGGGGGAGGCTTGGTACAGCCTGGGGGGTCCCTGAGACTCTCCTGTGCAGCCTCTGGATTCACCTTTAGCAACTATGCCATGAGCTGGGTCCGCCAGGCTCCAGGGAAGGGGCTGGAGTGCGTCTCAGGTGTCAGAGGTAATGGTGGTAGCACAAACTATGCAGACTCCGTGAAGGGCCGGTTCAGCATCTCCAGAGACAATTCCAAGAACACGGTGTATCTGCAAATGAACAGCCTGAGAGTTGAGGACACGGCCGTATATTACTGTGTGCCCCGTCTTACGGTCTTTTCTTCTTCGTTTGACTATTGGGGCCAGGGAACCCTGGTCACCGTCTCCTCAGGGAGTGCATCC
Lyme4_acute_IgM_1502422_Pepmix_T1_D1_T1	GGTGGAGTCTGGGGGAGGCTTGGTACAGCCTGGGGGGTCCCTGAGACTCTCCTGTGCAGCCTCTGGATTCACCTTCAGTACCTATAGCATGAACTGGGTCCGCCAGGCTCCAGGGAAGGGGCTGGAGTGGGTTTCATACATTAGTAGTAGTAGTAGTACCATATACTACGCAGACTCTGTGAAGGGCCGATTCACCATCTCCAGAGACAATGCCAAGAACTCACTGTATCTGCAAATGAACAGCCTGAGAGCCGAGGACACGGCTGTGTATTACTGTGGGTGCCCCGCAGTGCCTGGGGACTGGGGCCAGGGAACCCTGGTCACCGTCTCCTCAGGGAGTGCATCC
Lyme4_acute_IgM_1502424_Pepmix_T1_D4_T1	GCAGTCTGGAGCTGAGGTGAAGAAGCCTGGGGCCTCAGTGAAGGTCTCCTGCAAGGCTTCTGGTTACACCTTTACCAGCTATGGTATCAGCTGGGTGCGACAGGCCCCTGGACAAGGGCTTGAGTGGATGGGATGGATCAGCGCTTACAATGGTAACACAAACTATGCACAGAAGCTCCAGGGCAGAGTCACCATGACCACAGACACATCCACGAGCACAGCCTACATGGAGCTGAGGAGCCTGAGATCTGACGACACGGCCGTGTATTACTGTGCGAGAGAGGCAGCCCGAGACGGTCACCATTACTATGATAGTAGTGGTTATTACAGGGCCCTTGGCTACTGGGGCCAGGGAACCCTGGTCACCGTCTCCTCAGGGAGTGCATCC
Lyme4_acute_IgM_1502426_Pepmix_T1_D6_T1	AGGTGCAGCTGGTGGAGTCTGGGGGAGGCTTGGTACAGCCTGGCAGGTCCCTGAGACTCTCCTGTGCAGCCTCTGGATTCACCTTTGGTGATTATGCCATACACTGGGTCCGGCAACCTCCAGGGAAGGGCCTGGAGTGGGTCTCAGGTATTAGTTGGAATAGTGGTAACATAGGCTATGCGGACTCTGTGAAGGGCCGATTCACCATCTCCAGAGACAACGCCAAGAACTCCCTGTATCTGCAAATGAACAGTCTGAGAGCTGAGGACACGGCCTTGTATTACTGTGCAAAAGATAGATATTACGATATCCTGAGCAGTATGGACGTCTGGGGCCAAGGGACCACGGTCACCGTCTCCTCAGGGAGTGCATCCGCCC
Lyme4_acute_IgM_1502427_Pepmix_T1_D9_T1	GGGGCTGAGGTGAAGAAGCCTGGGGCCTCAGTGAAGGTCTCCTGCAAGGCTTCTGGATACACCTTCACCGGCTACTATATGCACTGGGTGCGACAGGCCCCTGGACAAGGGCTTGAGTGGATGGGATGGATCAACCCTAACAGTGGTGGCACAAACTATGCACAGAAGTTTCAGGGCAGGGTCACCATGACCAGGGACACGTCCATCAGCACAGCCTACATGGAGCTGAGCAGGCTGAGATCTGACGACACGGCCGTGTATTACTGTGCGAGAGTTAAAGGCCATTTCTATGGTTCGGGGAGTTATTATAATGGCCTTTGGGCTTTTGATATCTGGGGCCAAGGGACAATGGTCACCGTCTCTTCAGGGAGTGCATCC
Lyme4_acute_IgM_1502428_Pepmix_T1_E2_T1	AGTCTGGAGCTGAGGTGAAGAAGCCTGGGGCCTCAGTGAAGGTCTCCTGCAAGGCTTCTGGTTACACCTTTACCAGCTATGGTATCAGCTGGGTGCGACAGGCCCCTGGACAAGGGCTTGAGTGGATGGGATGGATCAGCGCTTACAATGGTAACACAAACTATGCACAGAAGCTCCAGGGCAGAGTCACCATGACCACAGACACATCCACGAGCACAGCCTACATGGAGCTGAGGAGCCTGAGATCTGACGACACGGCCGTGTATTACTGTGCGAGAGCGTCTGCAGGGTACGATTTTTGGAGTGGTTACCACTACGGTATGGACGTCTGGGGCCAAGGGACCACGGTCACCGTCTCCTCAGGGAGTGCATCC
Lyme4_acute_IgM_1502429_Pepmix_T1_E3_T1	GGAGTCTGGGGGAGGCGTGGTACAGCCTGGGGGGTCCCTGAGACTCTCCTGTGCAGCCTCTGGATTCACCTTTGATGATTATGCCATGCACTGGGTCCGTCAAGCTCCAGGGAAGGGTCTGGAGTGGGTCTCTCTTATTAGTGGGGATGGTGGTAGCACATACTATGCAGACTCTGTGAAGGGCCGATTCACCATCTCCAGAGACAACAGCAAAAACTCCCTGTATCTGCAAATGAACAGTCTGAGAACTGAGGACACCGCCTTGTATTACTGTGCAAAAGATAGGATAGCCACGGATCGTACCAGAGGGGGAGCGTATTACGATTTTTGGAGTGGTTATCGTTACTACTACTACTACGGTATGGACGTCTGGGGCCAAGGGACCACGGTCACCGTCTC…
Lyme4_acute_IgM_1502431_Pepmix_T1_E5_T1	TGGAGTCTGGGGGAGGCTTGGTACAGCCTGGGGGGTCCCTGAGACTCTCCTGTGCAGCCTCTCGATTCACCTTTAGCACCTATGCCATGAGCTGGGTCCGCCAGGCTCCTGGGAAGGGGCTGGAGTGGGTCTCATCTATTAGTGGTGCTGGTGATACCACATACTATCCAGACTCCGTGAAGGGCCGGTTCACCATCTCCAGAGACAATTCCAAGAACACGCTGTATCTGCAAATGTACAGCCTGAGAGCCGAGGACACGGCCGTATATTACTGTGCGAAACACCGACTTTCGGTGGCTGGTATTGGAAGTGGGGTGTTCTACTGGGGCCAGGGAACCCTGGTCACCGTCTCCTCAGGGAGTGCATCC
Lyme4_acute_IgM_1502434_Pepmix_T1_E11_T1	TGGAGTCTGGGGGAGGCGTGGTCCAGCCTGGGGGGTCCCTGAGACTCTCCTGTGCAGCGTCTGGATTCACTTTCAGTGTCTACGGCATGCACTGGGTCCGCCAGGCTCCAGGCAAGGGGCTGGAGTGGGTGGCATTTATACGGTATGATGGAAGTAGTAAATTCTATGCAGACTCCGTGAAGGGCCGATTCACCATCTCCAGAGACAATTCCAAGAACACGCTGTATCTGCAAGTGAGCACCCTGATTACTGAGGACACGGCTCTGTATTACTGTGCGCAAGATGAATCCAGACATGCGGGCTACTGGGGCCAGGGCACCCTGGTCATTGTCTCCTCAGGGAGTGCATCCG
Lyme4_acute_IgM_1502436_Pepmix_T1_E12_T1	AGGAGTCTGGTCCTACGCTGGTGAAACCCACACAGACCCTCACGCTGACCTGCACCTTCTCTGGGTTCTCACTCAGCACTAGTGGAGTGGGTGTGGGCTGGATCCGTCAGCCCCCAGGAAAGGCCCTGGAGTGGCTTGCACTCATTTATTGGAATGATGATAAGCGCTACAGCCCATCTCTGAAGAGCAGGCTCACCATCACCAAGGACACCTCCAAAAACCAGGTGGTCCTTACAATGACCAACATGGACCCTGTGGACACAGCCACATATTACTGTGCACACCGCGAGAGACCGTATTACGATATTTTGACTGGTTATTTTATGAACTGGTTCGACCCCTGGGGCCAGGGAACCCTGGTCACCGTCTCCTCAGGGAGTGCATCCGCC
Lyme4_acute_IgM_1502437_Pepmix_T1_F1_T1	GTCTGGGGCTGAGGTGAAGAAGCCTGGGTCCTCGGTGAAGGTCTCCTGCAAGGCTTCTGGAGGCACCTTCAGCAGCTATACTATCAGCTGGGTGCGACAGGCCCCTGGACAAGGGCTTGAGTGGATGGGAAGGATCATCCCTATCCTTGGTATAGCAAACTACGCACAGAAGTTCCAGGGCAGAGTCACGATTACCGCGGACAAATCCACGAGCACAGCCTACATGGAGCTGAGCAGCCTGAGATCTGAGGACACGGCCGTGTATTACTGTGCGAGTTTCCGGGGGCGAAGAGATGGCTACACCGCGCTCTACTACTACTACGGTATGGACGTCTGGGGCCAAGGGACCACGGTCACCGTCTCCTCAGGGAGTGCATCC
Lyme4_acute_IgM_1502438_Pepmix_T1_F3_T1	TGGTGCAGTCTGGAGCTGAGGTGAAGAAGCCTGGGGCCTCAGTGAAGGTCTCCTGCAAGGCTTCTGGTTACACCTTTACCAGCTATGGTATCAGCTGGGTGCGACAGGCCCCTGGACAAGGGCTTGAGTGGATGGGATGGATCAGCGCTTACAATGGTAACACAAACTATGCACAGAAGCTCCAGGGCAGAGTCACCATGACCACAGACACATCCACGAGCACAGCCTACATGGAGCTGAGGAGCCTGAGATCTGACGACACGGCCGTGTATTACTGTGCGAGATCAAGAGCAGCTCGTCCGGGGGGGCACTACTGGGGCCAGGGAACCCTGGTCACCGTCTCCTCAGGGAGTGCATCCG
Lyme4_acute_IgM_1502442_Pepmix_T1_F11_T1	GGGGAGGCTTGGTCCAGCCTGGGGCGTCCCTGAGAATCTCCTGCGCAGCCTCTGGATTCACCTTTAGTACGTCTTGGATGACCTGGGTCCGCCAGGCTCCAGGGAAGGGGCTGGAGTGGGTGGCCAACGTAAAGGGAGATGGAAGTGAGAAATACTATGTGGACTCTGTGAGGGGCCGATTCACCATCTCCAGAGACAACGCCAAGAACTCACTGTTTCTGCAAATGAACAGCCTGAGAGCCGAGGACACGGCTCTTTATTATTGTGCCTTTGGTTGGGGATCGCAGAACCACTACTATTTCGATGTCTGGGGCCGCGGCACCCTCGTCACTGTCTCCTCAGGGAGTGCATCC
Lyme4_acute_IgM_1502443_Pepmix_T1_G1_T1	GTGGAGTCTGGGGGCGGCTTGGTACAGCCTGGGGGGTCCCTGAGACTCTCCTGTGGAGCCTCTGGATTCACCTTTAACAACTATGCCATGAGCTGGGTCCGCCAGGCTCCAGGGAAGGGGCTGGAGTGGGTCTCAGCTATTAGTGCTGGTGGTGATGAAACATTCTACGCAGACTCCATGAAGGGCCGATTCACCATCTCCAGAGACAATTCCAAGAACACGCTGTATCTGCACATGAACAGCCTGAGAGCCGACGACGCGGCCGTTTATTACTGTGCCAAATACTGCGTTACGACCACCTGCCCTCCGACCCACGCTATGGGCGTCTGGGGCCAAGGGACCACGGTCACCGTCTCCTCAGGGAGTGCATCCGC
Lyme4_acute_IgM_1502446_Pepmix_T1_G3_T1	TGAAGGTCTCCTGCAAGGCTTCTGGATACACCTTCACCGTCTACACTATCCACTGGGTGCGACAGGCCCCTGGACAAGGGCTTGAGTGGATGGGATGGATCAACCCTAACAGGGGTGGCACAAACTATGCACAGAAGTTTCAGGGCAGGGTCACCATGACCAGGGACACGTCCATCAGTACAGTCTACATGGAGCTGAGCAGGCTGACATCTGANGGCACGGCCGTATATTACTGTGCGCGCGAGGGGAAAGCAACTGGTGCCTCCTTTGACTACTGGGGCCAGGGAACCCTGGTCACCGTCTCCTCAGGGAGTGCATCC
Lyme4_acute_IgM_1502451_Pepmix_T1_G9_T1	AGTCTGGAGCAGAGGTGAAAAAGCCGGGGGAGTCTCTGAAGATTTCCTGTAAGGGTTCTGGATACAGTTTTACCACCTACTGGATCGGCTGGGTGCGCCAGATGCCCGGGAAAGGCCTGGAGTGGATGGGGATCATCTATCCTGGTGACTCTGATACCAGATACAGCCCGTCCTTCCAGGGCCAGGTCACCATCTCAGCCGACAAGTCCATCAATACCGCCTACCTGCAGTGGAGCAGCCTGAAGGCCTCGGACACCGCCATGTATTACTGTGCGAGGACAGGTAGTATAGCAGGTCGTCAGAACTACTTCNACCCCTGGGGCCAGGGAACCCTGGTCACCGTCTCTTCAGGGAGTGCATCC
Lyme4_acute_IgM_1502452_Pepmix_T1_G10_T1	TGGAGTCTGGGGGAGGTTTGGTACAGCCGGGGGGGTCCCTGAGACTCTCCTGTGCAGCCTCCGGATTCACATTTAGCAATTATGTCATGAGCTGGGTCCGCCAGGCTCCAGGGAAGGGGCTGGAGTGGGTCTCAGAAATTAGGGTTGGTGGGAGTAGCACATACTACGCAGACTCCGTGAAGGGCCGGTTCACCATCTCCAGAGACAATTCCAAGAACACGCTGTATCTGCAACTGAACAGCCTGAGAGCCGAGGACACGGCCGTATATTTCTGTGCGAGAGACTCCGGTGGATACAACAATGGTATGGGACCCTTTGATTCCTGGGGCCAGGGAACCCTGGTCACCGTCTCCTCAGGGAGTGCATCC
Lyme4_acute_IgM_1502453_Pepmix_T1_G11_T1	AGTCTGGGGCTGAGGTGAAGAAGCCTGGGGCCTCAGTGAAGGTCTCCTGCAAGGCTTCTGGATACACCTTCACCAGCTATGATATCAACTGGGTGCGACAGGCCACTGGACAAGGGCTTGAGTGGATGGGATGGATGAACCCTAACAGTGGTAACACAGGCTATGCACAGAAGTTCCAGGGCAGAGTCACCATTACCAGGAACACCTCCATAAGCACAGCCTACATGGAGCTGAGCAGCCTGAGATCTGAGGACACGGCCGTGTATTACTGTGCGAGAGGCCGTTCGTATTACGATTTTTGGAGTGGTCTTTACTACTACTACGGTATGGACGTCTGGGGCCAAGGGACCACGGTCACCGTCTCCTCAGGGAGTGCATCC
Lyme4_acute_IgM_1502454_Pepmix_T1_G12_T1	CTGGTGGAGTCTGGGGGAGGCGTGGTCCAGCCTGGGGGGTCCCTGAGACTCTCCTGTGCAGCGTCTGGATTCACCTTCAGGAGTTATGGCATGCACTGGGTCCGCCAGGCTCCAGGCAAGGGGCTGGAGTGGGTGGCATTTATACGGTATGATGGAAGTGATAATTACTATGCAGACTCCGTGACGGGCCGATTCACCATCTCCAGAGACAATTCCAAGTACACGCTGTATCTGCAAATGAACAGCCTGAGAGCTGAGGACACGGCTATTTATTACTGTGCCTGCGCCACCTATTACTATGATGGTAGTGGCTATCCTGACCCCTGGGGCCAGGGAACCCTGGTCACCGTCTCCTCAGGGAGTGCATCCGCCC
Lyme4_acute_IgM_1502466_Pepmix_B1_T2	GAAGGAGTCTGGTCCTACGCTGGTGAAACCCACACAGACCCTCACGCTGACCTGCGCCTTCTCTGGGTACTCAGTCAGCACTACTGGAGTGGGTGTGGGCTGGATCCGTCAGCCCCCAGGAAAGGCCCTGGAGTGGCTTGCGCTCATTTATTGGGATGATGATAAGCGCTACAGCCCATCTCTGAAGAGCAGGCTCACCATCACCAAGGACACCTCCAAAAACCAGGTGGTCCTTACAATGACCAACATGGACCCTGTGGACACAGGCACATATTACTGTGCACACGTGGAATATACCAGTGGCCCCTCCCACTTTGACTACTGGGGCCAGGGAACCCTGGTCACCGTCTCCTCAGGGAGTGCATCC
Lyme4_acute_IgM_1502467_Pepmix_B2_T2	GTGCAGTCTGGAGCTGAGGTGAAGAAGCCTGGGGCCTCAGTGAAGGTCTCCTGCAAGGCTTCTGGTTACACCTTTACCAGCTATGGTATCAGCTGGGTGCGACAGGCCCCTGGACAAGGGCTTGAGTGGATGGGATGGATCAGCGCTTACAATGGTAACACAAACTATGCACAGAAGCTCCAGGGCAGAGTCACCATGACCACAGACACATCCACGAGCACAGCCTACATGGAGCTGAGGAGCCTGAGATCTGACGACACGGCCGTGTATTACTGTGCGAGAGACCCTCATTGGGGGTGGCTGGTAAACAACTGGTTCGACCCCTGGGGCCAGGGAACCCTGGTCACCGTCTCCTCAGGGAGTGCATCCGC
Lyme4_acute_IgM_1502468_Pepmix_B4_T2	GGAGTCGGGCCCAGGACTGGTGAAGCCTTCGGAGACCCTGTCCCTCACCTGCACTGTCTCTGGTGACTCCATAAGTAGTAACTACTGGAGCTGGATCCGGCAGCCCCCAGGGAAGGGACTGGAGTGGATTGGGTATATCTATTACGATGGGAGCGCCAACTACAACCCCTCCCTCACGAGTCGAGTCACCATGTCAGTACACACGTCCAAGAACCAGTTCTCCCTGAAGCTGACCTCTGTGACCGCTGCGGACACGGCCATATATTACTGTGCGAGGGAGGGGTATAGTGGGAGCCCAATTGACTCCTGGGGCCAGGGAACCCTGGTCACCGTCTCCTCAGGGAGTGCATCCGC
Lyme4_acute_IgM_1502469_Pepmix_B5_T2	GAAGGAGTCTGGTCCTACGCTGGTGAAACCCACACAGACCCTCACACTGACCTGCACCTTCTCTGGGTTCTCACTCAGCACTCGTGACGTGGGTGTGGGCTGGATCCGTCAGCCCCCAGGAAAGGCCCTGGAGTGGCTTGCACTCATTTATTGGGATGATGATAAGCGCTACAGCCCATCTCTGAAGAACAGGCTCACCATCACCAAGGACACCTCCAAAAACCAGGTGGTCCTTACAATGACCAACCTGGACCCTGTGGACACAGCCACATATTACTGTGCGCGCAGGACTATGATTCGGGGAATTAACCACAACTACTTCGACCCCTGGGGCCAGGGATCCCTGGTCACCGTCTCCTCAGGGAGTGCATCC
Lyme4_acute_IgM_1502473_Pepmix_B12_T2	GGAGTCGGGCCCAGGACTGGTGAAGCCTTCGGAGACCCTGTCCCTCACCTGCACTGTCTCTGGTGGCTCCATCAGTAGTTACTACTGGAGCTGGATCCGGCAGCCCGCCGGGAGGGGACTGGAGTGGATTGGGCGTATCTATGCCAGTGGTGACACCAACTACAATCCCTCCCTCCAGAATCGAGTCACCATGTCAATAGACACGTCCAAAAACGAGTTCGACCTGCAGCTGAGCTCTGTGACCGCCGCGGACACGGCCGTGTATTACTGTGCGAGAATGGTCTCGATACGGGGACCGTATGGTTCGGGGAGTGACTACAATATGGACGTCTGGGGCCAAGGGACCACGGTCACCGTCTCCTCAGGGAGTGCATCC
Lyme4_acute_IgM_1502474_Pepmix_C1_T2	GAAGGAGTCTGGTCCTACGCTGGTGAAACCCACACAGACCCTCACGCTGACCTGCACCTTCTCTGGGTTCTCACTCAGCACTAGTGGAGTGGGTGTGGGCTGGATCCGTCAGCCCCCAGGAAAGGCCCTGGAGTGGCTTGCACTCATTTATTGGGATGATGATAAGCGCTACAGCCCATCTCTGAAGAGCAGGCTCACCATCACCAAGGACACCTCCAAAAACCAGGTGGTCCTTACAATGACCAACATGGACCCTGTGGACACAGCCACATATTACTGTGCACGACTCGTATACTACTACTACGGTATGGACGTCTGGGGCCAAGGGACCACGGTCACCGTCTCCTCAGGGAGTGCATCCG
Lyme4_acute_IgM_1502476_Pepmix_C3_T2	GGAGTCGGGCCCAGGAGTGGTGAAGCCTTCGGAGACCCTGTCCCTCACCTGCACTGTCTCTGGTGGCTCCATCAGTAATTCTTACTGGACCTGGGTTCGGCAGCCCGCCGGGAAGGGACTGGAGTGGATTGGGCGTATACATACGAGTGGGAGCACCAATTACAACCCCTCCCTCAAGAGTCGAGTAATCATGTCAGTAGACACGTCCAAGAACCAGCTCTCCCTGACGGTGACCCCTGTGACCGCCGCGGACACGGCCGTGTATTATTGTGCGAGAGATCCTTCCAAGGGCGATTTTTGGAGTGGTTACTATCCCTACTACTACTACGGTATGGACGTCTGGGGCCAGGGGACAACGGTCACCGTCTCCTCAGGGAGTGCATCCG
Lyme4_acute_IgM_1502477_Pepmix_C5_T2	GTGGAGTCTGGGGGAGGCTTGGTACAGCCAGGGCGGTCCCTGAGACTCTCCTGTACAGCTTCTGGATTCACCTTTGGTGATTATGCTATGAGCTGGTTCCGCCAGGCTCCAGGGAAGGGGCTGGAGTGGGTAGGTTTCATTAGAAGCAAAGCTTATGGTGGGACAACAGAATACGCCGCGTCTGTGAAAGGCAGATTCACCATCTCAAGAGATGATTCCAAAAGCATCGCCTATCTGCAAATGAACAGCCTGAAAACCGAGGACACAGCCGTGTATTACTGTACTACCCGGGTAGGGCAATACAGCTATGGTTTTTGGAACGGTATGGACGTCTGGGGCCAAGGGACCACGGTCACCGTCTCCTCAGGGAGTGCATCC
Lyme4_acute_IgM_1502478_Pepmix_C6_T2	CTGGTGGAGTCTGGGGGAGGCGTGGTAGAGCCGGGGGGGTCCCTGAGACTCTCCTGTGCAGCCTCTGGATTCATCTTTAATCATTATGCCATGCACTGGGTCCGTCAAGCTCCAGGGAAGGGTCTGGAGTGGGTCTCTCTTATTAGTGGGGATGGTGGTAGCACATACTATGCAGACTCTGTGAAGGGCCGATTCACCATCTCCAGAGACAACAGCGAAAACTCCCTGTATCTGCAAATGAGCAGTCTGAGAACTGAGGACACCGCCTTATATTACTGTGCAAGAATTCATTACTATGATAGTAGTGGTTATTACCCACCGGATCGGTACTACTACGGTATGGACGTCTGGGGCCAAGGGACCACGGTCACCGTCTCCTCAGGGAGTGCATCCGCCC
Lyme4_acute_IgM_1502480_Pepmix_C7_T2	GTGGAGTCTGGGGGAGGCTTGGTACAGCCTGGGGGGTCCCTGAGACTCTCCTGTGCAGCCTCTGGATTCACCTTCAGTAGCTATAGCATGAACTGGGTCCGCCAGGCTCCAGGGAAGGGGCTGGAGTGGGTTTCATACATTAGTAGTAGTAGTAGTACCATATACTACGCAGACTCTGTGAAGGGCCGATTCACCATCTCCAGAGACAATGCCAAGAACTCACTGTATCTGCAAATGAACAGCCTGAGAGCCGAGGACACGGCTGTGTATTACTGTGCGAGGTTATACGGTGACTACGATGCTTTTGATATCTGGGGCCAAGGGACAATGGTCACCGTCTCTTCAGGGAGTGCATCC
Lyme4_acute_IgM_1502481_Pepmix_C8_T2	TGGAGTCTGGGGGAGGCTTGGTACAGCCTGGGGGGTCCCTGAGACTCTCCTGTGCAGCCTCTGGATTCACCTTTAGCAGCTATGCCATGAGCTGGGTCCGCCAGGCTCCAGGGAAGGGGCTGGAGTGGGTCTCAGCTATTAGTGGTAGTGGTGGTAGCACATACTACGCAGACTCCGTGAAGGGCCGGTTCACCATCTCCAGAGACAATTCCAAGAACACGCTGTATCTGCAAATGAACAGCCTGAGAGCCGAGGACACGGCCGTATATTACTGTGCGAAAGGTGGGCCTATTCTGGATATTGTAGTAGTACCAGCTGCTATTCTCGGTATGGACGTCTGGGGCCAAGGGACCACGGTCACCGTCTCCTCAGGGAGTGCATCC
Lyme4_acute_IgM_1502482_Pepmix_C9_T2	GTGGAGTCTGGGGGAGGCGTGGTCCAGCCTGGGGGGTCCCTGAGACTCTCCTGTGCAGCGTCTGGATTCACTTTCAGTGGCTACGGCATGCACTGGGTCCGCCAGGCTCCAGGCAAGGGGCTGGAGTGGGTGGCATTTATACGGTATGATGGAAGTAGTAAATTCTATGCAGACTCCGTGAAGGGCCGATTCACCATCTCCAGAGACAATTCCAAGAACACGCTGTATCTGCAAATGAGCACCCTGAGTACTGAGGACACGGCTCTGTATTACTGTGCGCAAGATGAATCCAGACATGCGGGCTACTGGGGCCAGGGCACCCTGGTCATTGTCTCCTCAGGGAGTGCATCCGCC
Lyme4_acute_IgM_1502486_Pepmix_D3_T2	CAGGAGTCGGGCCCCGGACTGGTGAAGCCTTCACAGACCCTGTCCCTCACCTGCACTGTCTCTGGTGACTCCATCAGCAGTAGTAGTTTCTACTGGAATTGGATCCGGCAGCCCGCCGGGAGGGGACTGGAGTGGATTGGGCGTATATATACCGGTGGGAGAACCGACTACAACCCCTCCCTCAAGAGTCGAGTCACCATATCAGAAGACACGTCCAAGAACCAGTTCTCCCTGGAGTTGACCTCTGTGACCGCCGCAGACACCGCCGTGTATTACTGTGCGAGAGGTTATAGCAGCTCGTCCCTACACTTTGACAACTGGGGCCAGGGAACCCTGGTCACCGTCTCCTCAGGGAGTGCATCCGCCC
Lyme4_acute_IgM_1502487_Pepmix_D4_T2	TTCGGAGACCCTGTCCCTCACCTGCACTGTCTCTGGTGGCTCCATCAGTAGTTACTACTGGAGCTGGATCCGGCAGCCCGCCGGGAGGGGACTGGAGTGGATTGGGCGTATCTATGCCAGTGGTGACACCAACTACAATCCCTCCCTCCAGAATCGAGTCACCATGTCAATAGACACGTCCAAAAACGAGTTCGACCTGCAGCTGAGCTCTGTGACCGCCGCGGACACGGCCGTGTATTACTGTGCGAGAATGGTCTCGATACGGGGACCGTATGGTTCGGGGAGTGACTACAATATGGACGTCTGGGGCCAAGGGACCACGGTCACCGTCTCCTCAGGGAGTGCATCC
Lyme4_acute_IgM_1502488_Pepmix_D5_T2	CTGGTGGAGTCTGGGGGAGGCGTGGTCCAGCCTGGGAGGTCCCTGAGACTCTCCTGTGCAGCGTCTGGATTCACCTTCAGTAGCTATGGCATGCACTGGGTCCGCCAGGCTCCAGGCAAGGGGCTGGAGTGGGTGGCAGTTATATGGTATGATGGAAGTAATAAATACTATGCAGACTCCGTGAAGGGCCGATTCACCATCTCCAGAGACAATTCCAAGAACACGCTGTATCTGCAAATGAACAGCCTGAGAGCCGAGGACACGGCTGTGTATTACTGTGCGAGAAGGGAACCGGCGGGCTATGGTTCGGGGAGTTATTATACTGGGTACGGCTGGTTCGACCCCTGGGGCCAGGGAACCCTGGTCACCGTCTCCTCAGGGAGTGCATCCG
Lyme4_acute_IgM_1502489_Pepmix_D6_T2	TGGAGTCTGGGGGAGGCCTGGTACAGCCTGGGGGGTCCCTGAGACTCTCCTGTGCAGCCTCTGGATTCACCTTTAGCGACTTTGGCATGACCTGGGTCCGCCAGGCTCCAGGGAAGGGGCTGGAGTGGGTCTCAACTGTTAGTGGTGGTGGTGGTAGCACATACTACGCAGACTCCGTGAAGGGCCGGTTCACCATCTCCAGAGACAACTCCAAGAACACTCTGTATCTGCAAATGAACAGCCTGAGAGCCGAGGACACGGCCGTATATTACTGTGCGAAAGGAGGACGTGAACGGCACTGGGGCCAGGGAACCCTGGTCACCGTCTCCTCAGGGAGTGCATCC
Lyme4_acute_IgM_1502492_Pepmix_D8_T2	AAGGAGTCTGGTCCTACGCTGGTGAAACCCACACAGACCCTCACGCTGACCTGCACCTTCTCTGGGTTCTCACTCAGCACTAGTGGAGTGGGTGTGGGCTGGATCCGTCAGCCCCCAGGAAAGGCCCTGGAGTGGCTTGCACTCATTTATTGGGATGATGATAAGCGCTACAGCCCATCTCTGAAGAGCAGGCTCACCATCACCAAGGACACCTCCAAAAACCAGGTGGTCCTTACAATGACCAACATGGACCCTGTGGACACAGCCACATATTACTGTGCACACAGACATCGGTATTACTATGGTTCGGGGCCTGGGGGTATGGACGTCTGGGGCCAAGGGACCACGGTCACCGTCTCCTCAGGGAGTGCATCCG
Lyme4_acute_IgM_1502493_Pepmix_D9_T2	GAGTCGGGCCCAGGACTGGTGAAGCCTTCGGAGACCCTGTCCCTCACCTGCACTGTCTCTGGTGGCTCCATCAGTAGTTACTACTGGAGCTGGATCCGGCAGCCCCCAGGGAAGGGACTGGAGTGGATTGGGTATATCTATTACAGTGGGAGCACCAACTACAACCCCTCCCTCAAGAGTCGAGTCACCATATCAGTAGACACGTCCAAGAACCAGTTCTCCCTGAAGCTGAGCTCTGTGACCGCTGCGGACACGGCCGTGTATTACTGTGCGAGAGTAGGAGGTTACTATGATAGTAGTGGTTATTACTACATCTTAAACTTTGACTACTGGGGCCAGGGAACCCTGGTCACCGTCTCCTCAGGGAGTGCATCCG
Lyme4_acute_IgM_1502495_Pepmix_D11_T2	GGAGTCTGGGGGAGGCGTGGTCCAGCCTGGGAGGTCCCCGAGACTCTCCTGTGTAGCCTCTGGATTCGCCTTCAATAGCTATGCAATGCACTGGGTCCGCCAGGCCCCAGGCAAGGGGCTGGAGTGGGTGGCAGTTATATCATATGATGGAAGAGATAAATACTACGCAGAGTCCGTGAAGGGCCGATTCACCATCTCCAGAGACAATTCCAAGAACACGCTGTATCTGCAAATGAGTTACCTGAGAGCTGAGGACACGGCTGTCTATTACTGTGCCGGGAGTTATTGTACTACAGAAAGCTGCTATTTTCTTCCTTGGGGAGCTTTTGATATCTGGGGCCAAGGGACAATGGTCACCGTCTCTTCAGGGAGTGCATCCGC
Lyme4_acute_IgM_1502497_Pepmix_E4_T2	CTGGTGGAGTCTGGGGGAGACTTGGTCCAGCCGGGGGGGTCCCTGAGACTCTCCTGTGCAGCCTCTGGATTCACCTTTGGCATCTACACCATGAGCTGGGTCCGCCAGTTTCCAGGGAAGGGGCTGGAATGGGTCTCAAGTATTAGTGGCAGTGGTCGTAACACATATCACGCAGACTCCGTGAAGGGCCGGTTCACCATCTCCAGAGACAATTCCAAGAACACGGTGTATCTGCAAATGACCAGCCTGAGAGCCGAGGACACGGCCATTTATTACTGTGCGAAAGATAATCGCGGTGACTACTTAGGTGCTTTTGATTTCTGGGGCCGAGGGACAAGGGTCACCGTCTCTTCAGGGAGTGCATCCGCC
Lyme4_acute_IgM_1502542_Pepmix_E6_T2	CCGCCAGCCCCCAGGGAAGGGGCTGGAGTGGATTGGGAGTGTCTATTATAGTGGGAACACCTACTACAACCCGTCCCTCAAGAGTCGAGTCACCATATCCATAGACACGTCCAAGAACCAGTTCTCCCTGAAGCTGAGCTCTGTGACCGCCGCAGACACGGCTGTGTATTACTGTGCGAGACGGGACTACAGCTACTTCGACTACTGGGGCCAGGGAATCCTGGTCACCGTCTCCTCAGGGAGTGCATCCG
Lyme4_acute_IgM_1502543_Pepmix_E7_T2	ACCTTCAGTAGATATGCTATGCACTGGGTCCGCCAGGCTCCAGGCCAGGGGCTGGAGTGGGTGGCACTGATATCATCTGATGGAGGCAATAAATACTACGCAGACTCCGTGAAGGGCCGATTCTCCACCTCCAGAGACAATTCCAGGAACACGGTGGATTTGCAAATGAACAGCCTGAGAACTGATGAGGACACGGCTGTGTATTACTGTGCGAGAGACGTGTACAGCAGTGGCAAATTTGGGGGTTTTGACTACTGGGGCCTGGGAACCCTGGTCACCGTCTCCTCAAGGAGTGCATCC
Lyme4_acute_IgM_1502544_Pepmix_E8_T2	ACCCTGTCCCTCACCTGCACTGTCTCTGGTGCCTCCATCAGCAGTGGTAAATCCTACTGGAGCNGGATCCGGCAGCCCGCCGGGAAGGGACTGGAGTGGATTGGACTTATCTATGGTAGTGGGAGGACTAACTACAACCCCTCCCTCAAGAGCCGAGTCACCATATCTTTAGACACGTCCACGAACCAGTTGTCCCTGAACCTGAGCTCTGTGACCGCCGCAGACACGGCCGTATATTACTGTGCGAAAGCCTTCGACCCCTGGGGCCAGGGAATCCTGGTCACCGTCTCCTCAGGGAGTGCATCC
Lyme4_acute_IgM_1502547_Pepmix_F9_T2	AGTCTGGGGCTGAGGTGAAGAAGCCTGGGGCCTCAGTGAAGGTCTCCTGCAAGGCTTCTGGATACACCTTCACCGGCTACTATATGCACTGGGTGCGACAGGCCCCTGGACAAGGGCTTGAGTGGATGGGATGGATCAACCCTAACAGTGGTGGCACAAACTATGCACAGAAGTTTCAGGGCAGGGTCACCATGACCAGGGACACGTCCATCAGCACAGCCTACATGGAGCTGAGCAGGCTGAGATCTGACGACACGGCCGTGTATTACTGTGCGAGAGGGGACTACTGGGGCCAGGGAACCCTGGTCACCGTCTCCTCAGGGAGTGCATCCGCC
Lyme4_acute_IgM_1502548_Pepmix_F10_T2	CTGGTGGAGTCTGGGGGAGGCGTGGTCCAGCCTGGGAGGTCCCTGAGACTCTCCTGTGCAGCCTCTGGATTCACCTTCAGTAGCTATGGCATGCACTGGGTCCGCCAGGCTCCAGGCAAGGGGCTGGAGTGGGTGGCAGTTATATCATATGATGGAAGTAATAAATACTATGCAGACTCCGTGAAGGGCCGATTCACCATCTCCAGAGACAATTCCAAGAACACGCTGTATCTGCAAATGAACAGCCTGAGAGCTGAGGACACGGCTGTGTATTACTGTGCGAAAGCGGCCCTCCGGGGGGCATATTGTGGTGGTGACTGCTGGTTGGGCTGGGGCCAGGGAACCCTGGTCACCGTCTCCTCAGGGAGTGCATCCGCC
Lyme4_acute_IgM_1502549_Pepmix_F11_T2	TGGTGGAGTCTGGGGGAGGCTTGGTCCAGCCCGGGGGGTCCCTGAGACTCTCCTGTGTAGCCTCTGGATTCACGTTTAGTAACTATTGGATGAGTTGGGTCCGCCAGGCTCCAGGGAAGGGGCCGGAATGGGTGGCCAATATAAAGGAAGATGGAAGTCAGAAACACTATGTGGACTCTGTGCAGGGCCGATTCACCATCTCCAGAGACAACGCCAAGAACTCACTGTATCTGCAAATGAACAGCCTGAGAACCGAAGACACGGCTGTGTATTACTGTACGCAGAGAGGGGCGGGGGGGTCGGACTACTGGGGCCAGGGAACCCTGGTCACCGTCTCCTCAGGGAGTGCATCCGCC
Lyme4_acute_IgM_1502550_Pepmix_F12_T2	TGGAGTCTGGGGGAGGCTTGGTCCAGCCTGGGGGGTCCCTGAAACTCTCCTGTGCAGCCTCTGGGTTCACCTTCAGTGGCTCTGCTATGCACTGGGTCCGCCAGGCTTCCGGGAAAGGGCTGGAGTGGGTTGGCCGTATTAGAAGCAAAGCTAACAGTTACGCGACAGCATATGCTGCGTCGGTGAAAGGCAGGTTCACCATCTCCAGAGATGATTCAAAGAACACGGCGTATCTGCAAATGAACAGCCTGAAAACCGAGGACACGGCCGTGTATTACTGTACTAGACTGGACACGGCAGCTCGTATGGACGTCTGGGGCCAAGGGACCACGGTCACCGTCTCCTCAGGGAGTGCATCCG
Lyme12_acute_IgA_1502873_Pepmix_B1_T0	AGGTGCAGCTGGTGGAGTCTGGGGGAGGCTTGGTACAGCCGGGGGGGTCCCTGAGACTCTCCTGTGCAGCCTCTGGATTCAGCTTCAGTTCCTATAGCATGAACTGGGTCCGCCAGGCTCCAGGGAAGGGGCTGGAGTGGATTTCATACATTACTAGTAGTAGTAATACCATATACTACGCAGACTCTGTGAAGGGCCGATTCACCATCTCCAGAGACAATGCCATGAACTCACTGTATCTGCAAATGAACAGCCTGAGAGTCGAGGACACGGCTGTGTATTATTGTGTGAGAAGAATTGACTCCTGGGGCCAGGGAACCCTGGTCATCGTCTCCTCAGCATCCCCGACCAGCCCCAAGGTC
Lyme12_acute_IgA_1502874_Pepmix_B5_T0	CTGTCCCTCACTTGCAGTGTCTCAGGTGCCTCAATCAAAACTGACTTCTGGAGCTGGATCCGGCAGCCCCCCGGGAAGGGACTGGAGTGGATTGGGTATATGTATAACGGTGGGAGCACCGACTACAACCCCTCCCTCAGGAGTCGAGTCACCATATCAGTAGACAGGTCCAACAACCAGTTCTCCCTGAGGCTGACCTCTGTGACCGCTGCGGACACGGCCGTCTACTTCTGTGCGAAAGGGAACAGTGACTGGGCCACCATGGACTACTGGGGCCAGGGATCCCTGGTCACCGTCTCCTCAGCATCCCCGACCAGCCCCAAGGTC
Lyme12_acute_IgA_1502889_Pepmix_E8_T0	TCGCCTGTGCGACCTCTGGATTCAATTTCAATGCCTCCACAATTCACTGGGTCCGCCAGCCTTCCGGGAAAGGGCTGGAGTGGGTTGGCCGCATCAGTTCGAAGCGGAGCGGTCATACGACTCAATATGGAGCGCCGGTGGAAGGCAGGTTCATCATCTCCAGAGATGATTCAAAAAATACGGCATATCTGCAGATGACCGGCCTGAAAAGCGAGGACACGGCCGTCTACTTCTGTGCTCGAACCACTCTTGTGTCTGGTCGCATCTTCTACATGGACGTCTGGGGNAACGGGACCACNGTCACCGTCTCCTCANCATCCCC
Lyme12_acute_IgA_1502901_Pepmix_C4_T1	AGGTGCAGCTGGTGGAGTCTGGGGGAGGCTTGGTACAGCCGGGGGGGTCCCTCAGACTCTCCTGTGCAGCCTCTGGATTCACCTTTACTCGGTCTGCCATGAGTTGGGTCCGCCAGGTGCCAGGGAAGGGGCTGGAGTGGGTCGCCGCTATTACTTCTTATCACGATAACACCTACTACGCAGACTCCGTGAAGGGTCGGTTCACCGTCTCCAGAGACAATGCCAAGAACGCGCTCTATTTGCAAATGGACAGCCTGACAGTCGAGGACTCGGCCGTTTATTACTGTGTGAAAGACGGGGACCCGCATAGTAGTGGCTGGTATGGCTATCTAGGTGACTACTGGGGCCAGGGCGCCCTCGTCACCGTCTCCTCAGCATCCCCGACCAGCCCCAAGGTC
Lyme12_acute_IgA_1502998_Pepmix_B1_T2	AGGTGCAGCTGCAGGAGTCGGGCCCAGGACTGGTGAAGCCTTCGGAGACCCTGTCCCTCACCTGCACTGTCTCTGGTGGCTCCATCAGTAGTAACTACTGGAGCTGGATTCGGCAGCCCCCAGGGAAGGGACTGGAGTGGATTGGGTATATCTATTACAGTGGGAGGACCAGCTACAACCCCTCCCTCAAGAGTCGAGTCACCATTTCAATAGACCCGTCCAAGACTCAGTTGTCCCTGAAGCTGAGCTCTGTCACCGCTGCGGACACGGCCGTGTATTACTGTGCGAGAGATCAAGGTTATAGTGGCTATTATGGAGGCTCGAACTGGTACTCTGATCTCTGGGGCCGTGGCACCCAGGTCACTGTCTCTTCAGCATCCCCGACCAGCCCCAAGGTC
Lyme12_acute_IgA_1503000_Pepmix_C12_T2	AGGTGCAGCTGGTGGAGTCTGGGGGAGGCTTGGTCCAGCCGGGGGGATCCCTGAGACTCTCCTGTGAAGCCTCTGGATTCCCCTTTAGTAGTTATTGGATGAACTGGGTCCGCCAGGCTCCAGGGAAGGGGCTGGAGTGGGTGGCCAACATAAAGGAAGACGGGACTGAGAGATACCATGTGGAGTCTCTGAAGGGCCGATTCACCATCTCCAGAGACAACGCCAAGAATTCCTTGTATCTGCAAATGAATAGCCTGAGAGCCGAGGACACGGCGGTGTATTACTGTGTGAGAGAGAATCGTTACAATAGTTGGAGTGGATATAGGTACCAATACTACTACTACGGAATGGACGTCTGGGGCCAAGGGACCTCGGTCACCGTCTCCTCAGCATCCCCGA…
Lyme12_acute_IgG_1502885_Pepmix_E2_T0	TCCCTGAGACTCTCCTGTGCAGCCTCTGGATTCACCTTCGGGAAGTATGCAATGCACTGGGTCCGCCAGGCTCCAGGCAAGGGGCTGGAGTGGCTGGCAGTCATGTCATATGATGGAAACCATAAGTATTACGCAGACTCCGTGAAGGGCCGATTCAACATCTCCAGAGACAATTCCGAGAATATTCTGTATTTGCAAATGAACAACCTGAGACCTGAGGACACGGGTCGATATTTCTGTGCGCGGAAGGACACTTTGGTAGAAATAATTAACGTTCTTGATGCGTGGGGCCAAGGGACAATGGTCATCGTCTCCTCAGCCTCCACCAAGGGCCCATCNNCNTGAGANTNTCCTGTGCAGCCTCTGGATTCACCTTCGGGAAGTATGCAATNNNNTGGG…
Lyme12_acute_IgG_1502908_Pepmix_C1_T2	TCAGGTGCAGCTGGTGGAGTCGGGCCCAGGACTGGTGAAACCTTCGGAGACCCTGTCCCTCACCTGCACTGTCACTGGCTCCATCACCAATTCCTACTGGACCTGGATCCGGCAGCCCCCAGGGAAGGGACTGGAATGGATTGGAAATATCTTTTACAGTGGGAAGACCAACTACCACCCCTCCCTCAAGAGTCGAGTCACCATGTCATTTGACACGTCCAAGAATCAGATCTCCCTGAAGTTGATGTCTGTGACCGCCGCAGACACGGCCGTGTATTTCTGTGCGAGAACAAGGGACAGTAATGGCTTTCTTGACCCCTGGGGCCAGGGGACCCTGGTCATCGTCTCCTCAGCCTCCACCAAGGGCCCATC
Lyme12_acute_IgG_1502909_Pepmix_C5_T2	AGGTGCAGCTGCAGGAGTCGGGCCCAGGACTGGTGAAGCCTTCGGAGACCCTGTCCCTCACCTGCGTCGTCGCTAATTTGTCCATCAACACGAACCACTACTGGGGCTGGGTCCGGCAGCCCCCAGGGAAGGGACTGGAGTGGATTGGAAATATCTTTCATACGGGGAGCACCTACTACACTCCGTCCCTCAAGAGTCGCCTCACCGTCTCAATTGACACATCCAAGAATCAGTTCTCCCTGAAGTTGAGCTCTGTGACCGCCGCAGACACGGCCGTGTATTACTGTGCGAGAGCGGGACATCTTGTGGTGGTGTCTGACTGGTACTTCGATCTCTGGGGCCGTGGCACCCTGGTCACTGTCTCCTCAGCCTCCACCAAGGGCCCATCCGTCAGGTGCA…
Lyme12_acute_IgH_1502876_Pepmix_C4_T0	AGGTGCAGCTGGTGGAGTCTGGGGGAGGCGTGGTCCAGCCTGGGACGTCCCTGAGACTCTCTTGTGCAGCCTCTAGATTCACCTTCGATAACTATGGCATGCACTGGGTCCGCCAGGCTCCAGGCAAGGGGCTGGAATGGGTGGCCTTCATATCATATGATGGAGGTAATAAATACTATCCAGACTCCGTGAAGGGCCGATTCACCATCTCCAGAGACAGTGCCGAGAACACGCTGTTTTTGCAAATGAACAGCCTGAGAACTGAGGATACGGCTGTGTACTACTGTGCGAAAGATCGAGTGGAGGTTGCTGCCTTAGATGATGGTTTTGATCTCT
Lyme12_acute_IgH_1502879_Pepmix_D1_T0	TGAAGGTCTCCTGCAAGGCTTCTGGTTACACCTTTACCAGCTATGGTATCAGCTGGGTGCGACAGGCCCCTGGACAAGGGCTTGAGTGGATGGGATGGATCAGCGCTGACAATGGTAACACAAACTATGCACAGAAGGTCCAGGGCAGAGTCACCATGACCACAGACACATCCACGAGCACAGCCTACATGGAGCTGAGGAGCCTGAGATCTGACGACACGGCCGTGTATTACTGTGCGAGAGATGACTGTAGTGGTGGTACCTGTTACCTTGGCTACTGGGGCCAGGGAACCCTGGTCACCGTCTCCTCA
Lyme12_acute_IgH_1502880_Pepmix_D4_T0	GTGCAGCTGGTGCAGTCTGGAGCAGAGGTGAAAAAGCCCGGGGAGTCTCTGAAGATCTCCTGTAAGGGTTCTGGATACAGCTTTACCAGCTACTGGATCGGCTGGGTGCGCCAGATGCCCGGGAAAGGCCTGGAGTGGATGGGGATCATCTATCCTGGTGACTCTGATAGCAGATACAGCCCGTCCTTCCAAGGCCAGGTCACCATCTCAGCCGACAAGCCCATCAGCACCGCCTACCTGCAGTGGAGCAGCCTGAAGGCCTCGGACACCGCCATGTATTACTGTGCGAGACTTTATTGTAGTAGTATCAGCTGCTATAACGAGCGACGATACTACTATGGTATGGAC
Lyme12_acute_IgH_1502881_Pepmix_D6_T0	AGGTGCAGCTGCAGGAGTCGGGCCCAGGACTGGTGAAGCCTTCGGAGACCCTGTCCCTCACCTGCAATGTCTCTGGTGGCTCCATCGGTAGTTACTACTGGAGCTGGGTCCGACAGCCCCCAGGGAAGGGACTGGAGTGGGTCGGATATATCCACTACAGTGGGGCCACGAATAACAACCCCTCCCTCAAGAGTCGACTCACCATGTCAGTAGACACGACCAAGAACCCTGGTCACCGTCTCCTCAGCATCCCCGACCAGCCCCAAGGTC
Lyme12_acute_IgM_1502875_Pepmix_B9_T0	GTCCCTCACCTGCACTGTCTCTGGTGGCTCCGTCAGCAGTGGAGATTGCCTCTGGAGTTGGATCCGCCAGCCCCCAGGGAAGGGCCTGGAGTGGATTGGCTACATCTCTTACAGCGGGGATTCCTACTACAACTCGTCCCTCGAGAGTCGAGTCACCATGTCAGTAGACACGTCCAAGAACCAATTCTCCGTAAAGCTGACCTCTGTGACTGCCGCAGACACGGCCGTCTACTACTGTGTCAGACTCTCTTGTAGTACCACTTGTTCTTATGGTGGGGGATTCGACCCCTGGGGCCAGGGAACCCTGGTCACCGTCCCTTCAGGGAGTGCATCCGCCCCAACCCTTTT
Lyme12_acute_IgM_1502878_Pepmix_C12_T0	AGGTGCAGCTGGTGGAGTCTGGGGGAGGCTTGGTCCAGCCTGGGGGGTCCCTGAGACTCTCCTGTGCAGCCTCTGGATTCACCTTTAGTAGCTATTGGATGAGCTGGGTCCGCCAGGCTCCAGGGAAGGGGCTGGAGTGGGTGGCCAACATAAAGCAAGATGGAAGTGAGAAATACTATGTGGACTCTGTGAAGGGCCGATTCACCATCTCCAGAGACAACGCCAAGAACTCACTGTATCTGCAAATGAACAGCCTGAGAGCCGAGGACACGGCTGTGTATTACTGTGTAGCTGGTGCTTTTGATATCTGGGGCCAAGGGACAATGGTCACCGTCTCTTCAGGGAGTGCATCCGCCCCAACCCTTTT
Lyme12_acute_IgM_1502896_Pepmix_B2_T1	AGGTGCAGCTGGTGGAGTCTGGGGGAGGCGTGGTCCAGCCTGGGAGGTCCCTGAGACTCTCCTGTGCAGCCTCTGGATTAACCTTCAGCAGCAATGGCATGCACTGGGTCCGCCAGGCTCCAGGCAAGGGACTGGAGTGGGTGGCAGTTATATCATATGATGGAAGTAATAAATACTATACAGACTCCGTGAAGGGCCGATTCACCATCTCCAGAGACAATTCCAAGAACACGCTGTATCTGCAAATGAGCAGCCTGAAACCTGAGGACACGGCTGTGTATTACTGTGCGAAGGGATTCTACCGACCCGAAAACCAGGGTGATGCTTTTGACATCTGGGGCCAAGGGACAATGGTCACCGTCTCTTCAGGGAGTGCATCCGCCCCAACCCTTTTC
Lyme12_acute_IgM_1502897_Pepmix_B7_T1	AGGTGCAGCTGGTGGAGTCTGGGGGAGGCGTGGTCCAGCCTGGGAGGTCCCTGAGACTCTCCTGTGCAGCCTCTGGATTCATCTTCAGTGCCTATGCTATGCACTGGGTCCGGCAGACTCCAGGCAAGGGGCTGGAATGGGTGGCACTTATATCATATGATGAAGTCAATATATACTATTTAGACTCCGTGAAGGGCCGATTCACCATCTCCAGAGACAATTCCAGGAACACGCTGTCTTTGCAAATGAACAGCCTGAGATCTGAGGACACGGCTGTGTATTATTGTGCGAGAGACATGGCGACGTCCAACTGGTTCGACCTCTGGGGCCAGGGAACCCTGGTCACCGTCTCCTCAGGGAGTGCATCCGCCCCAACCCTTTT
Lyme12_acute_IgM_1502898_Pepmix_B8_T1	GAAGGGCCGATTCACCATCTCCAGAGACAATTCCAGGAACACGCTGTCTTTGCAAATGAACAGCCTGAGATCTGAGGACACGGCTGTGTATTATTGTGCGAGAGACATGGCGACGTCCAACTGGTTCGACCTCTGGGGCCAGGGAACCCTGGTCACCGTCTCCTCAGGGAGTGCATCCGCCCCAACCCTTTT
Lyme12_acute_IgM_1502900_Pepmix_C3_T1	AGGTGCAGCTGCAGGAGTCGGGCCCAGGACTGGTGAAGCCTTCGGAGACCCTGTCCCTCACCTGCACTGGTCTCTGGGTGGCTCCCTCAGTAATCACTTTTGGGGCTGGAGCCGGCAGCCCCCAGGGAAGGGACTGGAGTGGATTGGCTATATCTATCCTAGGGGGAGCACCAATTACAACCCCTCCCTCAAGAGTCGAGTCACCATGTCAGTAGACGCGTCCAAGAACCAGTTCTCCCTGAGATTTAACTCTGTGACCCCCGCGGACACGGCCGTGTATTATTGTGCGAGAGATAACAGGGGATCCCTTGACTACTGGGGCCAGGGAACCCTGGTCACCGTCTCCTCAGGGAGTGCATCCGCCCCAACCCTTTT
Lyme12_acute_IgM_1502906_Pepmix_C2_T2	TCACCTGCACTGTCTCTGGTGGCTCCATCAGTAATTACTATTGGAGCTGGATCCGGCAGCCCCCAGGGAAGGGACTGGAGTGGGTTGCGTATATCTATTACAGTGGGAACACCAACTACAATCCCTCCCTCAAGAGTCGAGCCACCATATCAGTAGACATTTTCAAGAACCAGTTCTCCCTGAAGGTGAGGTCTGTGACCGCTGCGGACACGGCCATGTATTACTGTGCGAGGACATATTGTAGTAGTGGCACCTGCTATGATACTTTCGATATCTGGGGCCAAGGGACAATGGTCACCGTCTCTTCAGGGAGTGCATCCGCCCCAACCCTTTTC
Lyme12_acute_IgM_1502910_Pepmix_C6_T2	AGGTGCAGCTGGTGCAGTCTGGGACTGAGGTGAAGAAGCCTGGGGCCTCAGTGAGGGTTTCCTGCAAGGCATCTGGATACCCCTTCGCCAACTACTATATGCACTGGGTGCGACAGGCCCCTGGACAAGGCCTTGAGTGGATGGGAATAGTCAACCCTAGTGGTGGTAGCACAACCTTCGCACAGAAGTTCCAGGGCAGAATCACCATGACCGGCGACACGTCCACGAGCATAGTCTACATGGAGCTGTACAGCCTGAGATCTGAGGACACGGCCGTGTATTATTGTGCTAGAGGTGAATACACCTATGGTTACAACTACTACTACATGGACGTCTGGGGCAAAGGGACCACCGTCACCGTCTCCTCAGGGAGTGCATCCGCCCCAACCCTTTT
Lyme7_acute_IgA_1600637_Pepmix_D1_T0	GCAGGAGTCGGGCCCACGACTGGTGAAGCCTTCGGAGACCGTGTCCCTCACCTGCACTGTCTCTGGTGGCTCCATCAGCAGTAGTGATTACTACTGGGGCTGGGTCCGCCAGCCCCCAGGGAAGGGGCTGGAGTGGATTGGGACTATCTATTATAGTGGATATACTTATTACAACCCGTCCCTCCAGAGTCGAGTCACCATATCCGTAGACAGGTCCAAGAACCAGTTCTCCCTAAAGCTGAGTTCTGTGACCGCCGCAGACACGGCTGTGTATTTCTGTGCGAGACGGGGAGGGGATCACCGAAAGAACTTTGACTACTGGGGCCAGGGAACCCTGGTCACCGTCTCCTCAGCATCCCCGACCAGC
Lyme7_acute_IgA_1600647_Pepmix_D6_T0	TGGTGGAGTCCGGGGGAGGCTTGATACAGCCTGGGGGGTCCCTGAGACTCTCCTGTGCAGCCTCTGGATTCACCTTTACCGCCTATGCCATGAGTTGGGCCCGCCAGACTCCAGGGAAGGGGCTGGAGTGGGTCTCAGCTATTTATGGTAATGGTCGTAAAACATTTTACGCAGACTCCGTGAAGGGCCGGTTCGCCATCTCCAGAGACAATTCCAAGAACACGCTGTATCTGCAAATGAACAGTCTTAGAGCCGAGGACACGGCCATTTATTACTGTGCGAGAGCCGAACTATCCCCCAACTTCAACATGGACGTCTGGGGCAAAGGGACCACGGTCACCGTCTCCTCAGCATCCCCGAC
Lyme7_acute_IgA_1600652_Pepmix_G4_T1	TCCCTCACCTGCACTGGCTCTGGTGGCTCCATCAACAGTTATGATTTCTATTGGAGTTGGATCCGCCAGCCCCCAGGGAAGGGCCTGGAGTGGATTGGGTACATGTATCACACTGGGAGAACCGGCTCCAACCCGTCCCTCAAGAGTCGAGTCACCATGTCACTAGACATGTCCAAGAACCAGTTCTCCCTGAACCTGAATAATGTGACTGCCGCAGACACGGCCGTGTATTATTGTGCCAAAGCATGGCAGCAATTGGTACGAGCTGACAACTGGGGCCAGGGAACCCTGGTCACCGTCTCCTCAGCATCCCCGAC
Lyme7_acute_IgA_1600659_Pepmix_G5_T1	GGAGTCGGGCCCGGGACTGGTGAAGCCTTCACAGACCCTGTCCCTCACCTGCAATGTCTCTGGTGTCTCCATCAGCAGTGGTGGTTACTACTGGAGCTGGAGCCGCCAGCACCCAGGGAAGGGCCTGGAGTGGATTGGATACATCTATTACAGTGTGAGCACCTACTACAACCCGTCCCTCAAGAGTCGAGTTACCATATCAGTGGACACGTCTAAGAACCAGTTGTCCCTGAGGCTGAACTCTGTGACAGCCGCGGACACGGCCGTGTATTACTGTACGAGAGGCGCGGGGGCTTTTGATATCTGGGGCCAAGGGACAATGGTCACCGTCTCTTCAGCATCCCCGACC
Lyme7_acute_IgA_1600664_Pepmix_G12_T1	TGAGGTGCAGCTGGTGGAGTCCGGGGGAGGCTTGATACAGCCTGGGGGGTCCCTGAGACTCTCCTGTGCAGCCTCTGGATTCACCTTTACCGCCTATGCCATGAGTTGGGCCCGCCAGACTCCAGGGAAGGGGCTGGAGTGGGTCTCAGCTATTTATGGTAATGGTCGTAAAACATTTTACGCAGACTCCGTGAAGGGCCGGTTCGCCATCTCCAGAGACAATTCCAAGAACACGCTGTATCTGCAAATGAACAGTCTGAGAGCCGAGGACACGGCCATTTATTACTGTGCGAGAGCCGAACTATCCCCCAACTTCAACATGGACGTCTGGGGCAAAGGGACCACGGTCACCGTCTCCTCAGCATCCCC
Lyme7_acute_IgA_1600670_Pepmix_B10_T2	AGGTGCAGCTGGTGGAGTCTGGGGGAGGCTTGGAACAGCCGGGGGGGTCCCTGAGACTCTCCTGTGCAGCCTCTGGATTCATCTTCAGCAGTTTTTCCATGAGCTGGGTCCGCCAGGCTCCAGGGAAGGGGCTGGAATGGGTCGCAGATATTAGTGGTAGTGGTAGTGGCCCACACTATGCAGACTCCGTGAAGGGCCGGTTCACCATCTCCAGAGACAATTCCAAGAACACGGTATATCTGCAAATGAGTAGCCTGAGAGCCGAGGACACGGCCGTATATTACTGTGCGAAAGGTGGAAGTAGCAGTGGGTGGTTACTTCATGACTACTGGGGCCAGGGAACCCTGGTCACCGTCTCCTCAGCATCCCCGACC
Lyme7_acute_IgA_1600671_Pepmix_C1_T2	AGGTGCAGCTGGTGGAGTCTGGGGGAGACTTTGTACGGCCTGGGGGGTCCCTGAGACTCTCCTGTGCGGCCTCTGGCTTCAGCTTCAGCACCTATGCCATGAATTGGGTCCGCCAGGCTCCAGGGAAGGGGCTGGAGTGGGTCTCAGTTATTAGTCCTAGTGGTGATACCACATTCTACGCAGACTCCGTGAAGGGCCGGTTCACCATCTCCAGAGACAATTCCAGGAACACCCTATTTCTGCAATTGAATAGCCTGAGAGCCGAAGACACGGCCGTATATTTCTGTGCGAAGGTGTTGACCAGCAGCTGGGGCGAAGATGCTTTTGATGTGTGGGGCCAAGGGACACTGGTCACCGTCTCTTCAGCATCCCCGACCAGCCCCAAGG
Lyme7_acute_IgA_1600672_Pepmix_C4_T2	TCCGGGGGAGGCTTAGTTCAGCCTGGGGGGTCCCTGAGACTCTCCTGTGCAGCCTCTGGATTCACCTTCAGTAGCTACTGGATGCACTGGGTCCGCCAAGCTCCAGGGAAGGGGCTGGTGTGGGTCTCACATATTAATAATGATGAGAGTAACACAAACTACGCGGACTCCGTGAAGGGCCGATTCACCATCTCCAGAGACAATGCCAAGAACACGCTGTATCTGCAAATGAACAGTCTGAGAGCCGAGGACACGGCTGTGTATTACTGTGCAAGAGGGGCTACGGTGACTACGCCAATGGGTGACTACTGGGGCCAGGGAACCCTGGTCACCGTCTCCTCAGCATCCCC
Lyme7_acute_IgA_1600678_Pepmix_B8_T2	AGGTGCAGCTGGTGGAGTCTGGGGGAGGCGTGGTCCAGCCTGGGAGGTCCCTGAGACTCTCCTGTGTAGTCTCTGGATTCAACCTCAATAACTATGCCATCCACTGGGTCCGCCAGACTCCAGGCAGGGGGCTGGAGTGGGTGTCAATGATATCATTTGATGGAGGTCTTACAGACTATAGAGACTCCGTGAGGGGCCGATTCACCATCTCCAGAGACAATTCCAAGAACACTGTGTATCTGCAAATGGACAGCCTCACAACTGAGGACACGGCTGTCTACTACTGTGCGAGAAGGCAGCTGCCTCGCCAGACATACTTCCAACAGTGGGGCCAGGGCACCCTGGTCAAGGTCTCTTCAGCATCCCCGACCAGCCCCAAGGTC
Lyme7_acute_IgG_1600654_Pepmix_G10_T1	GGTGCAGCTGGTGGAGTCCGGGGGAGGCTTAGTTCAGCCTGGGGGGTCCCTGAGACTCTCCTGTGCAGCCTCTGGATTCACCTTCAGTAGTTACTGGATGCACTGGGTCCGCCAAGCTCCAGGGAAGGGGCTGGAGTGGGTCTCAATTATAAAGAGTGATGGGAGTGACACAAGGTACGCGGACTTCGTGAAGGGCCGACTCACCATCTCCAGAGACAACGCCAAGAACACGTTGTATCTGCAAATGAACAGTCTGAGAGTCGAAGACACGGCTGTTTATTACTGTGCAGTTGACTGGGCCCGTGTAGTGGGAGTTTTGGGAGGCGCCTACTGGGGCCAGGGAACCCTGGTCACCGTCTCCTCAGCCTCCACCAAGGG
Lyme7_acute_IgG_1600660_Pepmix_G8_T1	AGGTGCAGCTGGTGGAGTCTGGAGGAGGCTTGATCCAGCCTGGGGGGTCCCTGAGACTCTCCTGTGCAGTCTCTGGGTTCACCGTCAGTACCAGCTACATGACCTGGGTCCGCCAGGCTCCAGGGAAGGGGCTGGAGTGGGTCTCAGTTATTTATAGCGGTGGAACCACATACTACGCAGACTCCGTGAAGGGCCGATTCACCATCTCCAGAGACATTTCCAAGAACACACTGTATCTTCAAATGAACAGCCTGAGAGCCGAGGACACGGCCGTGTATTACTGTGCGAGAGGTAAAGGGCGGCGTATAACAGTGCCTAGTACGAAGACATACTCCTACTACTACTGCATGGACGTCTGGGGCAAAGGGACCACGGTCACCGTCTCCTCAGCTTCCACCA…
Lyme7_acute_IgG_1600661_Pepmix_G11_T1	CAGGTGCAGCTGGTGGAGTCTGGGGGAGGCTTGGTCCAGCCTGGGGGGTCCCTGAGACTCTCCTGTGCAGCCTCTGGATTCACCTTTAGTAACTATTGGATGAGTTGGGTCCGCCAGGCTCCAGGGAAGGGGCTGGAGTGGGTGGCCAACATCAAGCAAGATGGAAGTGAGAAATACTATGTTGACTCTGTGAAGGGCCGATTCACCATCTCCAGAGACAACGCCAAGAACTCACTGTATCTGCAAATGAACAGCCTGAGAGCCGAGGACACGGCTGTGTATTACTGTGCGAGAGACCTCTTACTGCTTATTAATACTTTCCCCGATGCTTTTGCTATCTGGGGCCAAGGGACAATGGTCACCGTCTCTTCGGCCTCCACCAAGGGCCCATCCGTC
Lyme7_acute_IgG_1600663_Pepmix_G6_T1	TGGGGCTGAGGTGAAGAAGCCTGGGGCCTCAGTGAAGGTCTCCTGCAAGGCTTCAGGATACACCTTCAGCAGTTACGACATCAACTGGGTGCGACAGGCCTCTGGACAAGGGCTTGAGTGGATGGGCAGGATGAACCCCAAAAGTGGTTACACAACCTATGCACAGAAGTTCCAGGGCAGAGTCACCATGACCAGGGACACCTCCACTACCACAGCCTACATGGAGCTGAGGAGCCTGACATCTGAGGACACGGCCGTGTTTTATTGTGTGAGAGGGGCCAGTTACTATGATACTACTGGTTATTACGGCCGGGGATTGACTTGGGGCCAGGGAACCCTGGTCACCGTCTCCTCAGCTTCCACCAA
Lyme7_acute_IgG_1600679_Pepmix_C2_T2	CAGCAGTCAGGTCCAGGACTGGTGAAGCCCTCGCAGACCCTCTCACTCACCTGTGCCATCTCCGGGGACAGTGTCTCTAGCAACAGTGCTGCTTGGAACTGGATCAGGCAGTCCCCATCGAGAGGCCTTGAGTGGCTGGGAAGGACATACTACAGGTCCAAGTGGTATAATGGTTATGCAATATCTGTGAAGAGTCGAATAACCATCAACCCAGACACATCCAAGAACCAGTTCTCCCTGCAGCTGAACTCTGTGACTCCCGAGGACACGGCTGTCTATTACTGTGTGAGGGACGGCCCCGCGGGACCTGAGGCATTTGACTACTGGGGCCAGGGAACCCTGGTCACCGTCTCCTCAGCCTCCACCAAGGG
Lyme7_acute_IgG_1600683_Pepmix_B12_T2	GGAGTCGGGCCCAGGACTGGTGAAGCCTTCGGAGACCCTGTCCCTCACCTGCACTTTCTCTGGTGCCTCCGTCAGTAGTTTCTATTGGATTTGGGTCCGGCAGTCCGCCGCGAAGGGACTGGAGTGGATTGGGCGCATCTATGTCAGTGGGAGTTCGAGCTACAATCCTTCCCTCAAGAGTCGAGTCTCCATGTCAGTGGACACGTCCAAGAACCAGTTCTCCCTGAAGTTAAGCTCTGTGACCGCCGCGGACACGGCCGTCTATTACTGTGCGGCCGATGGCGTGAGAGCCCCGGGAGGGTTTGACTTCTGGGGCCAGGGAACCCGGGTCACCGTCTCCTCAGCCTCCACCAAGGGCCCA
Lyme7_acute_IgH_1600668_Pepmix_B1_T2	TCCGGGGGAGGCTTAGTTCAGCCGGGGGGGTCCCTGAGACTCTCCTGTGCAGCCTCTGGATTCACCCTCGGAACCTACTGGATGCACTGGGTCCGCCAAGTTCCAGGGAAGGGGCTGGTGTGGGTCTCACGTATTAATGAGGATGGGAGTACCACAAATTACGCGGACTCCGTGAAGGGCCGATTCACCATCTCCAGAGACAACGCCAAGAACACACTGTATCTGCAAATGAACAGTCTGAGAGGCGAGGACACGGCTGTGTATTACTGTGGAAGAGATCTCTCTGGGGTCGATGACTACTGGGGCCAGGGAACCTTGGTCACCGTCTCCTCA
Lyme7_acute_IgH_1600859_Pepmix_B9_T2	AGGTGCAGCTGGTGGAGTCTGGGGGAGGCGTGGTCCAGCCTGGGAGGTCCCTGAGACTCTCCTGTGTAGCGTCTGGATTCACTTTCAGGAACTATGGCATAAACTGGGTCCGCCAGGCTCCAGGCAAGGGGCTGGAGTGGGTGGCAGGTATTCGGTCTGATGGAAGTGATAAATACTATGCAGACTCCGTGAAGGGCCGACTCACCATCTCCAGAGACAATTCCAGGAGTACGGTGTATCTGCAGATGGACAGCCTGAGAGCCGAGGACACGGCTCGGTATTACTGTGTGAGAGATTATTGTGATAAAATTAGCTGCTATGACTACTGGGGCCAGGGAACCCTGGT
Lyme7_acute_IgM_1600638_Pepmix_D4_T0	GTGCAGCTGGTGGAGTCTGGAGGAGGCTTGATCCAGCCTGGGGGGTCCCTGAGACTCTCCTGTGCAGCCTCTGGGTTCACCGTCAGTAGCAACTACATGAGCTGGGTCCGCCAGGCTCCAGGGAAGGGGCTGGAGTGGGTCTCAATTATTTATAGCGGTGGTAGCACATACTACGCAGACTCCGTGAAGGGCCGATTCACCATCTCCAGAGACAATTCCAAGAACACGCTGTATCTTCAAATGAACAGCCTGAGAGCCGAGGACACGGCCGTGTATTACTGTGCGAGAAGCGGCCCACGTAATATAGTGGGAGCTACTTGGTGGGGCCAGGGAACCCTGGTCACCGTCTCCTCAGGGAGTGCATCCGCCCCAACCCTTTT
Lyme7_acute_IgM_1600639_Pepmix_D7_T0	GGTGGAGTCTGGGGGAGGCTTGGTCAAGCCTGGAGGGTCCCTGAGACTCTCCTGTGCAGCCTCTGGATTCACCTTCAGTGACTACTACATGAGCTGGATCCGCCAGGCTCCAGGGAAGGGGCTGGAGTGGGTCTCATACATTAGTAGTAGTGGTACTACCATATACTACGCAGACTCTGTGAAGGGCCGATTCACCATGTCCAGGGACAACGCCAAGAACTCACTGTATCTGCAAATGAACAGCCTGAGAGCCGAGGACACGGCCGTGTATTATTGTGCGAGGAAAATGGCACAGAGGGCTATGGACGTCTGGGGCCAAGGGACTACGGTCACCGTCTCCTCAGGGAGTGCATCC
Lyme7_acute_IgM_1600653_Pepmix_G7_T1	GGTGGAGTCTGGGGGAGGCTTGGTACAGCCGGGGGGGTCCCTGAGACTCTCCTGTGCAGCCTCTGGATTCTCCCTCAGTAGCTACGACATACACTGGGTCCGCCAAGGTACAGGAAAAGGTCTGGAGTGGGTCTCAGCTATTGGTCGTGGTGGTGACACATACTATCCAGACTCCGTGAAGGGCCGATTCACCATCTCCAGAGAAAATGCCAAGAATTCGTTGTATCTTCAAATGAACAGCCTGACAGCCGGGGACACGGCTGTGTATTACTGTGCAAGGGAACGTATAGCAGCAGATGGGTATGATGCTTTTGATATCTGGGGCCAAGGGACAATGGTCACCGTCTCTTCAGGGAGTGCATCC
Lyme7_acute_IgM_1600669_Pepmix_B7_T2	GGAGTCGGGGGGAGGCGTGGTCCAGCCTGGGAGGTCCCTGAGACTCTCCTGTGCAGCCTCTGGATTCACGTTCAGTGACTATGCTATGCACTGGGTCCGCCAGGCTCCAGGCAAGGGGCTGGAGTGGGTGGCAGTTATATCATATGATGGAAGTAATAAATACTATGCAGACTCCGTGAAGGGCCGATTCACCATCTCCAGAGACAATTCCAAGAACACGCTGTATGTGCAAATGAACAGCCTGAGAACTGAGGACACGGCCGTGTATTACTGTGCGAGAGATTCCTTAGTCAGTTCGGGATGTCGTAGCACCAGCTGCTATTACGCGGCAGGACCGTACTACGGTATGGACGTCTGGGGCCAAGGGACCTCGGTCACCGTCTCCTCAGGGAGTGCATC…
Lyme7_acute_IgM_1600677_Pepmix_B5_T2	AGGTGCAGCTGGTGGAGTCTGGGGGAGGCTTGGTCCAGCCTGGGGGGTCCCTGAGACTCTCCTGTGCAGCCTCTGGATTCACCTTTAGTACCTATTGGATGAACTGGGTCCGCCAGGCTCCAGGGAAGGGGCTGGAGTGGGTGGCCAATATAAAGCAAGATGGAAGCGAGAAATACTATGTGGACTCTGTGGAGGGCCGATTCACCATCTCCAGAAACAACGCCATGAACTCACTATATCTGCAAATAGACAGCCTGAGCGCCGGGGACGCGGCTATGTATTACTGTGCGGGTGGCACTGGCTGGTTGATTGAGTCTTGGGGCCAGGGAACCCTGGTCACCGTCTCCTCAGGGAGTGCATCCGCCCCAACCCTTTTC
Lyme7_acute_IgM_1600680_Pepmix_C5_T2	TGTCCCTCACCTGCACTGTCTCTGGTGGGTCCATCAGTGATTATTACTGGAGCTGGATCCGGCAGTCCCCAGGGAAGGGTCTTGAATTCATTGCATATATCCACTACACCGGGACCACCAACTACAACCCCTCCCTCATGAGTCGAGCCACCATATCGATGGACACGTCTAACAGCCAGTTCTCCTTGAAAGTGACCTCTGTCACCGCCACAGACACGGCCACTTATTTCTGTGCGAGACTTGCCAATCCCCCTACGGTGACCACGGTGACGTATCACTACTTCGATCTCTGGGGCCGCGGCACCCTGGTCACTGTCTCCTCAGGGAGTGCATCCGCCCCAACCCTTTTC
Lyme7_acute_IgM_1600860_Pepmix_C6_T2	CTGGGGCTGAGGTGAAGAAGCCTGGGGCCTCAGTGAAGGTCTCCTGCAAGGCTTCTGGATACACCTTCACCAGTTATGATATCAACTGGGTGCGACAGGCCACTGGACAAGGGCTTGAGTGGATGGGATGGATGAACCCTAACAGTGGTAACACAGGCTATGCACAGAAGTTCCAGGGCAGAGTCACCATGACCAGGAACACCTCCATAAGCACAGCCTACATGGAGCTGAGCAGCCTGAGATCTGAGGACACGGCCGTGTATTACTGTGCGAGAGGCCTTCGGAAGAGATGGCTAGGGGCGATCAGTCGGGGACTGTGGTGGTTCGACCCCTGGGGCCAGGGAACCCTGGTCACCGTCTCCTCAGGGAGTGCATCC
Lyme3_acute_IgA_1501777_Pepmix_C9_T1	GGAGTCTGGGGGAGGCGTGGTCCAGCCTGGGAGGTCCCTGAGACTCTCCTGTGCAGTGTCTGGATTCACCTTCAGCAATTATAACATGCACTGGGTCCGCCAGGCTCCAGGCAAGGGGCTGGAGTGGGTGGCAGTTATATGGGATGATGGAAGTGATAAATACTATGCAGACTCCGTGAAGGGCCGCTTCACCGTCTCCAGAGACAATTCCAAGAACACGCTATATCTGCTAATGGACAGCCTGAGAGCCGAGGACTCGGCTGTGTATCGCTGTGCGAGAGAACCAAGGGATGCAACTCTGGCCATTGACTACTGGGGCCAGGGAGCCCTGGTCACCGTCTCCGCAGCATCCCC
Lyme3_acute_IgA_1501809_Pepmix_D10_T1	GCAGGAGTCGGGCCCAGGACTGGTGAAGCCTTCACAGACCCTGTCCCTCACATGCACTGTCTCTGGTGACTCCATCAGCAGTGGTGATAACTACTGGAGTTGGATCCGACAGCCCCCAGGGAAGGGCCTGGAATGGATTGGATACATCTATTCCCGTGGGACCACTTACTACAATCCGTCCCTCCAGAGTCGAGTGTCCATATCAGCAGACACATCCAAGAACCAATTCTCCCTGAGGCTGAACTCTGTGACTGCCGCAGACACGGCCGTGTATTTCTGTGCCAGAGCCCATCCCGAGTATAATTATGATAGTCGTGGTTCTTGGGATGTGGCGAGTCCCGGGGGCTACTATTTCGACTACTGGGGCCAGGGAGCCCTGGTCACCGTCTCCTCAGCATC…
Lyme3_acute_IgA_1501811_Pepmix_E2_T1	GCAGTCTGGGGGAGGCGTGGTCCAGCCTGGGAGGTCCCTGAGACTCTCCTGTGAAGCTTTTGGACTCAATTTCAGTAGTTATGGCATGCATTGGGTCCGCCAGGCTCCAGGCAAGGGGCTGGAGTGGGTGGCTGTTATCTCAGAAAATGGAGATCTGAAGTTTTATGGAGACTCCGTGAAGGGCCGGGCCACCCTCTCCAGAGACAACTTCAAGAAAACACTGTTCCTCCAAATAAGTGGTCTGACGGCCGAGGACACGGCCCTATATTATTGTGTCGGGCCGCTTAATGTTTGGGGCCAAGGGACAGAGGTCACCGTCTCTTCAGCATCCCCGA
Lyme3_acute_IgA_1501822_Pepmix_F4_T1	AAGGAGTCTGGTCCTACGCTGGTGAAACCCGCACAGACCCTCACGCTGACCTGCTCTTTCTCTGGGTTCTCACTCACCTCTCGTGGAGTGGGTCTGGGCTGGATCCGTCTGCCCCCAGGAAAGGCCCTGGAGTGGCTTGGACTCATTTACTGGGATGATGATAAGCGCTACAACCCATCTCTAAAGGACAGACTCTCCATCACCAGGGACTCCTCCAGAAGTCAGGTGGTCCTTACAATGACCAACATGGACCCTGTGGACACAGCCACATACTTCTGCGCACGCAGGGGTAGTAACAACTGGGAACTTGACTACTGGGGCCAGGGAACCCTGGTCACCGTCTCCTCAGCATCCCCGACCA
Lyme3_acute_IgA_1501852_Pepmix_F12_T1	GGAGTCGGGCCCAGGACTGGTGAAGCCTTCACAGACCCTGTCCCTCACCTGCACTGTCTCTGGTGATTCACTCACCAATGGTGACTATTACTGGAGCTGGATCCGCCAGTACCCAGGGAAGGGCCTGGAGTGGGTTGGGGACATCTCTTACAGTGGTGACACCTACTACCACCCGTCCCTCCAGAGTCGACTTAGCATGTCTATAGACACGTCACAGAGTCACTTCTCCCTGAGACTGAGTTCTGTGACTGCCGCGGACACGGCCATGTATTTCTGTGCCAGATCCTATTACTATCTTGATAGTGGTCCCGAAGGAGCCTGGCGAGATGCTTTTGATCTCTGGGGCCAAGGGACAATGGTCACCGTCTCCTCAGCATCCCCGACCAG
Lyme3_acute_IgA_1501856_Pepmix_G4_T1	TGGAGTCTGGGGGAGGCGTGGTCCAGCCTGGGAGGTCCCTGAGACTCTCCTGTGCAGCCTCTGGATTCACCTTCAGTAGCTATGGCATGCACTGGGTCCGCCAGGCTCCAGGCAAGGGGCTGGAGTGGGTGGCAGTTATATCATATGATGGAAGTAATAAATACTATGCAGACTCCGTGAAGGGCCGATTCACCATCTCCAGAGACAATTCCAAGAACACGCTGTATCTGCAAATGAACAGCCTGAGAGCTGAGGACACGGCTGTGTATTACTGTGCGAAAGACTCGGAGCAGTGGCTGGTATTAAGAGGTTACTTTGACTACTGGGGCCAGGGAACCCTGGTCACCGTCTCCTCAGCATCCCCGA
Lyme3_acute_IgA_1501872_Pepmix_B1_T2	TGGTGGAGTCTGGGGGAGGCTTAGTACAGCCTGGGGGGTCCCTGAGACTCTCCTGTGCAGCCTCTGGATTCACCTTCAGTAGCTATAGCATGAACTGGGTCCGCCAGACTCCAGGGAAGGGGCTGGAGTGGCTTTCATACATTAGTCATAGTCGGGATACCATTTACTACGCAGACTCTGTGAAGGGCCGATTCACCATCTCCAGAGACGATGCCAAGAACTCACTGTATCTGCAAATGAACAGCCTGAGAGACGAGGACACGGCTATATATTATTGTGCGAGAGAGGAGCTCTTCGTGGCAGCAGTTGGTCCATTTTACTTTGACTACTGGGGCCAGGGAACCCTGGTCACCGTCTCCTCAGCATCCCCGACCA
Lyme3_acute_IgA_1501905_Pepmix_B12_T2	GGTGCAGCTGGTGGAGTCTGGGGGAGGCTTGGTACAGCCTGGCGGGTCCCTGAGACTCTCCTGTGCAGCCTCCGGATTCACCTTTGATGATTACGCCATGCACTGGGTCCGGCAAGCTCCAGGGAAGGGCCTGGAGTGGGTCTCTGGTATTAGTTGGAATGGTGGTGTTATAGGCTATGCGGACTCTGTGAAGGGCCGATTCACCATCTCCAGAGACAACGTCGAGAACTCCCTGTATTTGCAAATGAACAGTCTGAGAGTTGAAGACACGGCCCTTTATTATTGTGCAAAAGATAAGGCCAGCTTCTACTACGGCTTGGACGTCTGGGGCCAGGGGACCACGGTCACTGTCTCCTCAGCATCCCCGACCAGCCCCAAGG
Lyme3_acute_IgA_1501907_Pepmix_C3_T2	AGGTGCAGCTGCAGGAGTCGGGCCCAGGACTGGTGAAGCCTTCGGGGACCCTGTCCCTCACCTGCGCTGTCTCTGGTGGCTCCATCAGCAGTGGTAACTGGTGGAGTTGGGTCCGCCAGCCCCCAGGGAAGGGGCTGGAATGGATTGGACAAATCTATCATAGTGGGAGCACCAACTACAACCCGTCCCTCAAGAGTCGAGTCACCATATCAGTAGACAAATTCAAGAACCAGTTCTCCCTGAAACTGAACTCTGTGACCGCCGCGGACACGGCCGTGTATTACTGTGCGAGAGGTGGAGGGTATTACTATGATAGTAGTGGTCTTGACTACTGGGGCCAGGGAACCCTGGTCACCGTCTCCTCAGCATCCCCGACCAGCCCCAAGG
Lyme3_acute_IgA_1501953_Pepmix_E3_T2	TGCAGTCTGGGGCTGAGGTGAAGAAGCCTGGGGCCTCAGTGAAGGTCTCCTGTAAGGCTTCTGGATACACCTTCACCGACTACTTTATACACTGGGTGCGACAGGCCCCTGGGCAAGGGCTTGAGTGGATGGGATGGATCTACTCTAAGAGTGGTGACACAAACTATGCACAGAAGTTTCAGGGCAGGGTCACCATGACCAGGGACACGTCCGTCAGCACAGCCTACATGGAGCTGAGCAGGCTGAGATCAGACGACACGGCCCTGTATTATTGTTCGATAGATCGATCAGCAGTTGATTCGCACAACTGGTTCGACCCCTGGGGCCAGGGAACCCTGGTCACCGTCTCCTCAGCATCCCC
Lyme3_acute_IgA_1501954_Pepmix_E5_T2	GGAGTCGGGCCCAGGACTGGTGAAGCCTTCGGAGACCCTGTCCCTCACCTGCAGTGTCTCTGGTGGCTCCATCAGCAGTAGTAGTTACTACTGGGGCTGGGTCCGTCAGCCCCCAGGGAAGGGACTGGAGTGGATTGGGAGTATCAATTATAGTGGGACCACCTACTACAACCCGTCCCTCAAGAGTCGAGTCACCGTGTCGGTAGACACGTCCAAGAACCAGTTCTCCCTGAAGGTGAGATTTGTGACCGCCGCAGATACGGCTGTATATTACTGTGCGAGACGTGCTTCGGGGCGAAACTGGTTCGACCCCTGGGGCCAGGGAATCCTGGTCACCGTCTCCTCAGCATCCCCGA
Lyme3_acute_IgA_1501969_Pepmix_F7_T2	GGAGTCGGGCCCAGGACTGGTGAAGTCTTCACAGACCCTGTCCCTCACCTGCACCGTCTCTGGCGGCTCCGACTCCTTCACTAGTGGTGGTTACTACTGGAGTTGGATCCGCCAGCAGCCAGGGAAGGGCCTGGTGTGGATTGGGTCCATCTATTACAATGGGAGCACCTACTACAACTTGTCCCTCAAGAGTCGAGTTATCATATCACTACAGACGTCTTGGAACCAGTTCTCCCTGAAGCTGAACTCTGTGAGTGCCGCGGACACGGCCATATATTACTGTGCGCGTTCTTATGATTCGGGGACCTTTAACTGGTTTGACCCCTGGGGCCAGGGAGCCCTGGTCACCGTCTCCTCAGCATCCCCG
Lyme3_acute_IgA_1501974_Pepmix_F11_T2	AGTCTGGGGCTGAGGTGAAGAAGCCTGGGGCCTCAGTGAAGGTCTCCTGCAAGGCTTCTGGATACACCTTCACCGGCTACTATATGCACTGGGTGCGACAGGCCCCTGGACAAGGGCTTGAGTGGATGGGATGGATCAACCCTAACAGTGGTGGCACAAACTATGCACAGAAGTTTCAGGGCTGGGTCACCATGACCAGGGACACGTCCATCAGCACAGCCTACATGGAGCTGAGCAGGCTGAGATCTGACGACACGGCCGTGTATTACTGTGCGAGAGGGGTTGTAGTAGTACCAGCTGCTCGATACTACTACTACGGTATGGACGTCTGGGGCCAAGGGACCACGGTCACCGTCTCCTCAGCATCCCC
Lyme3_acute_IgA_1501977_Pepmix_G2_T2	GTGGAGTCTGGGGGAGGCTTGGTGCAGCCAGGGCGGTCCCTGAGACTCTCCTGTACAACCTCTGGATTTATCTTCGGTGATTACGCTATGAGCTGGGTCCGCCAGGCTCCAGGGAAGGGGCTGGAGTGGGTAGGTCTCATTAGAAACATACGTTATGGAGGGACAACTGAATACGCCGCGTCTGTGAAAGGCAGATTCGTCATCTCAAGAGACACCTCCAAAAGCATCGCCTATCTGCAAATGAACAGCCTGACAACCGAGGACACAGCCGTGTATTATTGCTTGTCGTACCGGTTGGCACACCTTCAATGGGACTTTGACTACTGGGGCCAGGGAACCCAGGTCACCGTCTCCTCAGCATCCCC
Lyme3_acute_IgA_1501979_Pepmix_G4_T2	GGAGTCGGGCCCAGGACTGGTGAAGCCTTCGGAGACCCTGTCCCTCACCTGCACTGTCTCTGGTGGCTCCATCAGTAGTTACTACTGGAGCTGGATCCGGCAGCCCCCAGGGAAGGGACTGGAGTGGATTGGGTATATCTATTACAGTGGGAGCACCAACTACAACCCCTCCCTCAAGAGTCGAGTCACCATATCAGTAGACACGTCCAAGAACCAGTTCTCCCTGAAGCTGAGCTCTGTGACCGCTGCGGACACGGCCGTGTATTACTGTGCGAGAGGGAGATCGGGCAGCAGCTGGTACCGGAACTACTACTACTACGGTATGGACGTCTGGGGCCAAGGGACCACGGTCACCGTCTCCTCAGCATCCCC
Lyme3_acute_IgA_1501981_Pepmix_G6_T2	CAGTCAGGCCCAGGACTGGTGAAGCCCTCGCAGACCCTCTCACTCACCTGTGCCATCTCCGGGGACAGCGTCTCTAGCAACAGTGTTGCTTGGAACTGGATCAGGCAGTCCCCATCGGGAGGCCTTGAGTGGCTGGGAAGGACATACTACAGGTCCAAGTGGTATAATGATTATGCAGTGTCTGTGCAAGGTCGAGTAACCATCAATGCAGACACATCCAACAACCAGTTCTCCCTGGAGTTGAAGTCTGTGACTCCCGAGGACACCGCTGTATATTTCTGTGCAAGATGGGCTGACTTCTGGGGCCCGGGAATCCTGGTCACCGTCTCCTCGGCATCCCCGA
Lyme3_acute_IgA_1501987_Pepmix_G10_T2	GGAGTCGGGCCCAGGACTGGTGAAGCCTTCGGGGACCCTGTCCCTCACCTGCGTTGTGTCTGGTGGTTCCATCAGGATTAGTAGCTGGTGGAGTTGGGTCCGCCAGACCCCAGGAAAGGGGCTGGAGTGGATTGGAGAAATCTTTTTTAGTGGGAGAACCAACTACAACCCGTCCCTCAAGAGTCGCGCCACTATATCAATAGACGAGTCCAAGAATCAATTCTCCCTGAAGCTGAGTTCTGTGACGGCCGCGGACACGGCCGTGTATTACTGTGCGATCGTGGGGGGTTATAGTGGCTACGGGCGGGATTACGAGTACTTCGGTATGGACGTCTGGGGCCAAGGGACCACGGTCACCGTCTCCGCAGCATCCCCGA
Lyme3_acute_IgA_1501989_Pepmix_G11_T2	AGTCTGGAGCTGAGGTGAAGAAGCCTGGGGCCTCAGTGAAGGTCTCCTGCAAGACTTCTGGTTACACTTTCACCAGCTTTGGTATCAGTTGGGTGCGACAGGCCCCTGGACAAGGGCTTGAGTGGATGGGGTGGATCAACGGTTACAATGGTAATACAGTCTATGCACAGAAGTTCCAGGGCAGAGTCACCATGACCACAGACACATCCACGAGCACAGCCTACTTGAACCTGAGGAGACTAGGATCTGACGACACGGCCGTGTATTTCTGTGGGAGAGATAGATTCGGAGTGGTGGAAGGTGATCCCGAGCAATACTACTACTACGGTATGGACGTCTGGGGCCGAGGGACCACGGTCACCGTCTCTTCAGCATCCCCGA
Lyme3_acute_IgG_1501770_Pepmix_B11_T1	TCTGGGGCTGAGGTGAAGAAGCCTGGGGCCTCAGTGAAGGTCTCCTGCAAGGCTTCAGGATACACCTTCCCCAATTATGATATCTGCTGGGTGCGACAGGCCACTGGACAAGGGCTTGAGTGGATGGCGTGGATGAATCCTAGCAGTGGTAATTGGAATTCTGAACGGAAGTTCAGGGGCAGAGTCACCATGACCAGTGACACCTCCATAAGCACAGCCTACTTGGAGCTGATCAGCCTGACATCTGAAGACACGGCCGTCTATTATTGTGCGAGAAGNATTTCGCGCGCCCAAAACAACGGAATGGACGTCTGGGGCCAAGGGACCACGGTCACCGTCACCTCAGCCTCCACCAA
Lyme3_acute_IgG_1501773_Pepmix_C3_T1	GGAGTCTGGGGGAGGCCTGATAGAGCCGGGGGGGTCTCTGACACTCTCCTGTGCAGCCTCTGGTTATTCCTTTACCACCTATGCCATTAGCTGGGTCCGCCAGGCTCCAGGCAAGGGGCTGGAGTGGGTCTCAAGTTTCAGTGGCCATAGTGGTAGAAGATACTACGGAGACTCCGTGAAGGGCCGATTCAGCATCTCCACAGACGATTCCAAGAGTACAGTGTATCTGCACATGAGTGGCCTGAGAGCCGAGGACACGGCCGTATATTACTGTGCGAAGGATGGAGGAGGCTGGTATAGAGGTGGTTGGTACTATTTTGACTACTGGGGCCAGGGAATTCTGGTCACCGTCTCCTCAGCTTCCACCAAG
Lyme3_acute_IgG_1501779_Pepmix_C12_T1	GGTGGAGTCTGGAGGAGGCTTGGTAGAGCCTGGAGGGTCCCTGAGACTCTCCTGTGCAGGCTCTGGATTCTACTTCAGTGGTCATGAAATGAACTGGGTCCGCCAGGTTCCAGGGAAGGGACTGGAGTGGATATCATATATTAGTAGCAGTGGTATGACGAAATCCTACGCAGACTCTGTGAAGGGCCGATTCACCATCTCCAGAGACAACGTCAAGAGCTCACTGTATCTGCAGATGGACAGCCTGAGAGCCGAGGACACGGCTATTTATTACTGTGCGAGAGATCCCCGTGATTATTGTGTTGATGGTACCTGTTCACCGTACGATGCTTTTGATCTCTGGGGCCAAGGGACACTGGTCACCGTCTCTTCAGCCTCCACCAA
Lyme3_acute_IgG_1501802_Pepmix_D2_T1	GCAGTCTGGAGTTGAGGTGAAGAAGCCTGGGGCCTCAGTGAAGGTCTCCTGCAAGGCTTCTGGTTACACCTTCACCAGCTATGGTATCGGCTGGGTGCGACAGGCCCCTGGACAAGGGCTTGAGTGGATGGGATGGATCAGCGTTTACAATGGTAATACACAGTATGCACAGAAGCTCCAGGGCAGAGTCACCATGACCACAGACACATCCACGAGTACAGCCTACATGGAACTGAGGAGCCTGAGATCTGACGACACGGCCGTTTATTACTGTGCGAGATATAGGTCCTATGATACTAGTGGCTATGTTCCAAAGGGGAGCTACGGTATGGACGTCTGGGGCCAAGGGACCACGGTCACCGTCTCCTCAGCCTCCACCAA
Lyme3_acute_IgG_1501806_Pepmix_D6_T1	TCTGGACCTGAGGTGAAGAAGCCTGGGGCCTCAGTGAAGGTCTCCTGCAAGACTTCTGGTTACCCCTTTAACAGTCGTGGTATCACCTGGGTGCGACAGGCCCCTGGGCAGGGGCTTGAGTGGATGGGATGGATCAGCGGTCACGATGAAAAGACAAATTATGCACAGAGCCTCCAGGGCAGAGTCACCTTGACCAAAGACACATCCACGAGGACAGCCTACATGGAGTTGAGGAGCCTGAAATCTGACGACACGGCCACATATTTCTGTGCGAGAGTGAGTCAGACTGGGAGCTTCTCTTCAGGTCCCACTGACTACTGGGGCCAGGGAACTCTGGTCACCGTCTCCTCAGCCTCCACCAAG
Lyme3_acute_IgG_1501807_Pepmix_D7_T1	TGGTGGAGTCTGGGGGAGGCTTGGTCCAGCCTGGGGGGTCCCTGAGACTCTCCTGTGCAGCCTCTGGATTCACCTTTAGTAATTATTGGATGAGCTGGGTCCGCCAGGCTCCAGGGAAGGGGCTGGAGTGGGTGGCCAATACAAAGCAAGATGGAAGTGAAAAGCAAGATGGAAGTGAGAGATACTATATAGACTCTGTGAAGGGCCGATTCACCATCTTCAGAGACAACGCCAAGAACTCACTGTATCTGCAAATGAACAACCTGAGAGCCGAGGACACGGCTGTATATTACTGTGCGAGAGAAATAGCTGGTCGACTGGGATGGTTCGACCCCTGGGGCCGGGGAACCCTGGTCACCGTCTCCTCAGCCTCCACCAA
Lyme3_acute_IgG_1501813_Pepmix_E4_T1	GGTGCAGCTGGTGGAGTCTGGGGGAGGCTTGGCACAGCCTGGAGGGTCCCTGAGACTCGCCTGTTCAGCCTCTAGAGACACTTTCAGTAGTGATGAAATGGTCTGGGTCCGCCAGGCTCCAGGGAAGGGACTAGAGTGGATTTCATATATTAGTAGCAGTGGCAAAACCATCCACTATGCAGACCCTGTGAAGGGCCGATTCACCGTCTCCAGAGACAACGACAAGAATTCGCTGACTCTGCAAATGACTAGACTGAGAGCCAACGACACGGCTGTTTATTACTGTGTGAATAGAAGGTCTTATGCCGCTAGTTTTGGTTACGCCGGGGGCTTGACTTGGGGCCAGGGAACCCTGGTCACCGTCTCCTCAGCTTCCACCAAGGGC
Lyme3_acute_IgG_1501816_Pepmix_E9_T1	TGGTGGAGTCTGGGGGAGGCTTGGTACAGCCTGGGGGGTCCCTGAGAGTCTCCAGAGATGATTTCAGGGCCACGCTGTTTTTGCAAATGAGTGGCCTGAGACCCGAGGACTCGGCCGTTTATTACTGTGTGAAAGATCGGCATGACTACGGGGACTACGCCTTTGACTCCTGGGGCCAGGGAACCCTGGTCACCGTCTCCTCAGCCTCCACCAAGGG
Lyme3_acute_IgG_1501818_Pepmix_E11_T1	CTGGTGCAGTCTGGAGCAGAGGTGAAAAAGCCCGGGGAGTCTCTGAAGATCTCCTGTAAGGGTTCTGGATACAACTTTCCCAACTACTGGATCGCCTGGGTGCGCCAGATGCCCGGGAAAGGCCTGGAGTGGATGGGGATCATCTATCCTGGTGACCCTAACACCAGATACAGCCCGTCCTTCGAAGGCCAGGTCACCATCTCAGTCGACAAGTCCATCAACACCGCCTATCTGCAGTGGAGCAGCCTGAGGGCCTCGGACACCGCCATATATTACTGTGCGACGAATGAAAAAGCATATTGCACTACTACCAGTTGCTATTCGCCCCACTACTACTACGGTTTGGGCGTCTGGGGCCAAGGGACCACGGTCACCGTCTCCTCAGCCTCCACCAAGGGC
Lyme3_acute_IgG_1501824_Pepmix_F6_T1	GGTGCAGCTGGTGGAGTCTGGGGGAGGCTTGGTCAAGCCTGGAGGGTCCCTGAGACTCTCCTGTGCAGCCTCTGGATTCACCTTCAGTGACCACTACATGAGCTGGATCCGCCAGGCTCCAGGGAAGGGGCTGGAGTGGGTTTCACACATTAGTAGTGGAGGTAATATTATACAGTATGCAGACTCTGTGAAGGGCCGATTCACCATCTCCAGGGACAGCGCCAAGAGTTCACTGTATCTGCAAATGAACAGCCTGAGAGTCGAGGACACGGCCGTGTATTACTGTGCGAGAGCCGGAATTACGTCTGCTAGGATCTGGTTCGACCCCTGGGGCCAGGGAACCCTGGTCACCGTCTCCTCAGCCTCCACCAA
Lyme3_acute_IgG_1501854_Pepmix_G2_T1	TGGTGCAGTCTGGAGCAGAGGTGAAAAAGCCCGGAGAGTCTCTGAGGATCTCCTGTAAGGGTTCTGGATACAGTCTTGGCGGCTACTGGATCGCCTGGGTGCGCCAGATGCCCGGGAAAGGCCCGGAGTGGATGGGAATCATGTTACCTGATGAGTCTCTGATCAGATATAGTCCGGCCTTCCAAGGCCAGGTCGTCATCTCCGCCGACAAGGCCATCAATACCGCCTACTTACAGTGGAGCAGCCTGAAGGCCTCGGACACCGCCGTGTATTATTGTGCGAGGCAAGGAGGCTATCAAGATGCTACCGGTCATTGGATCATATTCTTTGACGACTGGGGTCAGGGAACCCTGGTCACGGTCTCCTCAGCCTCCACCAA
Lyme3_acute_IgG_1501858_Pepmix_G6_T1	GTCTGGGGCTGAGGTGAAGAAGCCTGGGGCCTCAGTGCAGGTTTCCTGCAAGGCATCTGGATACACCTTCACCGACTACTATATACACTGGGTGCGCCAGGCCCCTGGACAAGGGCTTGAGTACATGGGAGTAATCTACCCTAGTGGTGGTGGTACAACCTACGCACAGAAGTTCCAGGGCAGAGTCACCCTGACCAGGGACACGTGGACGAGTACAGTCTACATGGAGCTGAACAGCCTGAGATCTGAGGACACGGCCGTCTATTACTGTGCGAGAGAGCTGGATCGGACATACTACTTTGAGTATTGGGGCCAGGGAACCCTGGTCACCGTCTCCTCAGCCTCCACCAA
Lyme3_acute_IgG_1501861_Pepmix_G10_T1	TGGTGGAGTCTGGGGGAGACTTGGTACAGCCTGGGGGGTCCCTGAGACTCTCCTGTGCAGCCTCTGGATTCACCTTCAGTAGCTATAGCATGAGCTGGGTCCGCCAGGCTCCAGGGAAGGGGCTGGAGTGGGTTTCATACATTAGTAGTAGTAGTAGTACCATAGATTACGCAGACTCTGTGAAGGGCCGATTCACCATCTCCAGAGACAGTGCCAAGAACTCACTGTATCTGCAAATGAACAGCCTGAGACACGAGGACACGGCTTTTTATTACTGTGCGAGAGTTAGACGGAGTGGTACCAACACCCGATACTTTGACTACTGGGGCCAGGGAACCCTGGTCACCGTCTCCTCAGCCTCCACCAA
Lyme3_acute_IgG_1501896_Pepmix_B2_T2	CAGTCTGGGGCTGAGGTGAAGAAGCCTGGGGCCTCAGTGAAGCTCTCCTGCAAGGCTTCTGGATACAACTTCATCGCCTACTATATTCACTGGGTGCGACAGGTCCCTGGACAGGGGCTTGAGTGGATGGGACGGATCAACCCTAGCGATGGTGGCACAGACTTTCCACAGAAATTCCAGGGCAGGGTCACCATGACCACGGACACGTCCATCAATACAGCCTACATGGAACTAAACACCCTCAAATCTGACGACACGGCCGTCTATTACTGTGCGTCGAAGCGTTGTGGTGGCAACTGCCATTTACCCGAACTTGACTACTGGGGCCAGGGAACTCTGGTCACCGTCTCCTCAGCCTCCACCAAGGGCCCATC
Lyme3_acute_IgG_1501897_Pepmix_B3_T2	GGTGCAGCTGGTGCAGTCTGGGGCTGAGGTGAAGAAGCGTGGGGCCTCAGTGAAGGTTTCCTGCAAGGCATCTGGATACACCGTCACCGAGTACTTTACACACTGGGTGCGACAGGCCCCTGGACAAGGGCTTGAGTGGATGGGAACAATCAACCCTAAAAGTGACAACACAGCCTACGCACAGAGGTTCCAGGGCAGACTCACTGTGACCAGGGACACGTCCACGGCCATAGTGTACATGGAGCTGAGCAGCCTGAGATCTGACGACACGGCCGTTTATTACTGTGCGACGGGAGACGTTTGGGCTTACGGTATGGACGTCTGGGGCCAAGGGACCACGGTCACCGTCTCCTCAGCCTCCACCAAG
Lyme3_acute_IgG_1501899_Pepmix_B5_T2	CAGTCGGGGGGGGGCCTGGGACAGCCTGGAGGGTCCCTGAGACTCTCCTGTGCAGCCTCTGGATTCAGTTTCGACAATTATGAAATGAACTGGGTCCGCCAGGCTCCAGGCAAGGGGCTGGAGTGGGTTGCATATATTAATGATCAGGGAAATGCCAGACACTATGCAGACTCTGTGAGGGGCCGCTTCACCATCTCCAGAGACAAAGCCAGGAAGTCACTGTATCTGCAAATGAGCAGCCTGAGAGCCGAGGACACGGCTGTTTATTATTGTGCGAGAAAATCATATTTTACGACTGCTTACTTCTATTCCGGTATGGACGTCTGGGGCCGAGGGACCACGGTCACCGTCTCCTCAGCCTCCACCAAGGGC
Lyme3_acute_IgG_1501902_Pepmix_B8_T2	TGCAGCTGGTGGAGTCTGGGGGAGGCTTGGTCAGGCCTGGAGGGTCCCTGAGACTCTCCTGTGCAGCCTCTGGATTCACCTTCAGTGACTCCTACATGAGCTGGATCCGCCAGGGTCCAGTGAAGGGGCTGGAATGGGTTGCTTACATCAGTCCTGGTGGTGATAACATACACTACGCAGACTCTGTGAAGGGCCGATTCACCATCTCCAGGGACAACGCCAAGAACTCACTGTATCTACAGATGAACAGCCTGGGAGCCGAGGACACGGCCTTATATCACTGTGTGAGAGAGCGACAGTGGCTCTTTGACCACTGGGGCCTAGGAGCCCTGGTCACCGTCTCCTCAGCCTCCACCAAGGGCCCA
Lyme3_acute_IgG_1501903_Pepmix_B9_T2	GGTGCAGCTGGTGGAGTCTGGGGGAGGCTTGGTCAGGCCTGGAGGGTCCCTGAGACTCTCCTGTGCAGCCTCTGGATTCACCTTCAGTGACTCCTACATGAGCTGGATCCGCCAGGGTCCAGTGAAGGGGCTGGAATGGGTTGCTTACATCAGTCCTGGTGGTGATAACATACACTACGCAGACTCTGTGAAGGGCCGATTCACCATCTCCAGGGACAACGCCAAGAACTCACTGTATCTACAGATGAACAGCCTGGGAGCCGAGGACACGGCCTTATATCACTGTGTGAGAGAGCGACAGTGGCTCTTTGACCACTGGGGCCTAGGAGCCCTGGTCACCGTCTCCTCAGCCTCCACCAAGGG
Lyme3_acute_IgG_1501904_Pepmix_B10_T2	GGTGCAGCTGGTGGAGTCTGGGGGAGGCTTGGTACAGCCTGGGGGGTCCCTGAGACTCTCCTGTGCAGCCTCTGGATTCAGCTTCAGTAGCTCTAGTATGAATTGGGTCCGCCAGGCTCCAGGGAAGGGGCTGGAGTGGATTTCACATATTAGTACCGGTAGTAGTACCATATACTATGCAGACTCTGTGAAGGGCCGATTCACCATCTCCAGAGACGATGCCAAGAACTCACTGTATTTGCAAATGAACAGCCTGAGAGACGAGGACACGGCTGTGTATTACTGTTCGAGAGACCCAGACAATGCGCACATGCGTGCTCCTGACTGGTTCGACTCCTGGGGCCAGGGAACCCTGGTCACCGTCTCCTCAGCCTCCACCAAGGG
Lyme3_acute_IgG_1501906_Pepmix_C2_T2	GTGCAGCTGGTGGAGTCTGGGGGAGGCTTAGTACAGCCTGGGGGGTCCCTGAGACTCTCCTGTGCAGCCTCTGGATTCACCTTCAGTATCTACGACATGCACTGGGTCCGCCAAGCTACAGGAAAAAGTCTGGAGTGGGTCTCAGCTATTGATACTGCTGGTGACGCATACTATCCAGGTTCTGTGAAGGGCCGATTCACCATCTCCAGAGAAGATGCCAAGAACACCTTGTATCTTCAAATGAACAGCCTGAGAGCCGGGGACACGGCTGTGTATTACTGTGCGAGGGGGGGCTATAGCAGCAGCTGGTACGGTGTGCGTTACTACTACGGTATGGATGTCTGGGGCCAAGGGACCACGGTCACCGTCTCCTCAGCCTCCACCAAGGGCCCAT
Lyme3_acute_IgG_1501957_Pepmix_E7_T2	AGTCTGGGGGAGACTTGGTAAAGCCTGGGGGGTCCCTTAGACTCTCCTGTGCAGTCTCTAGATTCAGTTTCAGTGACGCCTGGATGAGCTGGGTCCGCCAGGCTCCAGGGAAGGGGCTGGAGTGGGTTGGCCGTATTAAAAGCAAAGCTGATGGTGAGACAACAGGCTACGCTGCACCCGTGAAAGGCAGATTCACCATCACAAGAGATGACTTAGAAAACACACTGCATCTGCAAATGAACAGCCTGAAAACCGAGGACACAGCCGTGTATTATTGTACCACAGAGAGGGGCTCTGGGACCTACTCGGCCTATCATTTTGACTACTGGGGCCAGGGAACCCTGGTCACCGTCTCCTCAGCCTCCACCAA
Lyme3_acute_IgG_1501958_Pepmix_E8_T2	GGAGTCTGGGGGAGGCTTGGTACAGCCTGGGGGGTCCCTGAGGCTCTCCTGTGCAGCCTCTGGATTCACCTCTAGCACCTATGGCATGAGCTGGGTCCGCCAGGCTCCAGGGAAGGGGCTGGAGTGGGTCGCAACTATTACTGTTCGTGGTTCCACATACTACGCAGACTCCGTGAAGGGCCGGTTCACCGTCTCCAGAGACAATTCTAAGAGCGCACTGTATCTGCATATGAACAGCCTGAGAGCCGAAGACACGGCCGTATATTACTGTACGAACTGTGCGAATTACTATGATGGTACTGGTTGGTGTAACTACTTTGAGTACTGGGGCCAGGGAACCCTGGTCACCGTCTCTTCAGCCTCCACCAAG
Lyme3_acute_IgG_1501959_Pepmix_E9_T2	GGAGTCTGGGGGAGGCTTGGTACAGCCTGGGGGGTCCCTGAGGCTCTCCTGTGCAGCCTCTGGATTCACCTCTAGCACCTATGGCATGAGCTGGGTCCGCCAGGCTCCAGGGAAGGGGCTGGAGTGGGTCGCAACTATTACTGTTCGTGGTTCCACATACTACGCAGACTCCGTGAAGGGCCGGTTCACCGTCTCCAGAGACAATTCTAAGAGCGCACTGTATCTGCATATGAACAGCCTGAGAGCCGAAGACACGGCCGTATATTACTGTACGAACTGTGCGAATTACTATGATGGTACTGGTTGGTGTAACTACTTTGAGTACTGGGGCCAGGGAACCCTGGTCACCGTCTCTTCAGCCTCCACCAA
Lyme3_acute_IgG_1501961_Pepmix_E12_T2	GGAGTCGGGCCCAGGACTGGTGAAGCCTTCGGAGACCCTGTCCCTCACTTGCACTGTCTCTGGTGGCTCCGTCAGCACCAGTAGTTACTACTGGGGCTGGATCCGCCAGCCCCCAGGGAAGGGGCTGGAATGGATTGGAAAAATCTATTATTATGGGAACACATATTACAGTCCGTCCTTCAAGAGTCGAGTCACCATGTCCGTGGACACGTCCAGGAACCAGTTTTACCTGAATCTGAACTCTGTGACCGCCGCAGACACGGCTGTGTATTATTGTGCGCGACTTGATTGGCGTTATCCCCTGTGGGGCCAAGGCACAAAGGTCACCGTCTCTTCACCCTCCACCAAG
Lyme3_acute_IgG_1501970_Pepmix_F8_T2	AGTCGGGCCCAGGACTGGTGAAGCCTTCGGGGACCCTGTCCCTCACCTGCGTTGTTTCCGGTGTCTCCATTAGTAGTGGATATTGGTGGACTTGGGTCCGCCAGCCCCCAGGAAAGGGCCTGGAGTGGATTGGGGAAATGCTTCAGAATGGGGACGCCAACTACAACCCGTCCCTCAGGAGTCGAGTCACCATCTCACTAGACACGTCCAGGAACCAATTCTCACTGGAATTGACCTCTGTGACCGCCGCGGACACGGCCGTCTATTACTGTGCGGCCAGCCCTGGCTGGTGGAAAATTGACCCCTGGGGCCAGGGAACCCTTGTCACCGTCTCCTCAGCCTCCACCAA
Lyme3_acute_IgG_1501971_Pepmix_F9_T2	GGAGTCGGGCCCAGGACTGGTGAAGCCTTCGGGGACCCTGTCCCTCACCTGCGTTGTTTCCGGTGTCTCCATTAGTAGTGGATATTGGTGGACTTGGGTCCGCCAGCCCCCAGGAAAGGGCCTGGAGTGGATTGGGGAAATGCTTCAGAATGGGGACGCCAACTACAACCCGTCCCTCAGGAGTCGAGTCACCATCTCACTAGACACGTCCAGGAACCAATTCTCACTGGAATTGACCTCTGTGACCGCCGCGGACACGGCCGTCTATTACTGTGCGGCCAGCCCTGGCTGGTGGAAAATTGACCCCTGGGGCCAGGGAACCCTTGTCACCGTCTCCTCAGCCTCCACCAAG
Lyme3_acute_IgG_1501976_Pepmix_G1_T2	GGTGGAGTCTGGGGGANGCTTNGTACACCCGGGGGGGTCCCTGAGACTCTCCTGTACAGCCTCTGGATTCACATTTAGCCTCTATGGCATGGACTGGGTCCGCCAGGCTCCAGGAAAGGGTTTGGAATGGGTCTCAGGTATCGGTAATCGTCCATACTATGCCGACTCCGTGAGGGGCCGGTTTTCCATCTCCAGAGACATCGCCAAGAGTACACTGTATCTGCAAATTAATGACCTGAGAGTCGAGGACACGGCCCGATATTTCTGTGCGAGACGCCCTCCCGTCGACTATAACGAGGTGTATTACTTTGATTATTGGGGCCAGGGAACCCCGGTCACCGTCTCCTCAGCCTCCACCAA
Lyme3_acute_IgG_1501980_Pepmix_G5_T2	GTGGAGTCTGGGGGAGGCTTGGTCCAGCCTGGGGGGTCCCTGAGGCTCTCCTGTGCAGCCTCTGGCTTCACGTTCAGCAACTATGCCATGACCTGGGTCCGCCAGGCTCCAGGGAAGGGGCTGGAGTGGGTCTCAACTATTTTTGGTGGTAGTGGTGGCGCGTTCTACGCAGACTCCGTGAAGGGCCGGTTCACCATCTCCAGAGACATTTCCAAGGACACGCTGTATCTACAAATGAACAGCCTGAGAGCCGAGGACACGGCCGCATACTACTGTGCGAAACCTATAGAAGTGGCCGGTACGCGAAAAAACTTCTTTGACTACTGGGGCCAGGGAACCCTGGTCACCGTCTCCTCAGCCTCCACCA
Lyme3_acute_IgH_1501803_Pepmix_D3_T1	TGAGACTCTCCTGTGCAGCCTCTAGATTCACCTTCAGAAGCTATATTATGCACTGGGTCCGCCAGGCTCCAGGCAAGGGGCTGGAGTGGGTGGCATTTATCTCAAATGATGGAAGCAATAAATACTACGCAGACTCCGTGAAGGGCCGATTCACCATCTCCAGAGACAATTCCGAGAACACGCTGTATCTGCAAATGAATAGCCTGAAAGCTGAGGACACGGGTGTGTATTACTGTGCGAGAGAAGTAATTACCCCCGACGATGC
Lyme3_acute_IgM_1501766_Pepmix_B1_T1	TGCAGTCTGGAGCTGAGGTGAAGCAGCCTGGGGCCTCAGTGAAGGTCTCCTGCAAGGCTTCCGGTTACACCTTTACCAACTATGGTATCACCTGGGTGCGACAGGCCCCTGGACAAGGGCTTGAGTGGATGGGATGGATCAGCGCTTACAATGGTGACACAAACTATGCACAGAGACTCCAGGGCAGAGTCACCATGACCACAGACACATCCACGAGCACAGCCTACATGGAGCTGAGGAGCCTGAGATCTGACGACACGGCCGTGTATTACTGTGCGAGAGATAACTATCATAGTGGTGGTTATTACGCCGCCGACTACTGGGGCCAGGGAGCCCTGGTCACCGTCTCCTCAGGGAGTGCATCC
Lyme3_acute_IgM_1501767_Pepmix_B2_T1	GGAGTCGGGCCCAGGACTGGTGAAGCCTTCGGAGACCCTGTCCCTCACCTGCACTGTCTCTGGTGGCTCCATCAGTGGTTACTACTGGAGCTGGATCCGGCAGCCCCCAGGGAAGGGGCTGGAGTGGATTGGGTATATCTATTCCAGTGAGAGCACCAACTACAACCCCTCCCTCAAGAGTCGAGTCACCATATCAGTAGACACGTCCAAGAACCAGTTCTCCCTGAAGTTGAGCTCTGTGACCGCTGCGGACACGGCCATATATTACTGTGCGAGAAGTGGTACAATCAGTCTCTGGTACTTTGACTACTGGGGCCAGGGAACCCTGGTCACCGTCTCCTCAGGGAGTGCATCC
Lyme3_acute_IgM_1501768_Pepmix_B6_T1	GCAGTCTGGAGCTGAGGTGAAGAAGCCTGGGGCCTCAGTGAAGGTCTCCTGCAAGGCTTCTGGTTACACCTTTACCAGTTATGGCATCAGCTGGGGCAGAGTCACCATGACCGCCGACACATCCACGAGCACAGCCTACATGGAGCTGAGGAGCCTGAGATCTGACGACACGGCCGTCTATTACTGTGCGAGAGCCTGCAGTAGTGCCAGCTGCCCCTATGGGATCGACTACTGGGGCCAGGGAACCCTGGTCACCGTCTCCTCAGGGAGTGCATCC
Lyme3_acute_IgM_1501769_Pepmix_B8_T1	GCAGTCTGGAGCAGAGGTGAAAAAGCCCGGGGAGTCTCTGAAGATCTCCTGTAAGGGTTCTGGATACAACTTTACCACCTACTGGATCGGCTGGGTGCGCCAGATGCCCGGGAAAGGCCTGGAGTGGATGGGGATCATCTATCCTGGTGACTCTGAAACCACATACAGCCCGTCCTTCCAAGGCCAGGTCACCATCTCAGCCGACAAGTCCATCAGCACCGCCTACCTGCAGTGGAGCAGCCTGAAGGCCTCGGACACCGCCATGTATTACTGTGCGAAAGGGAATATTGTACTAGAACCAGTTGTCCGGGGGTACGACTACTACTACTACGGTATGGACGTCTGGGGCCAAGGGACCACGGTCACCGTCTCCTCAGGGAGTGCATCC
Lyme3_acute_IgM_1501771_Pepmix_B12_T1	GGAGTCTGGGGGAGGCTTGCTACAGCCGGGGGGGTCCCTGATTCTCTCCTGTGCAGCCTCCGGATTCCCCTTTAGCACCTATGCCATGAGCTGGGTCCGCCAGGCTCCAGGGAAGGGGCTGGAGTGGGTCTCAGTTATTAGTGGTAGTGGTGATACCACACATTACGCAGACGCCGTGAATGGCCGGTTCACCATCTCCAGAGACAATTCCAGGAGCACGCTGTATCTCCAAATGACCGGCCTGAGAGCCGAAGACACGGCCGTGTATTATTGTGCGAAATGCGACAGTTCGACTTATTTCTACTACTACGGCATGGACGTCTGGGGCCAAGGGACCACGGTCACCGTCTCCTCAGGGAGTGCATCC
Lyme3_acute_IgM_1501772_Pepmix_C2_T1	GGAGTCGGGCCCAGGACCGGTGAAGCCGTCGGAGACCCTGTCCCTCACTTGCTCTGTCTCTGGAGCCTCCATCAGTACCTACTACTGGAACTGGATCCGGCAGCCCCCAGGGAAGGCACTAGAGTGGATTGGGGATGTCTATTACAGTGGGAGCACCAACTACAACCCCTCCCTCAAGAGTCGAGTCGCCATTTCCATTGACACGTCCAAGAACCAGTTCTCCCTGAACCTGACTTCTGTGACCGCTGCGGACACGGCCATGTACTACTGTGCGAGAGGAGTTGGGAGTACTTATTCTTCCTCCTATTACGGTTTGGACATCTGGGGCCAAGGGACCACGGTCATCGTCTCCTCAGGGAGTGCATCC
Lyme3_acute_IgM_1501774_Pepmix_C4_T1	GAGTCGGGCCCAGGACTGGTGAAGCCTTCGGAGACCCTGTCCCTCACCTGCGCTGTCTCTGGTTACTCCATCAGCAGTGGTCACTACTGGGGCTGGATCCGGCAGCCCCCAGGGAAGGGGCTGGAGTGGATTGCGAGTTTCTATCACAGTGGGAGCACTTATTACAACCCGTCCCTCAAGAGTCGAGTCTCCATCTCAGTAGACACGTCCAAGAACCAATTCTCCCTGAAGCTGACCTCTGTGACCGCCGCAGACACGGCCGTGTATTACTGTGCGAGAGTCGGAGGCAACTACCACTTTGACTACTGGGGCCAGGGAACCCTGGTCACCGTCTCTTCAGGGAGTGCATCC
Lyme3_acute_IgM_1501775_Pepmix_C5_T1	GGAGTCTGGGGGAGGCTTGGTACAGCCTGGGGGGTCCCTGAGACTCTCCTGTGCAGCCTCTGGATTCACCTTTAGCGGCTATGCCATGAGCTGGGTCCGCCAGGCTCCAGGGAAGGGGCTGGAGTGGGTCTCATCTATTAGTGGCAGTGGTGATAGCACATACTACGCAGACTCCCTGAAGGGCCGGTTCACCATCTCCAGAGACAATTCCAAGAACACGCTGCATCTGCAAATGAACAGCCTGAGAGCCGACGACACGGCCATATATTACTGTGCGAAAGATCTCCGTCACCTTGGGCCCCCCACTTATAGCAGCTCGTTTCCCTTTGACTACTGGGGCCTGGGAACCCTGGTCACCGTCTCCTCAGGGAGTGCATCC
Lyme3_acute_IgM_1501776_Pepmix_C6_T1	TGCAGTCTGGAGCTGAGGTGAAGAAGCCTGGGGCCTCAGTGAAGGTCTCCTGCAAGGCTTCTGGTTACACCTTTACCAGCTATGGTATCAGCTGGGTGCGACAGGCCCCTGGACAAGGGCTTGAGTGGATGGGATGGATCAGCGCTTACAATGGTGACACAAACTATGCACAGAGGCTCCAGGGCAGAGTCACCATGACCACAGACACATCCACGAGCACAGCCTACATGGAGCTGAGGAGCCTGAGATCTGACGACACGGCCGTGTATTACTGTGCGAGAGCGCCCCCTTATAGTGGGAGCTCACTAGGTATTGACAACTGGGGCCAGGGAACCCTGGTCACCGTCTCCTCAGGGAGTGCATCC
Lyme3_acute_IgM_1501778_Pepmix_C10_T1	GGAGTCTGGGGGAGGCTTGGTCCAGCCTGGGGGGTGTCTGAGACTCTCCTGTGTAGCCTCTGGATTCACCTTTAGTAACTCTTGGATGAGTTGGGTCCGCCAGGCTCCAGGGAAGGGGCTGGAGTGGGTGGCCAACATAAAGCAAGATGGAAGTGAGAAATATTATGTGGACTCTGTGAAGGGCCGATTCACCATCTCCAGAGACAACGCCAAGAATTCACTGTACCTGCAAATGAACAGCCTGAGAGCCGAGGACACGGCTGTGTATTATTGTGCGAGAGATCACGTGGTTATTACTACGATCGGTGAATTCGATCTCTGGGGCCGTGGCACCCTGGTCACTGTCTCCTCAGGGAGTGCATCC
Lyme3_acute_IgM_1501804_Pepmix_D4_T1	TGGTGGAGTCTGGAGGAGGCTTGATCCAGCCTGGGGGGTCCCTGAGACTCTCCTGTGCAGCCTCTGGGTTCACCGTCAGTAGCAACTACATGAGCTGGGTCCGCCAGGCTCCAGGGAAGGGGCTGGAGTGGGTCTCAGTTATTTATAGCGGAGGTAACACAGACTACGCAGACTCCGTGAAGGGCCGATTCACCATCTCCAGAGACAGTTCCAAGAACACGCTGTATCTTCAAATGAACAGCCTGAGAGCCGAGGACACGGCCGTGTATTACTGTGCGGGAGAAACTTACTATGATGATAGTGTTTCTTCCGCGAGGGCTTTTGATATCTGGGGCCACGGGACAAGGGTCACCGTCTCTTCAGGGAGTGCATCCGCC
Lyme3_acute_IgM_1501805_Pepmix_D5_T1	GTGGAGTCTGGGGGAGGCTTGGTCCAGCCTGGGGGGTGTCTGAGACTCTCCTGTGTAGCCTCTGGATTCACCTTTAGTAACTCTTGGATGAGTTGGGTCCGCCAGGCTCCAGGGAAGGGGCTGGAGTGGGTGGCCAACATAAAGCAAGATGGAAGTGAGAAATATTATGTGGACTCTGTGAAGGGCCGATTCACCATCTCCAGAGACAACGCCAAGAATTCACTGTACCTGCAAATGAACAGCCTGAGAGCCGAGGACACGGCTGTGTATTATTGTGCGAGAGATCACGTGGTTATTACGACGATCGGTGAATTCGATCTCTGGGGCCGTGGCACCCTGGTCACTGTCTCCTCAGGGAGTGCATCCGCC
Lyme3_acute_IgM_1501808_Pepmix_D8_T1	CAGTCTGGGGCTGAGGTGAAGAGGCCTGGGGCCTCAGTGAAGGTCTCCTGCAAGGCTTCTGGATACACCTTCACCAGTCATGATGTCAACTGGGTGCGACAGGCCACTGGACAAGGGCTTGAGTGGATGGGATGGATGAACCCTAACAGTGGTAGCACAGGCTCTGCACAGAAGTTCCAGGGCAGAGTCAGCATGGCCAGGAACACCGCCGTAAGCACAGCCTACATGGAGCTGAGCAGCCTGACATCTGAGGACACGGCCGTTTATTTCTGTGCGAGACATTATGGGGACTACGGTCTGGACGTCTGGGGCCAAGGGACCGCGGTCACCGTCTCCTCAGGGAGTGCATCC
Lyme3_acute_IgM_1501810_Pepmix_D12_T1	TGGTGGAGTCTGGGGGAGGCGTGGTCCAGCCTGGGAGGTCCCTGAGACTCTCCTGTGCAGCCTCTGGATTCACCTTCAGTAACTATGGCATGCACTGGGTCCGCCAGGCTCCAGGCAAGGGGCTGGAGTGGGTGGCACTTATATTATATGATGGAAGTAGTAAATATTATGCAGACTCCGTGAAGGGCCGATTCACCATCTCCAAAGACAATTCCATGAACACGCTGTATCTGCAAATGAACAGCCTGAGAGATGAGGACACGGCTGTATATTACTGTGCGAGCGGACGTTCGGTGACTGCCGCGTGGAGCTTTGACTACTGGGGCCAGGGAACCCTGGTCACCGTCTCCTCAGGGAGTGCATCC
Lyme3_acute_IgM_1501814_Pepmix_E7_T1	GTGGAGTCTGGGGGAGGCTTGGTCCAGCCTGGGGGGTGTCTGAGACTCTCCTGTGTAGCCTCTGGATTCACCTTTAGTAACTCTTGGATGAGTTGGGTCCGCCAGGCTCCAGGGAAGGAGCTGGAGTGGGTGGCCAACATAAAGCAAGATGGAAGTGAGAAATATTATGTGGACTCTGTGAAGGGCCGATTCACCATCTCCAGAGACAACGCCAAGAATTCACTGTACCTGCAAATGAACAGCCTGAGAGCCGAGGACACGGCTGTGTATTATTGTGCGAGAGATCACGTGGTTATTACTACGATCGGTGAATTCGATCTCTGGGGCCGTGGCACCCTGGTCACTGTCTCCTCAGGGAGTGCATCCGCC
Lyme3_acute_IgM_1501815_Pepmix_E8_T1	GGTGGAGTCTGGGGGAGGCTTGGTCCAGCCTGGGGGGTGTCTGACACTCTCCTGTGTAGCCTCTGGATTCACCTTTAGTAACTCTTGGATGAGTTGGGTCCGCCAGGCTCCAGGGAAGGGGCTGGAGTGGGTGGCCAACATAAAGCAAGATGGAAGTGAGAAATATTATGTGGACTCTGTGAAGGGCCGATTCACCATCTCCAGAGACAACGCCAAGAATTCACTGTACCTGCAAATGAACAGCCTGAGAGCCGAGGACACGGCTGTGTATTATTGTGCGAGAGATCACGTGGTTATTACTACGATCGGTGAATTCGATCTCTGGGGCCGTGGCACCCTGGTCACTGTCTCCTCAGGGAGTGCATCCG
Lyme3_acute_IgM_1501817_Pepmix_E10_T1	AGTCTGGGGCTGAGGTGAAGAAGCCTGGGGCCTCAGTGAAGGTCTCCTGCAAGGCTTCTGGATACACCTTCACCAGTTATGATATCAACTGGGTGCGACAGGCCACTGGACAAGGACTTGAGTGGATGGGATGGATGAACCCTAACAGTGGTAACACAGGCTATGCACAGAAGTTCCAGGGCAGAGTCACCATGACCAGGGACACCTCCATAAGCACAGCCTACATGGAGCTGAGCAGCCTGAGATCTGAGGACACGGCCGTGTATTACTGTGCGAGCGTTCGTTTCAAGTATAGCAGCAGCTGGTACTACTTTGACTACTGGGGCCAGGGAACCCTGGTCACCGTCTCCTCAGGGAGTGCATCCGCC
Lyme3_acute_IgM_1501820_Pepmix_F1_T1	TGGTGGAGTCTGGGGGAGGCTTGGTCCAGCCTGGGGGGTGTCTGAGACTCTCCTGTGTAGCCTCTGGATTCACCTTTAGTAACTCTTGGATGAGTTGGGTCCGCCAGGCTCCAGGGAAGGGGCTGGAGTGGGTGGCCAACATAAAGCAAGATGGAAGTGAGAAATATTATGTGGACTCTGTGAAGGGCCGATTCACCATCTCCAGAGACAACGCCAAGAATTCACTGTACCTGCAAATGAACAGCCTGAGAGCCGAGGACACGGCTGTGTATTATTGTGCGAGAGATCACGTGGTTATTACGACGATCGGTGAATTCGATCTCTGGGGCCGTGGCACCCTGGTCACTGTCTCCTCAGGGAGTGCATCCGC
Lyme3_acute_IgM_1501821_Pepmix_F3_T1	TGGTGGAGTCTGGGGGAGGCTTGGTAAAGCCTGGGGGGTCCCTTAGACTCTCCTGTGCAGCCTCTGGATTAACTTTCAGTAACGCCTGGATGAGCTGGGTCCGCCAGGCTCCAGGGAAGGGGCTGGAGTGGGTTGGGCGTATTAAAAGCGAAACTGATGGTGGGACAACAGACTACGCTGCACCCGTGAAAGGCAGATTCAGCATCTCAAGAGATGATTCAAAAAACACTCTTTATCTGCAAATGAACAGCCTGAAAACCGAGGACACAGCCATATATTACTGTACTGTAGACCGGAGCTACTACTTTGCCTACTGGGGCCAGGGAACCCTGGTCACCGTCTCCTCAGGGAGTGCATCCGCCC
Lyme3_acute_IgM_1501823_Pepmix_F5_T1	CTGGTGGAGTCTGGGGGAGGCTTGGTACAGCCTGGAGGGTCCCTGAGACTCTCCTGTGCAGCCTCTGGATTCACCTTCAGTAGTTATGAAATGAACTGGGTCCGCCAGGCTCCAGGGAAGGGGCTGGAGTGGGTTTCATACATTAGTAGTAGTGGTAGTACCATATACTACGCAGACTCTGTGAAGGGCCGATTCACCATCTCCAGAGACAACGCCAAGAACTCACTGTATCTGCAAATGAACAGCCTGAGAGCCGAGGACACGGCTGTTTATTACTGTGCGAGAGGTAGTTACGGGCCTATTACGATATTTTCTTACTGGGGCCAGGGAACCCTGGTCACCGTCTCCTCAGGGAGTGCATCCGCC
Lyme3_acute_IgM_1501825_Pepmix_F7_T1	CTGCAGGAGTCGGGCCCAGGACTGGTGAAGCCTTCGGAGACCCTGTCCCTCACCTGCGCCGTCTCTGGTTACTCCATCACCAGCGCTTACTACTGGGGCTGGATCCGGAAGCCCCCAGGGAAGGGGCTGGAGTGGATTGGGAGTATCCATTATAGTGGGACCACCTACTACAATCCGTCCCTGAAGAGTCGAGTCACCGTATCAATAGACATGTCCAAGAACCAGTTCTCCCTGAAGCTGAGCTCTGTGACCGCCGCAGACACGGCCATATATTACTGTGCGACCGGTGTGGTGGTGACTGCATTAGGTGTTTTTGATATCTGGGGCCAAGGGACAATGGTCACCGTCTCTTCAGGGAGTGCATCC
Lyme3_acute_IgM_1501849_Pepmix_F9_T1	TGGTGGAGTCTGGGGGAGGCTTGGTAAAGCCTGGGGGGTCCCTTAGACTCTCCTGTGCAGCCTCTGGATTAACTTTCAGTAACGCCTGGATGAGCTGGGTCCGCCAGGCTCCAGGGAAGGGGCTGGAGTGGGTTGGGCGTATTAAAAGCGAAACTGATGGTGGGACAACAGACTACGCTGCACCCGTGAAAGGCAGATTCAGCATCTCAAGAGATGATTCAAAAAACACTCTTTATCTGCAAATGAACAGCCTGAAAACCGAGGACACAGCCATATATTACTGTACTGTAGACCGGAGCTACTACTTTGCCTACTGGGGCCAGGGAACCCTGGTCACCGTCTCCTCAGGGAGTGCATCCGCC
Lyme3_acute_IgM_1501850_Pepmix_F10_T1	TGCAGTCTGGGGCTGAGGTGAAGAACCCTGGGGCCTCAGTGACGATTTCCTGCAAGGCTTCTGGATACATGTTCACTAACTTTGCTATACATTGGGTGCGCCAGGCCCCCGGACAAGGGCTTGAGTGGATGGGGTTGATCAACACGGCCAATGGTAACACAGAATATTTAAAGAAATTCCAGGACAGAGTCACCTTTACCAGGGACACATCCGCGAGCACAGCCTACATGGAACTAAACAGTCTGAGATCTGAAGACACGGCTGCGTATTATTGTGGAAGAGGGCAGCAGTCGTTCGACCCCTGGGGCCAGGGAACCCTGGTCACCGTCTCCTCAGGGAGTGCATCC
Lyme3_acute_IgM_1501851_Pepmix_F11_T1	GTCTGGAGCAGAGGTGAAAGAGCCCGGGGAGTCTCTGAAGATCTCCTGTAAGGGTTCTGGATACAGTTTTGACAACTATTGGATCGCCTGGGTGCGCCAGATGCCCGGGAAAGGCCTGGAGTGGATGGGGATCATCTGGCCTGATGACTCTGATACCAGATACAGTCCGTCCTTCCAAGGCCAGGTCACCATCTCAGTCGACAAGTCCGTCAACACCGCCTATATGCAGTGGAGCAGCCTGAAGGCCTCGGACACCGCCATATATTACTGTGCGAGACAGAGGGGGAAGATGGTCAGGAGGGAGTGGGGGTTTGACTACTGGGGCCAGGGAACCCTGGTCACCGTCTCCTCAGGGAGTGCATCC
Lyme3_acute_IgM_1501853_Pepmix_G1_T1	TGGTGGAGTCTGGGGGAGGCTCGGTCCAGCCTGGGGGGTCCCTGAGACTCTCCTGTGCAGCCTCTGGAGTCACCTTTAGTAACTATTGAATGATCTGGGTCCGCCAGGCTCCAGGGAAGGGGCTGGAGTGGGTGGCCAACATAAAACAAGATGGAAGTGAGAAATTCTATGTGGACTCTGTGAAGGGCCGATTCACCATCTCCAGAGACAACGCCAAGAACTCACTGTATCTGCAAATGAATAGCCTGAGAGTCGAGGACACGGCTGTATATTACTGTGCGAGAGATGGGCCCACATCGGGACTATGGTTCGGGGAGTGACTGGTTCGACCCCTGGGGCCAGGGAACCCTGGTCACCGTCTCCTCAGGGAGTGCATCC
Lyme3_acute_IgM_1501855_Pepmix_G3_T1	TGCAGTCTGGGGCTGAGGTGAAGAACCCTGGGGCCTCAGTGACGATTTCCTGCAAGGCTTCTGGATACATCTTCACTAACTTTGCTATACATTGGGTGCGCCAGGCCCCCGGACAAGGGCTTGAGTGGATGGGGTTGATCAACACGGCCAATGGTAACACAGAATATTTAAAGAAATTCCAGGACAGAGTCACCTTTACCAGGGACACATCCGCGAGCACAGCCTACATGGAACTAAACAGTCTGAGATCTGAAGACACGGCTGCGTATTATTGTGGAAGAGGGCAGCAGTCGTTCGACCCCTGGGGCCAGGGAACCCTGGTCACCGTCTCCTCAGGGAGTGCATCC
Lyme3_acute_IgM_1501857_Pepmix_G5_T1	GGAGTCTGGGGGAGGCTTGGTCCAGCCTGGGGGGTGTCTGAGACTCTCCTGTGTAGCCTCTGGATTCACCTTTAGTAACTCTTGGATGAGTTGGGTCCGCCAGGCTCCAGGAAAGGGGCTGGAGTGGGTGGCCAACATAAAGCAAGATGGAAGTGAAAAATATTATGTGGACTCTGTGAAGGGCCGATTCACCATCTCCAGAGACAACGCCAAGAATTCACTGTACCTGCAAATGAACAGCCTGAGAGCCGAGGACACGGCTGTGTATTATTGTGCGAGAGATCACGTGGTTATTACTACGATCGGTGAATTCGATCTCTGGGGCCGTGGCACCCTGGTCACTGTCTCCTCAGGGAGTGCATCC
Lyme3_acute_IgM_1501859_Pepmix_G7_T1	GGAGTCTGGGGGAGGCGTGGTCCAGCCTGGGAGGTCCCTGAGACTCTCCTGTGCAGCGTCTGGATTCACCTTCAGTAGCTATGGCATGCACTGGGTCCGCCAGGCTCCAGGCAAGGGGCTGGAGTGGGTGGCAGTTATATGGTATGATGGAAGTAATAAATACTATGCAGACTCCGTGAAGGGCCGATTCACCATCTCCAGAGACAATTCCAAGAACACGCTGTATCTGCAAATGAACAGCCTGAGAGCCGAGGACACGGCTGTGTATTACTGTGCGAGAGGACTTGATTACTATGGTTCGGGGAGTTATTATAACCTTTTTGACTACTGGGGCCAGGGAACCCTGGTCACCGTCTCCTCAGGGAGTGCATCC
Lyme3_acute_IgM_1501860_Pepmix_G9_T1	TGGTGGAGTCTGGGGGAGGCTTGGTCCAGCCTGGGGGGTGTCTGAGACTCTCCTGTGTAGCCTCTGGATTCACCTTTAGTAACTCTTGGATGAGTTGGGTCCGCCAGGCTCCAGGGAAGGGGCTGGAGTGGGTGGCCAACATAAAGCAAGATGGAAGTGAGAAATATTATGTGGACTCTGTGAAGGGCCGATTCACCATCTCCAGAGACAACGCCAAGAATTCACTGTACCTGCAAATGAACAGCCTGAGAGCCGAGGACACGGCTGTGTATTATTGTGCGAGAGATCACGTGGTTATTACTACGATCGGTGAATTCGATCTCTGGGGCCGTGGCACCCTGGTCACTGTCTCCTCAGGGAGTGCATCCG
Lyme3_acute_IgM_1501862_Pepmix_G11_T1	GGAGTCGGGCCCAGGACTGGCGAAGACTTCGGAGACCCTGTCCCTCACCTGCACTGTCTCTGGTGGCTCCATCAGTGATAGCAATAACTACTGGGGCTGGATCCGCCAGCCCCCAGGGAAGGGGCTGGAGTGGATTGGGAGTATCAATTATAGTGGGACCACCTACTACAACCCGTCCCTCAAGAGTCGAGTCACCATATTCGTTGACACGTCCAAGAACCAGATTTCCCTGAAACTGAGTTCTGTGACCGCCGCAGACACGGCTGTGTATTACTGTGCGACCCATGCGATGTATTACTATGCCACAACTTATTACTGTGGATGGTTCGACCCCTGGGGCCAGGGAACCCTGGTCACCGTCTCCTCAGGGAGTGCATCC
Lyme3_acute_IgM_1501863_Pepmix_G12_T1	GAGTCTGGGGGAGGCTTGGTCCAGCCTGGGGGGTGTCTGAGACTCTCCTGTGTAGCCTCTGGATTCACCTTTAGTAACTCTTGGATGAGTTGGGTCCGCCAGGCTCCAGGGAAGGGGCTGGAGTGGGTGGCCAACATAAAGCAAGATGGAAGTGAGAAATATTATGTGGACTCTGTGAAGGGCCGATTCACCATCTCCAGAGACAACGCCAAGAATTCACTGTACCTGCAAATGAACAGCCTGAGAGCCGAGGACACGGCTGTGTATTATTGTGCGAGAGATCACGTGGTTATTACTACGATCGGTGAATTCGATCTCTGGGGCCGTGGCACCCTGGTCACTGTCTCCTCAGGGAGTGCATCC
Lyme3_acute_IgM_1501900_Pepmix_B6_T2	TCACCTTGAAGGAGTCTGGTCCTACGCTGGTGAAACCCACACAGACCCTCACGCTGACCTGCACCTTCTCTGGGTTCTCACTCAGCACTAGTGGAGTGGGTGTGGGCTGGATCCGTCAGCCCCCAGGAAAGGCCCTGGAGTGGCTTGCACTCATTTATTGGGATGATGATAAGCGCTACAGCCCATCTCTGAAGAGCAGGCTCACCATCACCAAGGACACCTCCAAAAACCAGGTGGTCCTTACAATGACCAACATGGACCCTGTGGACACAGCCACATATTACTGTGCACACACCAGCCTCTCTCAATGTAGTGGTGGTAGCTGCCCTTACTACTTTGACTACTGGGGCCAGGGAACCCTGGTCACCGTCTCCTCAGGGAGTGCATCCGCCCCAACCC…
Lyme3_acute_IgM_1501901_Pepmix_B7_T2	GGTGCAGCTGGTGCAGTCTGGGGCTGAGGTGAAGAAGCCTGGGGCCTCAGTGAAGGTCTCCTGCAAGGCTTCTGGATACACCTTCGCCAGTTATGATATCAACTGGGTGCGACAGGCCACTGGACAAGGGCTTGAGTGGATGGGATGGATGAACCCTAACAGTGGTAACACAGGCTATGCACAGAAGGTCCAGGGCAGAGTCACCATGACCAGGAATACCTCCATAAGCACAGCCTACATGGAGCTGAGCAGCCTGCGATCAGAGGACACGGCCGTCTATTACTGTGCGAAAGCGACTACGGTGGTTACTCCGGGGTACTTTGAGTCTTGGGGCCAGGGAACCCTGGTCACCGTCTCCTCAGGGAGTGCATCCGCCCCAACCCTTTT
Lyme3_acute_IgM_1501908_Pepmix_C4_T2	CAGCTGGTGGAGTCTGGGGGAGGCGTGGTCCAGCCTGGGAGGTCCCTGAGACTCTCCTGTGCAGCCTCTAGATTCAGCTTCAGCAACTATGCTTTCCACTGGGTCCGCCAGGCTCCAGGCAAGGGGCTGGAGTGGGTGACATTTATATCATATGATGGAAGCACTAAATTCTACGCAGACTCCGTGAAGGGCCGATTCACCATCTCCAGGGACAATTCCGAGAACACACTGTATCTGCAATTGAACAGCCTGAGAGCTGAGGACACGGCTGTGTATTACTGTGCGAGAGAACCCCGCTACACCGGTGACTGGGATGATGCTTTTGATGTCTGGGGCCATGGGACTATGGTCACCGTCTCTTCAGGGAGTGCATCCGCCCCAACCCTTTT
Lyme3_acute_IgM_1501909_Pepmix_C5_T2	CAGTCTGGGGGAGGCTTGGTCCAGCCTGGGGGGTCCCTGGGACTCTCCTGTGTTGCCTCTGGATTCACTTTTACTAGATATTGGATGAGTTGGCTCCGCCAGGCTCCAGGGAAGCGGCTGGAGTGGGTGGCCCACATAAGACAAGATGGAAGTGAGAAATACTATGTGGACTCTGTGAAGGGCCGATTCACCATCTCCAGAGACAACGCCAAGAACTCACTGTATTTGCAAATGAACAGCCTGAGAGCCGAGGACACGGCTGTGTATTACTGTGCGAGAGATCTTGTGCGATGGAACAACCCCGAGGGGGACTACTGGGGCCGGGGAACCGTGGTCGCCGTCTCCTCAGGGAGTGCATCCGCCCCAACCCTTTT
Lyme3_acute_IgM_1501911_Pepmix_C6_T2	TGCAGCTGGTGGAGTCTGGGGGAGGCGTGGTCCAGCCTGGGGGGTCCCTGAGACTCTCCTGTGCAGCCTCTGGATTCACCTTCAGTAGCTATGGCATGCACTGGGTCCGCCAGGCTCCAGGCAAGGGGCTGGAGTGGGTGGCAGTTATATCATATGATGGAAGTAATAAATACTATGCAGACTCCGTGAAGGGCCGATTCACCATCTCCAGAGACAATTCCAAGAACACGCTGTATCTGCAAATGAAGAGCCTGAGAGCTGAGGACACGGCTGTGTATTACTGTGCGAAAGATTCGGAGTGGGAGCTACTAGTGTACTACTTTGACTACTGGGGCCAGGGAACCCTGGTCACCGTCTCCTCAGGGAGTGCATCCGCCCCAACCCTTTTC
Lyme3_acute_IgM_1501912_Pepmix_C7_T2	GGTGCAGCTGGTGGAGTCTGGGGGAGGCGTGGTCCAGCCTGGGGGGTCCCTGAGACTCTCCTGTGCAGCCTCTGGATTCACCTTCAGAAGCTATGGCATGCACTGGGTCCGCCAGGCTCCAGGCAAGGGGCTGGAGTGGGTGGCAGTTATATCATATGATGGAAGTAATGAATACTATGCAGACTCCGTGAAGGGCCGATTCACCATCTCCAGAGACAATTCCAAGAACACGCTGTCTCTCCAAATGAACAGCCTGAGAGCTGAGGACACGGCTGTGTATTACTGTGCGAAAGATTCGGAGTGGGAGCTACTAGTGTACTACTTTGACTACTGGGGCCAGGGAACCCTGGTCACCGTCTCCTCAGGGAGTGCATCCGCCCCAACCCTTTT
Lyme3_acute_IgM_1501913_Pepmix_C8_T2	CAGCTGGTGGAGTCTGGGGGAGGCTTGGTACAGCCTGGGGGGTCCCTGAGACTCTCCTGTGCAGCCTCTGGATTCACCTTCGGTAGTTATAGTATGAACTGGGTCCGCCAGGCTCCAGGGAAGGGGCTGGAGTGGGTTTCATACATTAGTAGTAGTGGTAGTACGATATACTACGCAGACTCTGTGAAGGGCCGATTCACCATCTCCAGAGACAATGCCAAGAACTCACTGTATCTGCAAATGAACAGCCTGAGAGACGAGGACACGGCTGTGTATTACTGTGCGAGAGGGTGGGGTTGTAGTGGTGGTAGCTGCTACGAAGACTACTGGGGCCAGGGAACCCTGGTCACCGTCTCCTCAGGGAGTGCATCCGCCCCAACCCTTTT
Lyme3_acute_IgM_1501914_Pepmix_C9_T2	GGTGCAGCTGGTGGAGTCTGGGGGAGGCTTGGTACAGCCTGGGGGGTCCCTGAGACTCTCCTGTGCAGCCTCTGGATTCACCTTCGGTAGTTATAGTATGAACTGGGTCCGCCAGGCTCCAGGGAAGGGGCTGGAGTGGGTTTCATACATTAGTAGTAGTGGTAGTACGATATACTACGCAGACTCTGTGAAGGGCCGATTCACCATCTCCAGAGACAATGCCAAGAACTCACTGTATCTGCAAATGAACAGCCTGAGAGACGAGGACACGGCTGTGTATTACTGTGCGAGAGGGTGGGGTTGTAGTGGTGGTAGCTGCTACGAAGACTACTGGGGCCAGGGAACCCTGGTCACCGTCTCCTCAGGGAGTGCATCCGCCCCAACCCTTTT
Lyme3_acute_IgM_1501915_Pepmix_C10_T2	AGGTGCAGCTGCAGGAGTCGGGCCCAGGACTGGTGAAGCCTTCGGAGACCCTGTCCCTCACCTGCACTGTCTCTGGTGGCTCCATCAGTAGTTACTACTGGAGCTGGATCCGGCAGCCCCCAGGGAAGGGACTGGAGTGGATTGGGTATATCTATTACAGTGGGAACACCAACTACAACCCCTCCCTCAAGAGTCGAGTCACCATATCACTAGACACGTCCAAGAACCAGTTCTCCCTGAAACTGAGCTCTGTGACCGCTGCGGACACGGCCGTGTATTACTGTGCGGTTCTCCGGGGTAGTGGCGATTATTATGGGCAAACGAGGGTGGATGCTTTTGATATCTGGGGCCAAGGGACAATGGTCACCGTCTCTTCAGGGAGTGCATCCGCCCC
Lyme3_acute_IgM_1501916_Pepmix_C11_T2	GCAGCTGGTGGAGTCTGGGGGAGGCTTGGTCCAGCCTGGAGGGTCCCTGAGACTCTCCTGTGTAGGCTCTGGATTCACCCTCACTTCTTATGAAATGAACTGGGTCCGCCAGGCTCCAGGGAAGGGGCTGGAGTGGGTTTCCGGCATTCCTGGTAGTGGTGTTACCATATACTACGCAGACTCTGTGAAGGGCCGATTCACCAGCTCCAGAGACAACGCACAGAACTCACTGTATCTGCAAATGCACAGCCTCAGAGCCGAGGACACGGCTGTTTATTATTGTGCGAGGGAGGCGGGCGGTACGCTTCACTCCTGGGGCCAGGGAACCCTGGTCACCGTCTCCTCAGGGAGTGCATCCGCCCCAACCCTTTT
Lyme3_acute_IgM_1501917_Pepmix_C12_T2	GCAGCTGGTGGAGTCTGGGGGAGGCTTGGTACAGCCTGGAGGGTCCCTCAGACTCTCCTGTGCAGCCTCTGGATTCAGCTTCAGTAGTTCTGAAATGAACTGGGTCCGCCAGCCTCCAGGGAAGGGGCTGGAGTGGGTTTCATACATTAGTAGTACTGGTAGTACCATATACTACGCAGACTCTGTGAAGGGCCGATTCACCATCTCCAGAGACAACGCCAAGAACTCACTGTATCTGCAAATGAACAGCCTGAGAGCCGAGGACACGGCTGTTTATTACTGTGCGAGATCAGGCGAATACCAGACCCTGTGGTATTTTGACTACTGGGGCCAGGGAACCCTGGTCACCGTCTCCTCAGGGAGTGCATCCGCCCCAACCCTTTTC
Lyme3_acute_IgM_1501918_Pepmix_D2_T2	GGTGCAGCTGGTGGAGTCTGGGGGAGGCTTGGTACAGCCTGGGGGGTCCCTGAGACTCTCCTGTGCAGCCTCTGGATTCACCTTTAGCAGCTATGCCATGAGCTGGGTCCGCCAGGCTCCAGGGAAGGGGCTGGAGTGGGTCTCAGCTATTAGTGGTAGTGGTGGTAGCACATACTACGCAGACTCCGTGAAGGGCCGGTTCACCATCTCCAGAGACAATTCCAAGAACACGCTGTATCTGCAAATGAACAGCCTGAGAGCCGAGGACACGGCCGTATATTACTGTGCGCAAGAGTGGGAGCTTCTGTGGCCCTATCACTACTGGGGCCAGGGAACCCTGGTCACCGTCTCCTCAGGGAGTGCATCCGCCCC
Lyme3_acute_IgM_1501919_Pepmix_D3_T2	TCACCTTGAAGGAGTCTGGTCCTACGCTGGTGAAACCCACACAGACCCTCACGCTGACCTGCACCTTCTCTGGGTTCTCACTCAGTAGTGGAGTGGGTGTGGGCTGGATCCGTCAGCCCCCAGGAAAGGCCCTGGAGTGGCTTGCAGTCATTTATTGGGATGATGATAAGCGCTACAGGCCATCTCTGAAGACCAGGCTCACCATCACCAAGGACACCTCCAAAAACCAGGTGGTCCTTACAATGACCAACATGGACCCTGTGGACACAGCCACATATTACTGTGTACAAACACCCCTAACAGGTCTCTCCCGCTTTTACTTTGACTACTGGGGCCAGGGAACCCTGGTCACCGTCTCCTCAGGGAGTGCATCCGCCCCAACCCTTTT
Lyme3_acute_IgM_1501920_Pepmix_D4_T2	GTGCAGTCTGGGGCTGAGGTGAAGAAGCCTGGGGCCTCAGTGAAGGTCTCCTGCAAGACTTCTGGATACACCTTCACCGGCTACTATATGCACTGGGTGCGACAGGCCCCTGGACAAGGGCTTGAGTGGATGGGATGGATCAACCCTAACAGTGGTGGCACAAACTATGCACAGAAGTTTCAGGGCAGGGTCACCATGACCAGGGACACGTCCATCAGCACAGCCTACATGGAGCTGAGCAGGCTGAGATCTGACGACACGGCCGTATATTACTGTGCGAGAGATGTCCGCGAGTCCTCCATAGCAGCATCTGGTTTTTACCAGCTACTGGGGCCAGGGAACCCTGGTCACCGTCTCCTCAGGGAGTGCATCCGCCCCAACCCTTTT
Lyme3_acute_IgM_1501943_Pepmix_D5_T2	GGAGTCTGGGGGAGGCTTGGTCCAGCCGGGGGGGTCCCTGAGACTCTCCTGTGCAGCCTCTGGATTCACCTTTAGTAGAGATTGGATGACCTGGGTCCGCCAGGCTCCAGGGAAGGGGCTGGAGTGGGTGGCCAACATAAACCAAGATGGAAGTGGGAAATATCATGTGGACTCTGTGAAGGGCCGATTCACCATCTCCAGAGACAACGCCAAGAACTCACTGTATCTGCAAATGAACAGCCTGAGAGCCGAGGACACGGCTATATATTACTGTGCGAGAGATTACTCCCCATATTGTGGTGGTGACTGCGATTTTGATGCCTTTGATATCTGGGGCCAAGGGACAATGGTCATTGTCTCTTCAGGGAGTGCATCC
Lyme3_acute_IgM_1501944_Pepmix_D6_T2	GAGTCTGGGGGAGGCTTGGTCCAGCCTGGGGGGTCCCTGAGACTCTCCTGTGCAGCCTCTGGATTCACCTTTAGTAGTTATTGGATGAGCTGGGTCCGCCAGGCTCCAGGGAAGGGGCTGGAGTGGGTGGCCAACATAAAGCAAGATGGAAGTGACAAATACTATTTGGACTCTGTGAAGGGCCGATTCACCATCTCCAGAGACAACGCCAAGAACTCACTGTCTCTGCAAATGAACAGCCTGAGAGTCGAGGACACGGCTGTGTATTACTGCAGAGCAGCTTTAACAGGCGGGAATGACTACTGGGGCCAGGGAACCCTGGTCACCGTCTCCTCAGGGAGTGCAT
Lyme3_acute_IgM_1501945_Pepmix_D7_T2	CAGTCTGGAGCTGAGGTGAAGAAGCCTGGGGCCTCAGTGAAGGTCTCCTGCAAGGCTTCTGGTTACAGCTTTACCAGCTATGGTATCAGCTGGGTGCGACAGGCCCCTGGACAAGGGCTTGAGTGGATGGGATGGATCAGCGCTTACAATGCTAACACAAACTATGCACAGAAGCTCCAGGGCAGAGTCACCATGACCACAGACACATCCACGAGCACAGCCTACATGGAGCTGAGGAGCCTGAGATCTGACGACACGGCCGTGTATTACTGTGCGAGAGCACCCCACGAGAGCAACAGCTGGTACGCTTCTGACTGCTGGGGCCAGGGAACCCTGGTCACCGTCTCCTCAGGGAGTGCA
Lyme3_acute_IgM_1501946_Pepmix_D8_T2	GTGCAGTCTGGGGCTGAGGTGAAGAAGCCTGGGGCCTCAGTGAAGGTTTCCTGCAAGGCTTCTGGATACACCTTCACTAGCTACGCTATGCATTGGGTGCGCCAGGCCCCCGGACAAAGGCTTGAGTGGATGGGATGGATCAACGGTGGCAATGGTAACACAAAATATTCACATAAGTTCCAGGGCAGAGTCACCATTACCAGGGACACATCCGCGAGCACAGCCTACATGGAGCTGAGCAGCCTGAGATCTGAAGACACGGCTGTATATTACTGTGCGAGAGATTTGCCCTACCTAGGGTCATTCTTCNTCNACGGTATGGACGTCTGGGGCCAAGGGACCACGGTCACCGTCTCCTCAGGGAGTGCATCCG
Lyme3_acute_IgM_1501948_Pepmix_D10_T2	GGAGTCTGGGGGAGACTTGGTCCAGCCTGGGGGGTCCCTGAGACTCTCCTGTGCAGCCTCTGGATTCACCTTTAGTAGTTATTGGATGAGCTGGGTCCGCCAGGCTCCAGGGAAAGGGCTGGAGTGGGTGGCCAACATAAAGGCAGATGAAAGGGAGAAATACTATGTGGACTCTGTGAACGGCCGATTCACCATCTCCAGAGACAACGCCAAGAACTCACTATATCTGCAAATGAACAGCCTGAGAGTCGATGACACGGCTGTTTATTATTGTGCGAGAGACCACATGAATACCGATCTTGACTTCTGGGGCCAGGGAACCCTGGTCACCGTCTCCTCAAGGAGTGCATCC
Lyme3_acute_IgM_1501950_Pepmix_D12_T2	GTGGAGTCTGGGGGAGGCTTGGTCGAGCCTGGAGGGTCCCTGAGACTCTCCTGTGCAGCCTCTGGATTCACCTTCAGTGANTACTACATGAGCTGGATCCGCCAGGCTCCAGGGAAGGGGCTGGAGTGGGTTTCATATATTAGTAGTACTGGCACTACCATATACTCCGCAGACTCTGTGAAGGGCCGATTCACCATCTCCAGGGACAACGCCAAGAACTCACTGTATCTGCAAATGAACAGCGTGAGAGCCGAGGACACGGCCATCTATTTCTGTGCGAGCCAATATATGGGGCAGCGGCTGTCCCCTTTAGGGCACTGGGGCCAGGGAACCCCGGTCACCGTCTCCTCAGGGAGTGCATCC
Lyme3_acute_IgM_1501952_Pepmix_E1_T2	GGAGTCTGGGGGAGGCGTGGTCCAGCCTGGGACGTCCCTGAGACTCTCCTGTGCAGCGTCTGGATTCACCTTCAGCAGCTATGGCATGCACTGGGTCCGCCAGGCTCCAGGCAAGGGGCTGGAGTGGGTGGCAGTTATAGGGTATGATGGAACTAATAAATACTATGCAGACTCCGTGAAGGGCCGATTCACCATCTCCAGAGACAATTCCNAGAACACACTGTATCTGCAAATGAACAGCCTGAGAGCCGAGGACACGGCTGTGTATTACTGTGCGAGAGAGGCCCCTTATGATTCGGGGAGTTATGGCTGGTTCGACCCCTGGGGCCAGGGAACCCTGGTCACCGTCTCCTCAGGGAGTGCATCC
Lyme3_acute_IgM_1501955_Pepmix_E6_T2	TGGTGGAGTCTGGGGGAGGCGTGGTCCAGCCTGGGAGGTCCCTGAGACTCTCCTGTGTAGCATCTGGATTCACCCTCAGTACCTATGGCATGCACTGGGTCCGCCAGGCTCCAGGCAAGGGGCTGGAGTGGGTGGCTCTTATGTGGTATGATGGATATAATGATTACTATGCAGACTCCGTGAAGGGCCGATTCACCATCTCCAGAGACAATTCCAAGAACACGCTGTATCTGCAAATGAACAGCCTGAAAGCCGAGGACACGGCTGTGTATTACTGTGCGAGGGGTAGAGGTGGCTACTACGGGGTATGGGTTGACTACTGGGGCCAGGGAACCCTGGTCACCGTCTCCTCAGGGAGTGCATCCGCC
Lyme3_acute_IgM_1501963_Pepmix_F2_T2	TGGAGTCTGGGGGAGGCGTGGTCCAGCCTGGGAGGTCCCTGAGACTCTCCTGTGCAGCCTCTGGATTCACCTTCAGTAGTTATGGCATGCACTGGGTCCGCCAGGCTCCAGGCAAGGGGCTGGAGTGGGTGGCAGTTATATTATATGATGGAAGTGATAAATACTATGCAGACTCCGTGAAGGGCCGATTCACCATCTCCAGAGACAATTCCAAGAACACGCTGTATCTGCAAATGAACAGCCTGAGAGCTGAGGACACGGCTGTGTATTACTGTGCGAAAGGAAGGGTATTGAATTACTATGGTTCGGGGTTCGACCCCTGGGGCCAGGGAACCCTGGTCACCGTCTCCTCAGGGAGTGCATCC
Lyme3_acute_IgM_1501964_Pepmix_F3_T2	TGGGGGAGGCTTGGTCCAGCCTGGGGGGTCCCTGGGACTCTCCTGTGTTGCCTCTGGATTCACTTTTACTAGATATTGGATGAGTTGGCTCCGCCAGGCTCCAGGGAAGCGGCTGGAGTGGGTGGCCCACATAAGACAAGATGGAAGTGAGAAATACTATGTGGACTCTGTGAAGGGCCGATTCACCATCTCCAGAGACAACGCCAAGAACTCACTGTATTTGCAAATGAACAGCCTGAGAGCCGAGGACACGGCTGTGTATTACTGTGCGAGAGATCTTGTGCGATGGAACAACCCCGAGGGGGACTACTGGGGCCGGGGAACCGTGGTCGCCGTCTCCTCAGGGAGTGCATC
Lyme3_acute_IgM_1501965_Pepmix_F4_T2	TGGGGCTGAGGTGAAGAGGCCTGGGGCCTCAGTGAAGGTCTCCTGCACGGCTTCTGGATACACNTTCACCGGCCACCTTATGCACTGGGTGCGACAGGCCCCTGGACAAGGGCTTGAGTGGATGGGATGGATCAACCCTAACAGTGGTGGCACAAACTATGCACAGAAGTTTCAGGGCAGGGTCACCATGACCAGGGACACGTCCATCAGCACAGCCTACATGGAGCTGAGCAGACTGAGATCTGACGACACGGCCGTGTATTACTGTGCGAGAGATCGCACGGATTATTACTATGATAGTAGCGCTTATCAAATAAACTGGTTCGACCCCTGGGGCCAGGGAACCCTGGTCACCGTCTCCTCAGGGAGTGCATCC
Lyme3_acute_IgM_1501968_Pepmix_F6_T2	GGTGGAGTCTGGGGGAGGCGTGGTCCAGCCTGGGAAGTCCCTGAGACTCTCCTGTGCAGCGTCTGGATTCACCTTCAGTAATTATGCCATACACTGGGTCCGCCAGGCTCCAGGCAAGGGGCTGGAGTGGGTGGCAGTTATATGGTATGATGGAAGTAATAGATACTATGCAGAGTCCGTGAAGGGCCGATTCACCATCTCCAGAGACAATTCCAAGAACACGCTGTATCTGCAAATGAACAGCCTGAGAGCCGAGGACACGGCTGTGTATTACTGTGCGAGAGATCCCTACAGTACCGGAACCCGAGGTATGGACGTCTGGGGCCAAGGGACCACGGTCACCGTCTCCTCAGGGAGTGCATCC
Lyme3_acute_IgM_1501973_Pepmix_F10_T2	GGAGTCCGGGGGAGGCTTGGTCCAGCNTGGGGGGTCCCTGAGACTCTCCTGTGCAGCCTCTGGATTCACCTTCAGTGACTACTACATGAGGTGGGTCCGCCAGGCTCCCGGGAAGGGGCTGGAGTGGGTAAGTTTCATTAGAGATAAAACTAATGGTGGGACAACAGAATAGACCACGTCTGTGAAAGGCAGATTCACAATCTCAAGAGATGATTCCAAAAGCATCACCTATCTGCAAATGAACAGCCTGAGAGCCGAGGACACGGCCGTGTACTTCCCCCGTATAGACAGCTATGGTTGACTACTGGGGCCAGGGAACCCTGGTCACCGTCTCCTCAGGGAGTGCATCC
Lyme3_acute_IgM_1501983_Pepmix_G8_T2	AGGTGCAGCTGGTGCAGTCTGGGGCTGAAGTGAAGGAACCTGGGGCCTCACTGAGGGTCTCCTGCAAGGCTTCTGGATACACCTTCACCGGCCACTACATACACTGGGTGCGGCAGGCCCCTGGACAAGGACTTGAGTGGATGGGATGGATCCTCCCCAGCGACGGTGCCACAAGGTATGCACCGAAATTTCAGGGCAGGGTCACCATGACCAGGGACACGTCCATCGACACAGCCTACATGGACCTGAGAAGTTTGACATCTGACGACACGGCCGTGTATTATTGTGCGAGAGTCACTTATAGTAGTTATTACGCGGACGATGACTACTGGGGCCAGGGAACCGTGGTCACCGTCTCCTCAGGGAGTGCATCCGCCC
Lyme3_acute_IgM_1501985_Pepmix_G9_T2	AGGTGCAGCTGGTGCAGTCTGGGGCTGAAGTGAAGGAACCTGGGGCCTCACTGAGGGTCTCCTGCAAGGCTTCTGGATACACCTTCACCGGCCACTACATACACTGGGTGCGGCAGGCCCCTGGACAAGGACTTGAGTGGATGGGATGGATCCTCCCCAGCGACGGTGCCACAAGGTATGCACCGAAATTTCAGGGCAGGGTCACCATGACCAGGGACACGTCCATCGACACAGCCTACATGGACCTGAGAAGTTTGACATCTGACGACACGGCCGTGTATTATTGTGCGAGAGTCACTTATAGTAGTTATTACGCGGANGATGACTACTGGGGCCAGGGAACCGTGGTCACCGTCTCCTCAGGGAGTGCATCCG
Lyme11_acute_IgH_1501573_Pepmix_D11_T1	GCAGCTGCAGGAGTCGGGCCCAGGACTGGTGAAGCCTTCGGAAACCCTGTCCCTCACCTGCAGTGTCTCTGGTGACTCCATCGGTCAGTAGTCCTGGAGCTGGATCTGGATCCGGCAGCCCCCAGGGAAGGGCCTGGTGTGGATTGGCTATATCTCTCACAGTGGGACCACCCACAACCACATCAATAGACACGTCTCAGAACCAATGCGACTGACCTCTGTGACCGCCGCGGACACGGCCGTGGATTTCTGTGCGAGACAGCCTCGGGGTATATTCAATTTGGTCACCGTCTCCTCAGGGAGTGCATCCGCCCCAACCCTTTT
Lyme11_acute_IgH_1501579_Pepmix_E6_T1	ACTTCTGGGCCTGGATCCGCCAGCCCCCAGGGAAGGGGCTGGAGTGGATTGGGAGTTACTACTATGATGAGAGCACCCACTACAATCCGTCCCTCAAGAGTCGAGTCACCATATCCGCAGACACGTCCAAGAACCAGTTCTCCCTGAGTCTGGCGTTTGTGACCGCCGCGGACACGG
Lyme11_acute_IgH_1501605_Pepmix_G9 _T1	TAGCGGGGCGCCCAGTTCTTGCCTGGGGTCGTGGCATTGTTGTCACACTGTGACAACTGGTTCGACCCCTGGGGCCAGGGAACCCTGGTCACCGTCTCCTCAGGGAGTGCATCCGCCCCAACCCTTT
Lyme11_acute_IgH_1501610_Pepmix_G12 _T1	GGGGCGCCTTAGTTCAGGTGGGTCTCACGTATTTTCGGTGATGGGAGTGACACAACGTACGCGGACTCCGTGGAGGGCCGATTCACCATTTCCAGAGACAACACCAAGAACACCCTTTACCTGCAAATGAACAGTCTGCGAGTCGAGGACACGGCTGTATATTACTGTGTAAGAGATGACGCCACCAAAAAGTTGGACGAT
Lyme11_acute_IgH_1502692_Pepmix_F1_T1	CAGCTGGTGCAGTCTGGGGCTGAGGTGAAGAAGCACAACCCCCGGGCCCTCGCCGGGCTCAGTCTGAGAGGGTCCCAGGGACGTAGCGGGGCGCCAGTTCTTGCCTGGGGTCGTGGCATTGTTGTCACACTGTGACAACTGGTTCGACCCCTGGGGCCAGGGAACCCTGGTCACCGTCTCCTCAGGGAGTGCATCCGCCCCAA
Lyme11_acute_IgM_1501542_Pepmix_B5_T1	TGTGCAGCCTCTGGATTCACCTTTAGTAGCTATTGGATGAACTGGGTCCGCCAGGCTCCAGGGAAGGGGCTGGAGTGGGTGGCCAACATAAAGCAAGATGGAAGTGAGAAATACTATGTGGACTCTGTGAAGGGCCGATTCACCATCTCCAGAGACAACGCCGAGAACTCACTGTATCTGCAAATGAACAGCCTGAGAGCCGAGGACACGGCTGTGTATTACTGTATGAGGTGCCCCTATAGCAGCTCGACCACTGGGAGTGGCGACTGGGGCCAGGGAACCCTGGTCACCGTCTCCTCAAGGAGTGCATCCGCCCCA
Lyme11_acute_IgM_1502688_Pepmix_E8_T1	TGGTGGAGTCTGGGGGAGGCTTGGTCCAGCCGGGGGGGTCCCTGAGACTCTCCTGTGCAGCCTCTGGATTCACCTTTAGTAGCTATTGGATGAACTGGGTCCGCCAGGCTCCAGGGAAGGGGCTGGAGTGGGTGGCCAACATAAAGGAAGATGGAAGTGAGAAATACTATGTGGACTCTGTGAAGGGCCGATTCACCATCTCCAGAGACAACGCCAAGAACTCACTGTATCTGCAAATGAACAGCCTGAGAGCCGAGGACACGGCCGTGTATTACTGTGCGAGTCCCCCCTACGAGTCCCACTTTGACTACTGGGGCCAGGGAACCCTGGTCACCGTCTCCTCAGGGAGTGCATCC
Lyme11_acute_IgM_1502785_Pepmix_D12_T2	TGGAGTCTGGGGGAGGCTTGGTCCAGCCTGGGGGGTCCCTGAGACTCTCCTGTGGAGCCTCTGGATTCACCTTTAATAACTTTTGGATGACCTGGGTCCGCCAGGCTCCAGGGAAGGGGCTGGAGTGGGTGGCCAACATAGAGCAAGATGGAAATGAAAAATATTATGTGGACTCTGTGAAGGGCCGATTCACCATCTCCAGAGACAACGCCAAGAACTCACTGTATCTGCAAATAAACAGCCTGAGAGCCGAGGACACGGCTGTCTATTACTGTGGGAGAGATCGAGGTATCTATGACTACGGTATGGACGTCTGGGGCCAAGGGACCACGGTCACCGTCTCCTCAGGGAGTGCATCCGCCC
Lyme11_acute_IgM_1502793_Pepmix_E11_T2	GAGGTGCAGCTGGTGGAGTCTGGGGGAGGCTTGGTACAGCCTGGAGGGTCCCTGAGACTCTCCTGTGCAGCCTCTGGATTCACCTTCAGTAGTTATGAAATGAACTGGGTCCGCCAGGCTCCAGGGAAGGGGCTGGAGTGGGTTTCATACATTACTGGTGGTGGTAATATACACTACGCAGACTCTGTGAAGGGCCGATTCACCATCTCCAGAGACAACGCCAAGAATTCAGTGTATCTGCAAATGAACAGCCTGAGAGCCGAGGACACGGCTCTTTATTACTGTGCGGTAGTTTCCCGAGACGGATATTGTAGTGGTGGTAGCTGCTACGGTGGGGAGAAATATCTCCAGCACTGGGGCCAGGGCACCCTGGTCACCGTCTCCTCAGGGAGTGCATCC…
Lyme9_acute_IgA_1502000_Pepmix_B1_T0	GGGGGAGGCTTGGTACAGCCTGGGGGGTCCCTGAGACTCTCCTGTGCAGCCTCTGGATTCACCTTTAGCAGCTATGCCATGAGCTGGGTCCGCCAGGCTCCAGGGAAGGGGCTGGAGTGGGTCTCAGCTATTAGTGGTAGTGGTGGTAGCACATACTACGCAGACTCCGTGAAGGGCCGGTTCACCATCTCCAGAGACAATTCCAAGAACACGCTGTATCTGCAAATGAATAGCCTGAGAGCCGAGGACACGGCCGTATATTACTGTGCGAAAGAAACGGGTGTCAGTGGCTTT
Lyme9_acute_IgA_1502001_Pepmix_B2_T0	CTGGTGGAGTCTGGGGGAGGCTTGGTACAGCCTGGGGGGTCCCTGAGACTCTCGTGTGCAGCCTCTGGATTCACCTTCAGCAGCTATAGCATGAACTGGGTCCGCCAGACTCCAGGGAAGGGGCTGGAGTGGGTATCATACATTGATAAGAGTAGTACTTACATATACTACGCAGACTCTGTAAAGGGCCGATTCACCATCTCCAGAGACAACGCCAAGAACTCACTGTATCTGCAAATGGACAGCTTGAGAGCCGAGGACACGGCTGTGTATTACTGTACGAGAGACAACTTCCTTCTTCCGGGTATTTCTGACTACTGGGGCCAGGGAACCCTGGTCACCGTCTCCTCAGCATCCCCGACCACAGTAGTCAGAAATACCCGGAAGAAGGAAGTTGTC…
Lyme9_acute_IgA_1502002_Pepmix_B3_T0	CTGGAGCAGAGGTGAAAAAGCCGGGGGAGTCTCTGAAGGTCTCCTGTAAGGGTTCTGGATACACCTTTTCCAACTACTGGATCGGCTGGGTGCGCCAGACGCCCGGGAAAGGCCTGGAATGGATGGCGATCATCTATCCTGGTGACTCTAATACCGCATACAACCCGTCCTTCCAAGGCCAGGTCACCATCTCAGCCGACAAGTCCATCAGCACCACCTTCCTGCAGTGGAGCAGCCTGCAGGCCTCGGACACCGCCATCTATTATTGCGCGAGACGACTTAGAACTGGCTGGTCCGACTACTGGGGCCAGGGAACCCTGGTCACCGTCTCCTCAGGGAGTGCATCC
Lyme9_acute_IgA_1502003_Pepmix_B5 _T0	AGGTGCAGCTGGTGCAGTCTGGGGCTGAGGTGAAGAAGCCTGGGGCCTCAGTGAAGGTCGCCTGTAAGACCTCTGGATACACTTTCGGCACTTATGACATTAACTGGGTGCGACAGGCCCCTGGACAAGGGCTTGAGTGGATGGGATGGATGATCCCTAACGTGGGTAACACAGGCTATGCACAGAAGTTCCAGGGCAGAGTCACCATGACGAGGGACATCTCCACAAACACAGCCTACATGGAGCTGAGGAGTCTGAGATCTGAGGACACGGCCGTGTATTATTGTGTGAGGGTCACCCCAACCTTTGACTACTGGGGCCAGGGAACCCTGGTCACCGTCTCCTCAGCATCCCCGACCAGCCCCAAGG
Lyme9_acute_IgA_1502005_Pepmix_B6_T0	TGGTGCAGTCTGGGGCTGAGGTGAAGAAGCCTGGGGCCTCAGTGAAGGTTTCCTGCAAGGCTTCTGGATACACCTTCACTAGCTATGCTATGCATTGGGTGCGCCAGGCCCCCGGACAAAGGCTTGAGTGGATGGGATGGATCAACGCTGGCAATGGTAACACAAAATATTCACAGAAGTTCCAGGGCAGAGTCACCATTACCAGGGACACATCCGCGAGCACAGCCTACATGGAGCTGAGCAGCCTGAGATCTGAAGACACGGCTGTGTATTACTGTGCGAGAGGTTGGGGCTACTACTTTGACTACTGGGGCCAGGGAACCCTGGTCACCGTCTCCTCAGGGAGTGCATCCG
Lyme9_acute_IgA_1502006_Pepmix_B7_T0	CAGGTGCAGCTGCAGGAGTCGGGCCCAGGACTGGTGAAGCCTTCGGAGACCCTGTCCCTCACCTGCACTGTCTCTGGTGGCTCCATCAGTAGTTACTACTGGAGCTGGATCCGGCAGCCCCCAGGGAAGGGACTGGAGTGGATTGGGTATATCTATTACAGTGGGAGCACCAACTACAACCCCTCCCTCAAGAGTCGAGTCACCATATCAGTAGACACGTCCAAGAACCAGTTCTCCCTGAAGCTGAGCTCTGTGACCGCTGCGGACACGGCCGTGTATTACTGTGCGAGAGTTGGGGCCCGGGATAGCAGCTCGCCCGTCTTTGACTACTGGGGCCAGGGAACCCTGGTCACCGTCTCCTCAGGGAGTGCATCCG
Lyme9_acute_IgA_1502007_Pepmix_B8_T0	GTGCAGCTGGTGCAGTCTGGACCAGAGGTGAAAAAGCCCGGGGAGCCTCTAAAGATCTCCTGTCAGTGTTCTGGATTCAACTTTAATAATAACTGGATCGCCTGGGTGCGCCAGATGCCCGGGAAAGGCCTGGAGTGGATGGGGATCATCTATCCTGGTGATTCTGATGACAACTACAGTCCGTCCTTCCAAGGCCAGGTCAAGATCTCAGCCGACAGGTCCATCACCACCGTCTACTTGCAGTGGGGCAGCCTGAAGGCCTCGGACACCGCCGTCTACTTCTGTGCGAGAGCCCTGTGTGCTACAACCAGTTGCTCTAAGGAGCAGTTCTACTACGGTTTGGACGTCTGGGGCCAAGGGACCACGGTCACCGTCTCCTCAGGGAGTGCATCCG
Lyme9_acute_IgA_1502010_Pepmix_B12_T0	CTGGTGGAGTCCGGGGGAGGCTTAGTTCAGCCTGGGGGGTCCCTGAGACTCTCCTGTGCAGCCTCTGGATTCGATTTTGGTCCCTTCTGGATGCACTGGGTCCGCCAAGCTCCAGGGAAGGGGCTGGTGTGGGTCGCACATATTCATGCTGATGAGACTATTACACACTACGTGGACTCCGTGAAGGGCCGATTCACCATCTCCAGAGACAACGCCAAGAACACACTGTATCTGCAAATGAACAGTCTGAGAGTCGAGGACACGGCTGTGTACTATTGTGTAAGGGATCGGGGTTTCCCTGATTCCTTTGGTATCTGGGGCCAAGGGACAATGGTCACCGTCTCTTCAGCATCCCCGAC
Lyme9_acute_IgA_1502040_Pepmix_B1_T1	GTGGAGTCTGGGGGAGGCATGGTCCAGCCTGGGAGGTCCCTGAGACTCTCCTGTGCAGCGTCTGGGTTCACCTTCAGTAACTATGGCATGCACTGGGTCCGCCAGGCTCCAGGCAAGGGGCTGGAGTGGGTGGCAGTTGCATGGTATGATGGAAGTTTTAAAAACTATGGAGACTCCGTGAAGGGCCGATTCACCATCTCCAGAGACAATTCCAAGAACGCGCTGTATTTGCAAATGAACAGCCTGAGAGCCGAGGACACGGCTGTGTATTACTGTGCGAGACAAACTGGAACTAACCATTACTACTACTACATGGACGTCTGGGGCAAAGGGACCACGGTCACCGTCTCCTCAGGGAGTGCATCC
Lyme9_acute_IgA_1502041_Pepmix_B3_T1	GTGGAGTCTGGGGGAGGCGTGGTCCAGCCTGGGAGGTCCCTGAGACTCTCCTGTGCAGCGTCTGGATTCACCTTTCAGTAACTATGGCATGCACTGGGTCCGCCAGGCTCCAGGCAAGGGGCTGGAGTGGGTGGCAGTTATATGGTATGATGGAAGTAATAAATACTATGTAGACTCCGTGAAGGGCCGATTCACCATCTCCAGAGACAATTCCAAGAACACGCTGTATCTGCAAATGAACAGCCTGAGAGCCGAGGACACGGCTGTTTATTACTGTGCGAGAGATGAATGGACGGGGAGGTATCACACTTACTTTGACTATTGGGGCCAGGGAACCCTGGTCACCGTCTCCTCAGGGAGTGCATCC
Lyme9_acute_IgA_1502042_Pepmix_B4_T1	GGTGCAGCTGGTGGAGTCTGGGGGACGTTTGGTACAACCGGGGGGGTCCCTGAGTCTCTCCTGTGCAGCCTCTGGATTCACCTTTGGCGCCTATACCATGGCCTGGGTCCGCCAGAAGCCAGGGAAGGGGCTGGAGTGGGTCTCAGGTATTAGCGGTACTGCTGCCAGCACATACTTCGCAGACTCCGTGAAGGGCCGATTCACCATCTCCAGAGACAATTCCGTGTACACGGTGTACCTACACATGAACAACCTGAGAGCCGAGGACACGGCCGTTTACTACTGTGCGAAAGCATTATATAGCAGTACGGAGTTCTACTTTGACGTCTGGNGCCAGGGAACCCTGGTCACCGTCTCCTCAGCATCCCCG
Lyme9_acute_IgA_1502043_Pepmix_B6 _T1	GACCCTCACGCTGACCTGCACCTTCTCTGGGTTCTCACTCACCACTAGTGGAGTGGGTGTGGGCTGGATCCGTCAGCCCCCAGGAAAGGCCCTGGAGTGGCTTGCACTCATTTATTGGGACAACGATAAGCGCTACAGCCCTTCTCTGAACACCAGAGTCACCGTCGCCAAGGACACCTCCAACAACCAGGTGGTCCTTACAATGATCAACATGGAGTCTGTAGACACAGCCACATATTACTGTGCACACAGACAATTGGGGTCGGGGTCTGACTGGAACAACGGTGCTTTTGATATCTGGGGCCAAGGGACACTTGTCACCGTCGCTTCAGGGAGTGCATCCGCCC
Lyme9_acute_IgA_1502074_Pepmix_B1_T2	TGGTGGAGTCTGGGGGAGGCGTGGTCCAGCCTGGGAGGTCCCTGAGACTCTCCTGTGCAGCCTCTGGATTCACCTTCAGTAGCTATGGCATGCACTGGGTCCGCCAGGCTCCAGGCAAGGGGCTGGAGTGGCTGGCAGCTATATCATATGATGGAAGTAAAAAATACTATGCAGACTCCGTGAGGGGCCGACTCACCATCTCCAGAGACAATTCCAAGAACATGTTGTATCTGCAAATGAGCAGCCTGAGAGCAGAGGACACGGCTGTGTATTACTGTGCGAAAGATCGGGTGTATTATTATGACAGTAGCACTGATATCTGGGGCCAAGGGACAATGGTCACCGTCTCTTCAGGGAGTGCATCCGCC
Lyme9_acute_IgA_1502075_Pepmix_B3_T2	TGCAGTCTGGGGCTGAGGTGAAGAAGCCTGGGTCCTCAGTGAAGGTCTCCTGCAAGGCTTCTGGAGGCACCTTCAGCAGCAATGCAATCAACTGGGTGCGACAGGCCCCTGGACAAGGGCTTGAGTGGATGGGAGGGATCGTCCCTATCCTTGGTAAAGCAAATTACGCGCAGAGATTCCAGGGCAGAGTCACGATTACCGCGGACAAATCCACGAGCACATCCTACATGGAACTGAGCAGCCTGAGATCTGAAGACACGGCCGTATATTACTGTGCGAGAGATCGATCGGAGATGGCCACTAATTGGTTCGCCCCCTGGGGCCAGGGAACCCTGGTCACCGTCTCCTCAGGGAGTGCATCC
Lyme9_acute_IgA_1502076_Pepmix_B4_T2	GTGCAGCTGGTGGAGTCTGGAGGAGGCTTGGTCCAGCCTGGGGGGTCCCTGAGACTCTCCTGTGCAGCCTCTGGGTTCACCGTCAGTAGCAACTACATGAGCTGGGTCCGCCAGGCTCCAGGGAAGGGGCTGGAGTGGGTCTCAGTTATTTATAGCGGTGGTAGCACATACTACGCAGACTCCGTGAAGGGCCGATTCACCATCTCCAGACACAATTCCAAGAACACGCTGTATCTTCAAATGAACAGCCTGAGAGCTGAGGACACGGCCGTGTATTACTGTGCGAGAGGGGCTAGCAGCAGCTGGTACTCCTACTTTGACTACTGGGGCCAGGGAACCCTGGTCACCGTCTCCTCAGGGAGTGCATCCGCCC
Lyme9_acute_IgA_1502077_Pepmix_B5_T2	TGGTGGAGTCTGGGGGAGGCTTGGTACAGCCTGGGGGGTCCCTGACACTCTCCTGTGCAGCCTCTGGATTCACCTTTAGCAGCTATGCCATGACCTGGGTCCGCCAGGCTCCAGGGAAGGGGCTGGAGTGGGTCTCAGGTATTGGTGTTAGTGGTGGTAGCACACACTACGCAGACTCCGTGAAGGGCCGGTTCGCCATCTCCAGAGACAATTCCAAGAACACGCTGTATCTGCAAATATACAGCCTGAGAGCCGAGGACACGGCCGTATATTACTGTGCGAAAGCGGGGGGAAATAGTGGCTACGGTCCTTACTACTACTACTACTACATGGACGTCTGGGGCAAAGGGACCACGGTCACCGTCTCCTCAGGGAGTGCATCC
Lyme9_acute_IgA_1502078_Pepmix_B6_T2	TCCCTGAGACTCTCCTGTGAGACTTCTGGATTCATCTTTAGTGACTATGCCATGAGTTGGGTCCGCCAGGCTCCAGGGAAGGGATTAGAGTGGGTCTCAGTTATTAGTGGCAGCGGGAGTATCCCATATTACGCAGACTCCGTGAGGGGCCGCTTCACCATTTCCAAAGACATTTCGAAGAACACACTCTATCTGCAGATGAACACCCTGAGACCCGAAGACACGGCCTTTTACTACTGTGCGAAACATCTCGGGGGCAATGGCTGNTACGCGAATGACTTCTGGGGCCA
Lyme9_acute_IgA_1502079_Pepmix_B7_T2	AGGTACAGCTGCAGCAGTCAGGTCCAGGACTGGTGAAGCCCTCGCAGACCCTCTCACTCACCTGTGTCATCTCCGGGGACAGTATCTCTAGTAACGGTGTTGCTTGGAACTGGATCAGGCAGTCCCCGTCGAGAGGCCTTGAGTGGCTGGGAAGGACATATTACAGGTCCAAGTGGTTTAATGATTATGCAGTATCTGTGAAAAGTCGAATAACCATCAACCCAGACACATCCAAGAACCAGTTCTCCCTGCAGTTGAACTCTGTGACTCCCGAGGACACGGCTGTGTATTACTGTACAAGAGGCCGTAACTCCGCTTTTGATATCTGGGGCCAAGGGACAATGGTCACCGTCTCTTCAGCCTCCACCAAGGGCCCATC
Lyme9_acute_IgA_1502081_Pepmix_B8_T2	TGGTGGAGTCTGGGGGAGGCGTGGTCCAGCCTGGGAGGTCCCTGAGACTCTCCTGTGCAGCCTCTGGATTCACCTTCAGTAGCTATGCTATGCACTGGGTCCGCCAGGCTCCAGGCAAGGGGCTGGAGTGGGTGGCAGTTATATCATATGATGGAAGCAATAAATACTACGCAGACTCCGTGAAGGGCCGATTCACCATCTCCAGAGACAATTCCAAGAACACGCTGTATCTGCAAATGAACAGCCTGAGAGCTGAGGACACGGCTGTGTATTACTGTGCGAGAGCCCCCCGAAACCCTTTGTGGTGGTGACTGCTATCCCGCTTCCCAGCCTCTCAGGGAACCCTGGTCACCGTCTCCTCAGGGAGTGCATCC
Lyme9_acute_IgG_1502008_Pepmix_B9_T0	GCAGCTGGTGGAGTCTGGGGGAGGCTTGGTAAAGCCTGGGGGGTCCCTTAGACTCTCCTGTGCAGCCTCTGGATTCAGCTTCACTCACGCCTGGATGAGCTGGGTCCGCCAGGCTCCAGGGAAGGGGCTGGAGTGGGTTGGCCGTATTAAAAGTAAAATTGATGGTGGGACAACAGACCACGCTGCAACCGTGAAGGACAGATTCACCATCTCAAGAGATGATTCAAAAAATACACTGCATTTGCAAATGAACAGCCTGAAAACCGACGATACAGCCGTGTATTACTGTACCACAGGCAAAGGTCGTTATTATGACAGTCGTAATATTGACTATTGGGGCCGGGGAACCCTGGTCACCGTCTCCTCAGGGAGTGCATCCG
Lyme9_acute_IgG_1502009_Pepmix_B11_T0	TGAGGTGCANCTGGNGGAGTCGGGCCCAGGACTGGTGAAGCCTTCGGGGACCCTGTCCCTCACCTGCAGTGTCTCTGGTGACTCCATTACTAGTAAAAACTTATGGACTTGGGTCCGCCAGGCCCCAGGGAAGGGGCTGGAGTGGATTGGGGAAATCCATCATAGTGGGGCTACCCACTACAACCCGTCCCTTCAGGGTCGAGTCACCATCTCAGTTGATAAATCCAGAAATCAGTTCTTCCTTCAGGTGACTTCTGTGACCGCCGCGGACACGGGCGTATATTATTGTACGAGAGACACCGAGGACTTCGACAGTAGTGGTTATTATCGCTCCTGGTACTTCGATGTCTGGGGCCGGGGCACCCTGGTCACTGTCTCCTCAGCATCCCCGACCAGC
Lyme9_acute_IgG_1502045_Pepmix_B7_T1	AGTCTGGGGCTGAGGTGAAGAAGCCTGGGGCCTCAGTGAAGGTCTCCTGCAAGGCTTCTGGATACACCTTCACCAGTTATGATATCAACTGGGTGCGACAGGCCACTGGACAAGGGCTTGAGTGGATGGGATGGATGAACCCTAACAGTGGTAACACAGGCTATGCACAGAAGTTCCAGGGCAGAGTCACCATGACCAGGAACACCTCCATAAGCACAGCCTACATGGAGCTGAGCAGCCTGAGATCTGAGGACACGGCCGTGTATTACTGTGCGAGGGTGGGCGTGGTATGGTTCAGGGAGTTATTAAGGAACTACTACTACGGTATGGACGTCTGGGGCCAAGGGACCACGGTCACCGTCTCCTCAGGGAGTGCATCC
Lyme9_acute_IgG_1502046_Pepmix_B8_T1	GTGGAGTCTGGGGGAGGCTTGGTGAAGCCTGGGGGGTCCCTTAGACTCTCCTGTGCAGCCTCTGGTTTCACTTTCAGTGACGCCTGGATGACCTGGGTCCGCCAGGCTCCAGGGAAGGGGCTGGAGTGGGTTGGCCGTATTAAAAGCAAAATTGATGGTGGGACAACAGACTACGCTACACCCGTGAAAGGCAGATTCACCATCTCAAGAGATGATTCAAAAAACACGCTGTATCTGCAAATGGACAGCCTGAAAACCGAGGACACAGCCGTATATTACTGTACCACAGATTCGTATACGGTGATAACTCCGGGGGGGAACTGGGGCCAGGGAACCCTGGTCACCGTCTCCTCAGGGAGTGCATCCG
Lyme9_acute_IgG_1502047_Pepmix_B9_T1	AGTCTGGGGCTGAGGTGAAGAAGCCTGGGGCCTCAGTGAAGGTTTCCTGCAAGGCATCTGGATACACCTTCACCAGCTACTATATGCACTGGGTGCGACAGGCCCCTGGACAAGGGCTTGAGTGGATGGGAATAATCAACCCTAGTGGTGGTAGCACAAGCTACGCACAGAAGTTCCAGGGCAGAGTCACCATGACCAGGGACACGTCCACGAGCACAGTCTACATGGAGCTGAGCAGCCTGAGATCTGAGGACACGGCCGTGTATTACTGTGCGAGAGATCACCACAAAATGTTCTATTACTACTACTATTACGGTATGGACGTCTGGGGCCAAGGGACCACGGTCACCGTCTCCTCAGGGAGTGCATCCG
Lyme9_acute_IgG_1502082_Pepmix_B9_T2	TGCAGGAGTCGGGCCCAGGACTGGTGAAGCCTTCGGAGACCCTGTCCCTCACCTGCACTGTCTCTGGTGCCCCCATCAGTAGTAGTGATCACTACTGGAGTTGGATCCGCCAGCCCCCAGGGATGGGGCTGGAATGGATTGGGAGTATCCATCATAGTGGGAGCACCTACAACAATCCATCCCTCAAGAGTCGAGTCACCATGTCCGTAGACACGTCCAAGAACGACTTCTTCCTGAAGGTGAACTCCGTGACCGCCGCAGACACGGCTGTATATTACTGTGCGAGATCTCCGGTGACTGCGGCCGGCGGCTACGCATTTGAGATCTGGGGCCAAGGGACAATGGTCACCGTCTCTTCAGCATCCCCGACCA
Lyme9_acute_IgG_1502084_Pepmix_C2_T2	GGTGCAGCTGGTGGAGTCTGGGGGAGGCTTGGTACAGCCTGGGGGGTCCCTGAGACTCTCCTGTGCAGCCTCTGGATTCACCTTTAGCAGCTATGCCATGAGCTGGGTCCGCCAGGCTCCAGGGAAGGGGCTGGAGTGGGTCTCAGCTATTAGTGGTAGTGGTGGTAGCACATACTACGCAGACTCCGTGAAGGGCCGGTTCACCATCTCCAGAGACAATTCCAAGAACACGCTGTATCTGCAAATGAACAGCCTGAGAGCCGAGGACACGGCCGTATATTACTGTGCGAAAGATGAAGTGGGAGCTAGTTCCTACTGGGGCCAGGGAACCCTGGTCACCGTCTCCTCAGCCTCCACCAAGGGCCCATC
Lyme9_acute_IgG_1502086_Pepmix_C3_T2	CAGCTGGTGCAGTCTGGGGCTGAGGTGAAGAAGCCTGGGGCCTCAGTGAAGGTTTCCTGTAAGGCTTCTGGATATACCTTCAGTAGATATAATATCCATTGGGTGCGCCAGGCCCCCGGACAAAGGGTTGAGTGGATGGGATGGATCAGCCCTGACAATGATGAAAGACACTATGCGCAGAAGTTCCAGGGCAGAGTCACCATTACCAGGGACACATCCGCGCGCACAGTCTACTTGGAACTGAGCAGCCTGAGATCTGAAGACACGGCTGTATATTACTGTGGGAGAGGGGGGGGTTCGTTCATGGTTCAGGGAGCGAGAAATGTGTACCCCCAAAAACCTTTTGACTACTGGGGCCAGGGAACCATGGTCACCGTCTCCTCAGCATCCCCGACCAGC…
Lyme9_acute_IgG_1502088_Pepmix_C4_T2	GGTGGAGTCTGGGGGAGGCTTGGTCCAGCCTGGGGGGTCCCTGAGAGTGTCCTGTGTAGGCACTGGATTCACCTTCAGGAGTTATTGGATGAGTTGGGTCCGCCAGGCTCCAGGAAAGGGGCTGGAATGGGTGGCCGACATAAAGCACGATGGAAGTGTCACCTACTATGTGGACTCTGTGAAGGGCCGATTCACCGTCTCCAGAGACAACGCCAAGAATTCCCTGTATCTGCAAATGAACAGCCTGAGAGTCGAGGACACGGCTGTGTATTTCTGTGCGAGGCGTGGATACAGTGACTTCGTCCCATTCTTCTTTGACTCCTGGGGCCAGGGAATTCCGGTCACCGTCTCCTCAGCATCCCCGACCAGCCCCAAGGTC
Lyme9_acute_IgH_1502029_Pepmix_D10_T0	TGGTGGAGTCTGGGGGAGGCTTGGTACAGCCTGGGGGGTCCCTGAGACTCTCCTGTGCAGCCTCTGGATTCACCTTTAGCAGCTATGCCATGAGCTGGGTCCGCCAGGCTCCAGGGAAGGGGCTGGAGTGGGTCTCAGCTATTAGTGGTAGTGGTGGTAGCACATACTACGCAGACTCCGTGAAGGGCCGGTTCACCATCTCCAGAGACAATTCCAAGAACACGCTGTATCTGCAAATGAACAGCCTGAGAGCCGAGGACACGGCCGTATATTACTGTGCGAAAGATGACTACGGTGACTACTGGGGCCAGGGAACCCTGGTCACCGTCTCCTCAGGGAGTGCATCCGC
Lyme9_acute_IgH_1502031_Pepmix_E1_T0	GTGCAGCTGGTGGAGTCTGGGGGAGGCTTGGTCAAGCCTGGAGGGTCCCTGAGACTCTCCTGTGCAGCCTCTGGATTCACCTTCAGTGACTACTACATGAGCTGGATCCGCCAGGCTCCAGGGAAGGGGCTGGAGTGGGTTTCATACATTAGTAATAGTGGTAATACCATATACTACGCAGACTCTGTGAAGGGCCGATTCACCATCTCCAGGGACAACACCAAGAACTCACTGTATCTGCAAATGAACAGCCTGAGAGCCGAGGACACGGCCGTGTATTACTGTGCGAGAGAAGGAAGGAATGGCTGGTACTTAGGGGATGTCTGGGGCCAAGGGACCATGGTCACCGTCTCTTCAGGGAGTGCATCC
Lyme9_acute_IgH_1502089_Pepmix_C5_T2	AGGTCACCTTGAAGGAGTCTGGTCCTGTGCTGGTGAAACCCACAGAGACCCTCACGCTGACCTGCACCGTCTCTGGGTTCTCACTCAGCAATGCTAGAATGGGTGTGAGCTGGATCCGTCAGCCCCCAGGGAAGGCCCTGGAGTGGCTTGCACACATTTTTTCGAATGACGAAAAATCCTACAGCACATCTCTGAAGAGCAGGCTCACCATCTCCAAGGACACCTCCAAAAGCCAGGTGGTCCTTACCATGACCAACATGGACCCTGTGGACACAGCCACATATTACTGTGCACGGACGCAAACTGGGGATGTTGCGATTGACTACTGGGGCCAGGGAACCCTGGTCACCGTCTCCTCAGGGAGTGCATCCGCCCC
Lyme9_acute_IgH_1502102_Pepmix_D12_T2	GTCGGGCCCAGGACTGGAGAAGTCCTCACAGACCGTGTCTCTCACGCGCAGTGTCTCTGGTGGCCCCGTCGGGATTTACTCCTGAAACTGGGTCCGACAGCCCCCCGCGGAGAGACAAAAATGAAATCGTCATTCTTCTCAACGTGGGACGACCAACTGCCAACCCTTCCTGAGGAGTCGATTCACCAAATCAGTGGACATGTCCCAGAGCCACTTATACCTATAGTTAAATTCTCAGGCGACCGCAGGTGCGAGACATGTCGACCAATTGGTGCCAAGACAATCCTTATGTCTGACTGATTTCCACATTGGGGCCAGGGCACCCTAGTCACCGTCTCCGCAACTGACTCTGCTGTCTGAAATTAGCGGGAAGCCTTGGGGACAGGAGCTCAGAGGTCG…
Lyme9_acute_IgH_1502103_Pepmix_E1_T2	GTGCAGCTGGTGGAGTCTGGGGGAGGCGTGGTCCAGCCTGGGGGGTCCCTGACACTCTCTTGTGCCGCCTCTGGATTCATCTTCAATGACTTTGGCATGCACTGGGTCCGCCAGGCTCCAGACAAGGGGCTGGAATGGGTGTCAAGTATATCATATGATGGCACTTATAAAAATTATGTAGACTCCTTCAAGGGCCGACTCACCATCTCCAGAGACAATTCCAAGAACACACTGTATCTGCAAATGAACAGCCTGAGACCTGAGGACACGGCTGTTTATTACTGTGCGAAAGATCGATTTACAATTGTTGCATTGGCGGGTTACTTTGACCTCTGGGGCCAGGGAACCCTGGTCACCGTCTCCTCAGCCTCCACCAAGGGC
Lyme9_acute_IgM_1502011_Pepmix_C1_T0	AGGTGCAGCTGGTGGAGTCCGGGGGAGGCCTGGTCCAGACGGGGGAATCCCTGAGACTCTCCTGTGCCGGCTCCGGATTCGCGTTCAGTGGATTTTGGATGAGTTGGGTCCGCCAGGCTCCAGGGCAGGGGCTGCAGTGGGTGGCCAATATAAGCCCAGATGGAAGTGAGGAGTATTATGCGGAGTCGCTGAAGGGCCGATTCACCGTCTCCAGAGACAACGTCAAGAATTTGGCTTATCTTAACATGGGCAGCCTGAGAGCCGACGACACGGGTGTGTATCGTTGTGTGAGACCCGGAGGTAACGCCCACGACTCAGTCGCACATGAGTGGGAACACTGGGGCCAGGGAACGATGGTCAGCGTCGCCTCAGCATCCCCGACCA
Lyme9_acute_IgM_1502012_Pepmix_C2_T0	GTGCAGCTGGTGGAGTCTGGGGGAGGCTTGGTCCAGCCTGGGGGGTCCCTGAAACTCTCCTGTGCAGCCTCTGGGTTCACCTTCAGTGGCTCTGCTATGCACTGGGTCCGCCAGGCTTCCGGGAAAGGGCTGGAGTGGGTTGGCCGTATTAGAAGCAAAGCTAACAGTTACGCGACAGCATATGCTGCGTCGGTGAAAGGCAGGTTCACCATCTCCAGAGATGATTCAAAGAACACGGCGTATCTGCAAATGAACAGCCTGAAAACCGAGGACACGGCCGTGTATTACTGTACTAGTGGCTCCCGGGCGAATACAGGAGGTGATATCTGGGGCCAAGGGACAATGGTCACCGTCTCTTCAGGGAGTGCATCC
Lyme9_acute_IgM_1502013_Pepmix_C3_T0	TGGTGGAGTCTGGGGGAGGCTTGGTCCAGCCTGGGGGGTCCCTGAGACTCTCCTGTGCAGCCTCTGGATTCACCTTTAGTAACTATTGGATGAGTTGGGTCCGCCAGGCTCCAGGGAAGGGGCTGGAGTGGGTGGCCAACATAAAGCAAGATGGAAGTGAGAAATACTATGTGGACTCTGTGAAGGGCCGATTCACCATCTCCAGAGACAACGCCAAGAACTCACTGTATCTGCAAATGAATAGTCTGAGAGCCGAGGACACGGCTGTGTATTACTGTGCGAGGTATAGAAACTACTACTACGGTATGGACGTCTGGGGCCAAGGGACCACGGTCACCGTCTCCTCAGGGAGTGCATCCGCCCC
Lyme9_acute_IgM_1502014_Pepmix_C5_T0	AGGTGCAGCTGGTGGAGTCTGGGGGAGGCTTGGTCCAGCCTGGGGGGTCCCTGAGACTCTCCTGTGTAGCCTCTGGATTCACCTTTAGTAGCTATTGGATGACCTGGGTCCGCCAGGCTCCAGGGAAGGGGCTGGAGTGGGTGGCCAACATAAAGGAAGATGGGAGTGAGAAATATCATGTGGACTCTGTGAAGGGCCGATTCACCATCTCCAGAGACAACGCCAAGAACTCACTGTATCTGCAAATGAACACCCTGAGAGCCGGGGACACGGCTGTGTATTATTGTGCGAGAGATCGCCCCGGATTCGCAGGATATTGTACTGGTGGTGTATGCCGACCCTACTGGTACTTCGATCTCTGGGGCCGTGGCACCCTGGTCACTGTCTCCTCAGGGAGTG…
Lyme9_acute_IgM_1502015_Pepmix_C6_T0	TGGTGGAGTCTGGAGGAGGCTTGATCCAGCCTGGGGGGTCCCTGAGACTCTCCTGTGCAGCCTCTGGGTTCCACGTCAGTACCAGTTACATGAGTTGGGTCCGCCAGGCTCCAGGGGAGGGGCTGGAGTGGGTCTCAGTTATTTATAGCGGTGGTAGTTCATACTATGCAGACTCCGTGAAGGGCCGATTCACCATCTCCAGAGACAATTCCAAGAACACACTGTATCTTCAAATGAACAGCCTGAGAGCCGAGGACACGGCCGTGTATTACTGTGCGAGAGTTTACCTCCGGCCCTACTGGTACTTCGATATCTGGGGCCGTGGCACCCTGGTCACTGTCTCCTCAGGGAGTGCATCCGCC
Lyme9_acute_IgM_1502016_Pepmix_C7_T0	AGGTGCAGCTGGTGGAGTCTGGGGGAGGCGTGGTCCAGCCTGGGAGGTCCCTGAGCCTCTCCTGTAAAGCCTCTGGACTCAGCTTCAGTACCTCAACCATGCACTGGGTCCGCCAGGCTCCAGGCAAGGGGCTGGAGTGGGTGGCAGTTATAGCACCTCATGGAAATACAAAATTTTATGCAGACTCCGTGAAGGGCCGATTCACCATCTCCAGAGACAACTTCAAGAACACGCTGTATCTGCAAATGGACAGCGTGAGCGGTGACGACACGGCTGTCTACTACTGTGCGAACTCCAATACTGGTAGCCCAAGCCCATTTCACTACTGGGGCCAGGGAACCCTGGTCACCGTCTCCTCAGCCTCCACCAAG
Lyme9_acute_IgM_1502017_Pepmix_C8_T0	AGGTGCAGCTGGTGGAGTCTGGGGGAGGCTTGGTACAGCCTGGGGGGTCCCTGAGACTCTCCTGTGCAGCCTCTGGATTCACCTTCAGTAGCTACGACATGCACTGGGTCCGCCAAGCTACAGGAAAAGGTCTGGAGTGGGTCTCAGCTATTGGTACTGCTGGTGACACATACTATCCAGGCTCCGTGAAGGGCCGATTCACCATCTCCAGAGAAAATGCCAAGAACTCCTTGTATCTTCAAATGAACAGCCTGAGAGCCGGGGACACGGCTGTGTATTACTGTGCAAGAGGGAAATACGGTGACTACTTTGACTACTGGGGCCAGGGAACCCTGGTCACCGTCTCCTCAGGGAGTGCATCCGCC
Lyme9_acute_IgM_1502019_Pepmix_C10_T0	AGGTGCAGCTGGTGGAGTCTGGGGGAGGCTTGGTCCAGCCTGGGGGGTCCCTGAGACTCTCCTGTGCAGCCTCTGGATTCACCTTCAGTAGCTATGCTATGCACTGGGTCCGCCAGGCTCCAGGGAAGGGACTGGAATATGTTTCAGCTATTAGTAGTAATGGGGGTAGCACATATTATGCAAACTCTGTGAAGGGCAGATTCACCATCTCCAGAGACAATTCCAAGAACACGCTGTATCTTCAAATGGGCAGCCTGAGAGCTGAGGACATGGCTGTGTATTACTGTGCGACAGATGGGGGGGAGTTTCCTGATGCTTTTGATATCTGGGGCCAAGGGACAATGGTCACCGTCTCTTCAGGGAGTGCATCCGCCCCAACCCTTTTC
Lyme9_acute_IgM_1502020_Pepmix_C12 _T0	GGTGCAGCTGGTGGAGTCTGGGGGAGGCTTGGTACAGCCTGGGGGGTCCCTGAGACTCTCCTGTGCAGCCTCTGGATTCACCTTTAGCAGCTATGCCATGAGCTGGGTCCGCCAGGCTCCAGGGAAGGGGCTGGAGTGGGTCTCAGCTATTAGTGGTAGTGGTGGTAGCACATACTACGCAGACTCCGTGAAGGGCCGGTTCACCATCTCCAGAGACAATTCCAAGAACACGCTGTATCTGCAAATGAACAGCCTGAGAGCCGAGGACACGGCCGTATATTACTGTGCGAAAGAAGGGTCCAATTATTGTAGTAGTACCAGCTGCTACTACTACTACGGTATGGACGTCTGGGGCCAAGGGACCACGGTCACCGTCTCCTCAGGGAGTGCATCCGCCCC…
Lyme9_acute_IgM_1502023_Pepmix_D3_T0	AGGTGCAGCTGGTGGAGTCTGGGGGAGGCTTGGTACAGCCTGGGGGGTCCCTGAGACTCTCGTGTATGGTGTCTGGATTCACCTTCAATAATAATGCCATGAATTGGGTCCGCCAGGCTCCAGGGAAGGGGCTGGAGTGGATTGCACACATCGGCAGTAGTGGTGACTTTATCTACAGCGCAGACACTGTTAAGGGCCGCTTCACCATCTCCAGGGACAACGCCAAGAACTCTCTGTTTCTGCAAATGAACAGCCTGAGAGTCGACGACACGGCTGTTTATTACTGTGCGAGGAGTCTCTGGTATATGGGCAGCTGGGCGCCCTTTGACTCCTGGGGCCGGGGAACGCTGGTCACCGTCTCCTCAGCATCCCCG
Lyme9_acute_IgM_1502024_Pepmix_D4_T0	AGGTGCAGCTGGTGGAGTCTGGGGGAGGCTCGGTACAGCCTGGAGGGTCCCTGAGACTCTCCTGTGCAGCCTCTGGATTCACCTTCAGTAGTTATGAAATGAACTGGGTCCGCCAGGCTCCAGGGAAGGGACTGGAGTGGGTTTCATATATTAGTAGTAGTGGTAGTACCATATACTACGCAGACTCTGTGAAGGGCCGATTTACCATCTCCAGAGACAACGCCAAGAACTCACTGTATCTGCAAATGAACAGCCTGAGAGCCGAGGACACGGCTGTTTATTACTGTGCGAGGGTGGGGTTTAGACGCCGAGGGCCTTTTGATATCTGGGGCCAAGGGACAATGGTCACCGTCTCTTCAAGGAGTGCATCCGCCCCA
Lyme9_acute_IgM_1502025_Pepmix_D5_T0	AGGTGCAGCTGGTGGAGTCTGGGGGAGGCTTGGTACAGCCTGGGGGGTCCCTGAGACTCTCCTGTGTAGGCTCTGGATTCACCTTTAGTAGCTATGCCATGAGCTGGGTCCGCCAGGCTCCAGGGAAGGGGCTGGAGTGGGTCTCAGTTTTTGGTGGTAGTGGTGGCGCCACATCCTACGCAGACTCCGTGAAGGGCCGGTTCACCATCTCCACAGACAATTCCAAGAACACGCTGTATTTACAAATGAACAGCCTGAGAGCCGACGACACGGCCGTTTATTACTGTGCGAAAGCGCAAGGTTCAGGGATTTATTATAACCGTTTTGACGACTGGGGCCAGGGAACCCTGGTCACCGTCTCCTCAGCATCCCCGACCAG
Lyme9_acute_IgM_1502026_Pepmix_D6_T0	GGTGCAGCTGCAGGAGTCAGGCCCGAGACTGGTGAAGCCTTCGGAGACCCTGTCCCTAACCTGCTCTGTCTCTGGTGACTCCATCAGGAGTTATTACTGGAGTTGGATCCGGCAGCCCCCAGGGAAGGGACTGGAGTGGATTGGAAATATCTTTTACAGTGGGGGCACCAACTACAATCCCTCCCTCACGGGTCGAGTCACCATCTCAATGGACACGTTGAAGAACCAGTTCGCCCTGGCTGTGACCTCTGTGACCGTCGCAGACACGGCCGTCTATTTCTGTGCGAGACATAGTGGAGGCACCACCTCCTCTTATTACTATTACTACATGGACGTCTGGGGCAAAGGGACCACGGTCACCGTCTCCTCAGCATCCCCGACCAGC
Lyme9_acute_IgM_1502027_Pepmix_D8_T0	AGGTGCAGCTGCAGGAGTCGGGCCCAAGACTGGTGAAGTCTTCGGAGACCTTGTCCCTCACCTGCACTGTCTCTCGAGGCTCCATCAGCAGTCGTTCTAATTACTGGGGCTGGATCCGCCAGCCCCCAGGGAAGGGGCTGGAGTGGATTGGGACTATTTACTATAGTGGGAACACTTACTACAACCCGTCCCTCAAGAGTCGAGTCACCATATCAGTAGACACGTCCAAGAACCAGTTCTCCCTGAGGCTGAGCTCTGTGACCGCCGCGGACACGGCCGTCTATTACTGTGCGAGAGACCACCGGCAACTTTCTTCTTATTACTACGGTCTGGACATCTGGGGCCAGGGGACCACGGTCACCGTCTCCTCAGGGAGTGCATCCGCCC
Lyme9_acute_IgM_1502028_Pepmix_D9_T0	GGTGCAGCTGGTGGAGTCCGGAGGAGGCTTGGTCCAGCCGGGGGGGTCCCTGCGACTCTCCTGTGCAACCTCCGGGTTCACCGTCAGTACCAAATACATGGGCTGGGTCCGCCAGGCTCCAGGGAAGGGGCTAGAGTGGGTCTCAGTTATTCTTAGTGGTGGTAGCACACGCTACGCAGACTCCGTGAAGGGCCGATTCACCATCTCCAGAGACAATTCCGAGAACACACTGTCTCTTCAAATGAACAGCCTGAGAGTCGAGGACACGGCCGTGTATTACTGTGCGAGAGATTGTTGTGGCGATGGGGGACTTTTTGACTACTGGGGCCAGGGAACCCTCGTCACCGTCTCCTCAGCCTCCACCAAGGGCCCATC
Lyme9_acute_IgM_1502048_Pepmix_C1_T1	GGAGTCGGGCCCAGGACTGGTGAAGCCTTCGGAGACCCTGTCCCTCACCTGCACTGTCTCTGGTGGCTCCATCAGCAGTAGTAGTTACTACTGGGGCTGGATCCGCCAGCCCCCAGGGAAGGGGCTGGAGTGGATTGGGAGTATCTATTATAGTGGGAGCACCTACTACAACCCGTCCCTCAAGAGTCGAGTCACCATATCCGTAGACACGTCCAAGAACCAGTTCTCCCTGAAGCTGAGCTCTGTGACCGCCGCAGACACGGCTGTGTATTACTGTGCGAGACATATGTTGGAACTGGGACCGTACAACTGGTTCGACCCCTGGGGCCAGGGAACCCTGGTCACCGTCTCCTCAGGGAGTGCATCCGCC
Lyme9_acute_IgM_1502049_Pepmix_C2_T1	GTCGGGGGCTGAAGTGAAGAAGCCTGGGGCCTCAGTGAAGGTTTCCTGCAAGACTTCTGGATACACCTTCATAAACTATGCTATACATTGGGTGCGCCAGGCTTCAGGACAAAGGCCTGAGTGGATGGGGTGGATCAACGCTGGCAATGGTAACACACAATATTCACAGAAGTTCCAGGGCAGAATAACCATTACCAGGGACACATCCGCGACCACTGCCTTCATGGAATTGACGAGTCTGACATCTGAAGATACGGCTATCTATTACTGTGCGAGAGAAGATCGGTGGCTATTACAAGCCCCTGACTCCTGGGGCCGGGGAACCCTGGTCACCGTCTCCTCAGCATCCCC
Lyme9_acute_IgM_1502050_Pepmix_C3_T1	GTGGAGTCTGGGGGAGGCTTGGTACAGCCTGGGGGGTCCCTGAGACTCTCCTGTGCAGCCTCTGGATTCACCTTTAGCAGCTATGCCATGAGCTGGGTCCGCCAGGCTCCAGGGAAGGGGCTGGAGTGGGTCTCAGCTATTAGTGGTAGTGGTGGTAGCACATACTACGCAGACTCCGTGAAGGGCCGGTTCACCATCTCCAGAGACAATTCCAAGAACACGCTGTATCTGCAAATGAACAGCCTGAGAGCCGAGGACACGGCCGTATATTACTGTGCGAAAGACGGAATTTATTATGATTACATTTGGGGGAGTTATCGTTATACCGATCGAAGCTACTACTACTACGGTATGGACGTCTGGGGCCAAGGGACCACGGTCACCGTCTCCTCAGGGAGT…
Lyme9_acute_IgM_1502051_Pepmix_C5_T1	GGAGTCTGGGGGAGGCTTGGTACAGCCTGGGGGGTCCCTGAGACTCTCCTGTGCAGCCTCTAGATTCACCTTTAGGAGCTATGCCATGAGCTGGGTCCGCCAGGCTCCAGGGAAGGGGCTGGAGTGGGTCTCAGGTATTAGTGGTAGTGGTGGTAGTACATACTACGCAGACTCCGTGAAGGGCCGGTTCACCATCTCCAGAGACAATTCCAAGAACACGCTCTATCTGCAAATGAACAGCCTGAAAGCCGAGGACACGGCCGTATATTACTGTGCGAGGGGCGTCAAGTCGTATTACGATATTTTGCCCGGCGGCTACTGGTTCGACCCCTGGGGCCAGGGAACCCTGGTCACCGTCTCCTCAGGGAGTGCATCCG
Lyme9_acute_IgM_1502052_Pepmix_C6_T1	TGGTGGAGTCTGGGGGAGGCCTGGTACAGCCTGGCAGGTCCCTGAGACTGTCCTGTGCAGCCTCTGGATTCACCTTTCATGATTATTCCATGCACTGGGTCCGGCAGGCTCCAGGGAAGGGCCTGGAGTGGGTCTCAGGTATTAGTTGGGATAGTGGTAGGATAGGCTATGCGGACTCTGTGAAGGGCCGATTCACCAGTTCCAGAGACAACGCCAGGAACTCCCTGTTTCTGCAAATGGACAGTCTGAGAGCGGACGACACGGCCTTGTATTACTGTATAAAAGAGACGCAACCCGGGGGGGCGGACTGCTGGGGCCAGGGAACCCTGGTCAGCGTCTCCTCAGCATCCCC
Lyme9_acute_IgM_1502053_Pepmix_C8_T1	TGGTGGAGTCTGGGGGAGGCTTGGTAAAGCCTGGGGGGTCCCTTAGACTCTCCTGTGCAGCCTCTGGATTCACTTTCAGTAACGCCTGGATGAGCTGGGTCCGCCAGGCTCCAGGGAAGGGGCTGGAGTGGGTTGGCCGTATTAAAAGCAAAACTGATGGTGGGACAACAGACTACGCTGCACCCGTGAAAGGCAGATTCACCATCTCAAGAGATGATTCAAAAAACACGCTGTATCTGCAAATGAACAGCCTGAAAACCGAGGACACAGCCGTGTATTACTGTACCACAGAGGAAGCAGTGGCTGATGCTTTTGATATCTGGGGCCAAGGGACAATGGTCACCGTCTCTTCAGGGAGTGCATCC
Lyme9_acute_IgM_1502054_Pepmix_C10_T1	GGAGTCGGGGGGAGGCTTGGTACAACCGGGGGGGTCCCTGAGACTCACCTGTGAAGCCTCTGGATTCTTCTTTGATAAATTTCCCATGACCTGGGTCCGCCAGGCTCCAGGGAAGGGGCTGGAGTGGGTCTCAAGTATTAGAGCAGATGGGGGTACCACGTTCTACGCAGACTCCGTGCAGGGCCGGTTCACCATCTCCAGGGACAATTCCAAGAATACTCTTTTTCTGGAAATGAACAGCCTGAGAGCCGAGGACACGGGCGTCTATTACTGTGCGAGGAGATATGATAGTGATGGTTATTACCACTTGGGCCCCTGGGGCCAGGGAACCCTGGTCACCGTCTCCTCAGCATCCCC
Lyme9_acute_IgM_1502055_Pepmix_C11_T1	GGTGGAGTCTGGGGGAGGCTTGGTACAGCCTGGGGGGTCCCTGAGACTCTCCTGTGCAGCCTCTGGATTCACCTTTAGCAGCTATGCCATGAGCTGGGTCCGCCAGGCTCCAGGGAAGGGGCTGGAGTGGGTCTCAGCTATTAGTGGTAGTGGTGGTAGCACATACTACGCAGACTCCGTGAAGGGCCGGTTCACCATCTCCAGAGACAATTCCAAGAACACGCTGTATCTGCAAATGAACAGCCTGAGAGCCGAGGACACGGCCGTATATTACTGTGCGAAATACCGTGGCTACGATGACTGGGTGCGTTACTCCCCATCCTACTTTGACTACTGGGGCCAGGGAACCCTGGTCACCGTCTCCTCAGGGAGTGCATCC
Lyme9_acute_IgM_1502057_Pepmix_C12_T1	AACTCTCCTGTGCAGTCTCTGGATTCACACTTAGCGACCATGCCATGACCTGGGTCCGCCAGGCTCCAGGGAAGGGGCTGGAGTGGGTGTCAATTATTGATAAGAGTGGTGATAATACATACTTTTCAGACTCCGTGAAGGGCCGGTTCACCATTTCCAGAGACAATTCCGGCAAAATGTTGTTTCTGCAAATGAACAGTCTGAGAGTCGAGGACACGGCCCTATACTTCTGTGCGAAAATCTACCGCTGGGGCATGGACGTTTGGGGCCGCGCCATGGACGTCTGGGGCCAAGGGACCAGGGTCACCGTCTTCTCGGGGAGTGCATCCGCCCCAACCCTTTTC
Lyme9_acute_IgM_1502058_Pepmix_D6_T1	TGGTGGAGTCTGGGGGAGGCCTGGTCAAGCCTGGGGGGTCCCTGAGACTCTCCTGTGCAGCCTCTGGATTCACCTTCAGTAGACATAGCATGAATTGGGTCCGTCAGGCTCCAGGGAAGGGGCTTGAGTGGGTCTCATCCATTAGTAGTAGTGGTAGTAACATGAATTATGCGGACTCAATGAAGGGCCGAATCACCATCACCAGAGACAACGCCAAGAATTCAGTGTTTCTGCAAATGAACAGTCTGAGAGCCGAGGACACGGCTGTGTATTATTGTGCGNGGGGACAACTCCTTAGGGACTTCAATTACGCTATGGACGTCTGGGGCCAAGGGACCACGGTCACCGTCTCCTCAGCCTCCACCAA
Lyme9_acute_IgM_1502059_Pepmix_D8_T1	CAGGAGTCGGGCCCAGGACTGGTGAAGCCTTCACAGACCCTGTCCCTCACCTGCACTGTCTCTGGTGACTCCATCAGCAGTGGTGGTTACTACTGGACCTGGATCCGCCAGCTCCCAGGGAAGGGCCTGGAGTGGATTGGCTACATCTATTACAGTGGGAGCACCTACTACAACCCGTCCCTCAAGAGTCGAGTTACCATATCAGTAGACACGTCTAAGAACCAGTTCTCCCTGAAGCTGAGCTCTGTGACTGCCGCGGACACTGCCGTGTATTACTGTGCGAGAGATGGCGGCTCTGGTTCGGGGAGTTATTATTTTGACTACTGGGGCCAGGGAACCCCGGTCACCGTCTCCTCAGCATCCCCGACCA
Lyme9_acute_IgM_1502061_Pepmix_D10_T1	GTGGAGTCTGGGGGAGGCTTGGTCCAGCCTGGGGGGTCCCTGACACTCTCCTGTGCAGCCTCTGGATTCACCTTTAGTAGCTATTGGATGAGCTGGGTCCGCCAGGCTCCAGGGAAGGGGCTGGAGTGGGTGGCCAACATAAAGCAAGATGGAAGTGAGAAATACTATGTGGACTCTGTGAAGGGCCGATTCACCATCTCCAGAGACAACGCCAAGAACTCATTGTATCTGCAAATGAACAGCCTGAGTGCCGAGGACACGGCTGTGTATTACTGTGCGAGAGATCGATGGGGTGAAGTGGACTGGGGCCAGGGAACCCTGGTCACCGTCTCCTCAGCCTCCACCAA
Lyme9_acute_IgM_1502062_Pepmix_D11_T1	TGGTGGAGTCTGGGGGAGGCTTGGTCCAGCCTGGGGGGTCCCTGAGACTCTCCTGTGCAGCCTCTGGATTCACCTTTAGTCACTATTGGATGAGCTGGGTCCGCCAGGCTCCAGGGAAGGGGCTGGAGTGGGTGGCCAGCATAAAGCAAGATGGAAGTGAGAAATACTCTGTGGACTCTGTGAAGGGCCGATTCACCATCTCCAGAGACAACGCCAAGAACTTACTGTATCTGCAAATGAACACCCTGAGAGCCGAGGACACGGCTGTCTATTACTGTGCGAGAGATCGATGGGGTGAAGTGGCCTGGGGCCAGGGAACCCTGGTCACCGTCTCCTCAGCCTCCACCAA
Lyme9_acute_IgM_1502063_Pepmix_D12_T1	TGGAGTCTGGGGGAGACTTGGTCCAGCCTGGGGGGTCCCTGAGGCTCTCCTGTGCAGCCTCTGGATTCAGTTTTAGTGGCTATTGGATGAGCTGGGTCCGTCAGGCTCCAGGGAAGGGGCTGGAGTGGGTGGCCAACATAGCGCAAGATGGGAGAGGGAAAGACTATGTGGACTCTGTGAAGGGCCGATTCACCATCTCCAGAGACAACGCCAAGAATTCACTGTATCTGCAAATGAGCAGTCTGAGAGTCGAGGACACGGCTGTGTATTATTGTGCGAGACATTACGGTGATACCGCGGTGTCCTATTTCGACCCCTGGGGCCAGGGAACCCTGGTCACCGTCTCCTCAGGGAGTGCATCCG
Lyme9_acute_IgM_1502090_Pepmix_B11_T2	GTGGTTCTTCCTCCTCCTGGTGGCAGCTCCCAGATGGGTCCTGTCCCAGGTGCAGCTACAGCAGTGGGGCGCAGGACTGTTGAAGCCTTCGGAGACCCTGTCCCTCACCTGCGCTGTCTATGGTGGGTCCTTCAGTGGTTACTACTGGAGCTGGATCCGCCAGCCCCCAGGGAAGGGGCTGGAGTGGATTGGGGAAATCAATCATAGTGGAAGCACCAACTACAACCCGTCCCTCAAGAGTCGAGTCACCATATCAGTAGACACGTCCAAGAACCAGTTCTCCCTGAAGCTGAGCTCTGTGACCGCCGCGGACACGGCTGTGTTTT
Lyme9_acute_IgM_1502091_Pepmix_C8_T2	AGGTGCAGCTGGTGGAGTCTGGAGCTGAGGTGAAGAGGCCTGGGGCCTCAGTGAAGGTCTCCTGTGAGGCTTCTGGTTACATCTTTTTCAGATATGGTATCACTTGGGTGCGACAGGCCCCTGGACAGGGACTTGAGTGGATGGGATGGATCGGCATTTATAATGGTGACACTCACTATGCACAGAAATTCCAGGGCAGAATCACCATGACTGCAGACAAATCCACGAACACAGCCTTCATGGAGCTGAGGGGCCTGAGATCTGACGACACGGCCGTCTATTACTGTGCGAGAAGGGGCCCCGTCGAGGAGGCTGGGGGTGACTACTGGGGCCAGGGAACCCTGGTCACCGTCTCCTCAGCATCCCCGACCA
Lyme9_acute_IgM_1502092_Pepmix_C9_T2	GGTGCAGCTGGTGGAGTCTGGGGGAGATTTGGTCCAGCCGGGGGGGTCCCTGAGACTCTCCTGTGGAGTCTCTGGATTCACCTTTGGGAGTCATTGGATGGCTTGGGTCCGCCAGGCTCCGGGGAAGGGCCTGGAGTGGGTGGCCAATATAAATCTAGATGGCAGTGAGAAGTATTACGTGGCCGCTGTGAGGGGCCGCTTCACCATCTCCAGAGACAACGCCAAGAACTCCCTAGATTTGCAAATGAACAACCTGAGAGTCGAGGACACGGCTGTATATTTCTGTGCGAGGGTCGGACCCCTCGGATACAGCGCCAGATGGTACATGGCTTTTGATATGTGGGGCCAAGGGACAGTGGTCACCGTCTCTTCTGCATCCCCGACCAG
Lyme9_acute_IgM_1502093_Pepmix_C10_T2	GGAGTCGGGCCCAGGACTGGTGAAGCCTTCGGAGACCCTGTCCCTCACCTGCACTGTCTCTGGTGGCTCCATCAGTAGTTACTACTGGAGCTGGATCCGGCAGCCCCCAGGGAAGGGACTGGAGTGGATTGGGTATATCTATTACAGTGGGAGCACCAACTACAACCCCTCCCTCAAGAGTCGAGTCACCATATCAGTAGACACGTCCAAGAACCAGTTCTCCCTGAAGCTGAGCTCTGTGACCGCTGCGGACACGGCCGTGTATTACTGTGCGAGAGCAGCCGAGTATTACTATGATAGTAGTGGTTATTGGGATTCTCCAAAGCAGTTTGACTACTGGGGCCAGGGAACCCTGGTCACCGTCTCCTCAGGGAGTGCATCCGCCCC
Lyme9_acute_IgM_1502094_Pepmix_D1_T2	AGGTGCAGCTGGTGGAGTCTGGGGGAGGCTTAGTCCAGCCTGGGGGGTCCCTGAGACTCTCCTGTGCAGCCTCTGGATTCAGTTTTAGTGAGTATTGGATGGGTTGGGTCCGCCAGGCTCCAGGGAAGGGGCTGGAGTGGGTGGCCAATATAAAAAAGCAGGATGGAAGTGAGAAGTATTATGCGGACTCTGTGAGGGGCCGATTCACCATCTTCAGAGACAACGCCAAGAACTCAGTGTTTCTGCAAATGAATAGCCTGAGAGTCGACGATACGGCTATATATTTCTGTGCGAGAAATTTAGTGACAGTGCCTTCTGGGGATTGGTTCCACCCCTGGGGCCAGGGAACCCTGGTCACCGTCTCCTCAGGGAGTGCATCCGCCCCAACCCTTTT
Lyme9_acute_IgM_1502095_Pepmix_D3_T2	GTCTGGGGGAGCCTTGGTACAGCCTGGGGGGGCCCTGAGACTCTCCTGTGTAGCCTCTGGATTCACCTTTAGCAGCTGTGCCATGAGCTGGGTCCGCCAGGCTCCAGGGAAGGGGCTGGAGTGGGTCTCAACCATTAGTGGAAATGGTGCTAATACGTACTACGCAGACGCCGTGAAGGGCCGGTTCACCATCTCCAGAGACAATTCCAAGAACACCCTTTATGTGCAAATGAACAGCCTGAGAGCCGAGGACAGGGCCATATATTACTGTGCGAAAGCGTCTAGTAGTAGTTGGTACGCCTTTGACTACTGGGGCCAGGGAACCCTGCTCACCGTCTCCTCAGGGAGTGCATCCGCCCC
Lyme9_acute_IgM_1502096_Pepmix_D5_T2	GGAGTCTGGGGGAGGCTTGGTCCAGCCTGGGGGGGTCCCTGAGACTCTCCTGTGCAGCCTCTGGATTCACCGTCAGTAGCCACTACATGAGCTGGGTCCGCCAGGCTCCAGGGACGGGACTGGAGTGGGTCTCAATTATTTATAGCGATGGTAGAACATTCTACGCAGACTCCGTGAAGGGCAGATTCAGCATCTCCAGAGACAATTCCAAGAACACGCTATATCTTCAAATGAACAACCTGAGAGCCGAGGACACGGCTGTATATTACTGTGCGAGAGATGGATTAACTGGAACGACTAGCCGAGAAGACTGCTGGGGCCAGGGAACCCTGGTCACCGTCTCCTCAGGGAGTGCATCCGCCC
Lyme9_acute_IgM_1502097_Pepmix_D6_T2	GGTGCAGCTGCAGGAGTCGGGCCCAGGACTGGTGAAGCCTTCGGAGACCCTGTCCCTCACCTGCACTGTCTCTGGTGACTCCGTCACTGGTCACTACTGGGGTTGGATCCGGCAGCCCCCAGGGAAGGGACTAGAGTGGATTTCATATATGCATAATGGTGAGAGTAACCACTACAATCCCTCCCTTAAAAGTCGAGTCACCACATCACTGGACACGTCCAAGAACCAGTTCTCCCTGATCCTGAACTCTGTGACCGCCGCAGACACGGCCATCTATTACTGCGCGAGAAAAAGGGCTGATGTTATAAACGGCGCTTTTGACTTCTGGGGCCAGGGAACACTGGTCACCGTCTCCTCAGCATCCCCGACCAG
Lyme9_acute_IgM_1502098_Pepmix_D7_T2	AGGTGCAGCTGGTGGAGTCTGGGGGAGGCTTGGTACAGCCTGGGGGGTCCCTGAGACTCTCCTGTGCAGTCTCTGGATTCACCTTTAGCGCCTATGCCATGGCTTGGGTCCGCCAGGCTCCAGGGAAGGGGCTGGAGTGGGTCTCCACTATTAGTAAAACTGGTGGTGAGACAAACTACGCAGACTCCGTGAAGGGCCGATTCACCATCTCCAGAGACAATTCCAATAGTATGCTGTATCTGCACATGAGTAGCCTGAGAGGCGACGACACGGCCACTTATTACTGTGCGAACGATGGCGTGGGGGCAGATTGTAGTAGCTCCGGGTGCTACTTTGGCTACTGGGGCCGGGGAACCCTGGTCACCGTCTCCTCAGCATCCCCGACCA
Lyme9_acute_IgM_1502099_Pepmix_D8_T2	AGGTGCAGCTGCAGGAGTCGGGCCCAGGACTGGTGAGGCCTTCGGAGACCTTGTCCCTCACCTGCACTGTCTCTGGTGGCTCAATCGATAATTACTTCTGGGGCTGGCTCCGGCAGCCCCCCGGGGGGGGACTGGAGTGGATTGGCTTTATCTATTACACTGGGAGCACCCACTACAATCCCTCCCTCAAGAGTCGAGTCACCATGTCCTTAGACACGTCCAAGAACAAGTTCTCCCTGAACCTAATCTCTGTGACCGCTGCGGACACGGCCATGTATTACTGTGCGAGAGGTCTGACAACAGTCTCGAACGGTGACTGTTTCGACCCCTGGGGCCGGGGAATCCTGGTCACCGTCTCCTCAGCCTCCACCAAGGG
Lyme9_acute_IgM_1502100_Pepmix_D9_T2	GGAGTCGGGCCCAGGACTGGTGAAGCCTTCGGAGACCCTGTCCCTCACCTGCACTGTCTCTGGTGGCTCCATCAGTAGTTACTACTGGAGCTGGATCCGGCAGCCCCCAGGGAAGGGACTGGAGTGGATTGGGTATATCTATTACAGTGGGAGCACCAACTACAACCCCTCCCTCAAGAGTCGAGTCACCATATCAGTAGACACGTCCAAGAACCAGTTCTCCCTGAAGCTGAGCTCTGTGACCGCCGCAGACACGGCCGTGTATTACTGTGCGAGAATCCGTAATAGCAGTGGCTGGGAAAACCGTAATTACTACTACTACTACTACATGGACGTCTGGGGCAAAGGGACCACGGTCACCGTCTCCTCAGGGAGTGCATCCGCCC
Lyme9_acute_IgM_1502101_Pepmix_D11_T2	AGGTGCAGCTGGTGCAGTCTGGGGCTGAGGTGAAGAAGCCTGGGGCCTCAGTGAAGGTTTCCTGCAAGGCATCTGGATACACCTTCACCAGCTACTATATGCACTGGGTGCGACAGGCCCCTGGACAAGGGCTTGAGTGGATGGGAATAATCAACCCTAGTGGTGGTAGCACAAGCTACGCACAGAAGTTCCAGGGCAGAGTCACCATGACCAGGGACACGTCCACGAGCACAGTCTACATGGAGTTGAGCAGCCTGAGATCTGAGGACACGGCCGTGTATTACTGTGCAACGGGTAAGGCGTACGGTGACCGGATGACTGACTACTGGGGCCAGGGAACCCTGGTCACCGTCTCCTCAGGGAGTGCATCCGCCCCAACCCTTTT
ControlA_SP_IgA_1500368_NegPT7_A7	TGAGACTCTCCTGTGCAGCCTCTGGATTCACCTTTAGCAGCTGTGCCATGAGCTGGGTCCGCCAGGCTCCAGGGAAGGGGCTGGAGTGGGTCTCAGCTATCAGTGGTAGTGGTAGTCACACATACCACGCAGACTCCGTGAAGGGCCGCTTCATCATCTCCAGAGACAACTCCAAGAGCACGCTGTATCTCCAAATGAACAGCCTGAGGGCCGAGGACACGGCCGTATATTACTGTGCGAAAGGTGGCAAGTATAGCAGCTCGGAATTAGACTACTGGGGCCAGGGAACCCTGGTCACCGTCTCCTCAGCATCCCCGACCAGCCCCAAGGTC
ControlA_SP_IgA_1500371_NegPT7_A10	GGTGCAGCTGGTGGAGTCTGGGGGAGGCTTGGTCCAGCCTGGGGGGTCCCTGAAACTCTCCTGTGCAACCTCTGGGTTCTCCTTCAGTGACTCTGCTATGCACTGGGTCCGCCAGGCTTCCGGGAAAGGGCTGGAGTGGGTTGCCCGTATTAGAAGTAAGGCTAACAATTACGCGACAACATATGGTGAGTCGGTTAAAGGCAGATTCATCGTCTCCCGAGACGATTCAGAGAACACGGCTTTTCTGCAAATGAACAGCCTGGAAACCGAGGACACGGCCGTGTATTATTGCACTAGATCCTCTGGTCCAGGGAACGACTACTGGGGCCAGGGAACCCTGGTCACCGTCTCCTCAGCATCCCCGACCAGCCCCAAGGTC
ControlA_SP_IgA_1500372_NegPT7_A11	AGGTGCAGCTGGTGGAGTCTGGGGGACACTTGGTCCAGCCTGGGGGGTCCCTGAGACTCTCCTGTGCAGGCTCTGGATTCAGCGTCAATAGCAATGCAATGACCTGGGTCCGCCAGGCTCCAGGGAAGGGGCTGGAGTGGGTCTCACTTATTTATAGCGATGGTCGCGCATTCTACGCAGAGTCCGTGAAGGGCCGATTCACCATCTCCAGAGACAGTTCTCAGAACACACTGTATCTTCAAATGAACATCCTGAGACTTGAGGACACGGCTGTATATTACTGTGCGAGAGGGGGAACGTCGCGTTATTATGAGAGTGGAAGTGGCCCGGACTACTGGGGCCAGGGAACCCTGGTCACCGTCTCCTCAGCATCCCCGACCAGCCCCAAGGTC
ControlA_SP_IgA_1500382_NegB31_F4	AGGTGCAGCTGCAGGAGTCGGGCCCAGGACTGGTGAAGCCTTCGGAGACCCTGTCCCTCACCTGCAATGTCTCTGGTGGCTCCATCAGTAGTTACTGCTGGAGCTGGACCCGGCAGCCCCCAGGGAAGGGACTGGAGTAGATTGGCTATATCTCTTACAGTGGGACCACCATTACAACCCCTCCCTGAAGAGTCGAGTCACCATATCGGTAGACACGTCCAAGAACCAGTTCTCCCTGAAGCTGAGGTCTGTGACCGCTGCGGACACGGCCGTGTATTACTGTGCGAGACTAATAGATAGTAGTGGTTATTACCGGCTTTATATTACTACTTGTATTACGTTATGGACGTCTGGGGCCAAGGGACCACGGTCACCGTCTCCTCAGCATCCCCGACCAGC…
ControlA_SP_IgA_1500387_NegB31_F11	GGTGCAGCTGGTGGAGTCCGGGGGAGGCTTAGTTCAGCCTGGGGGGTCCCTGAGACTCTCCTGTGCAGCCTCTGAATTCACCTTCAGTAGCTACTGGATGCACTGGGTCCGCCAAGCTCCAGGGAAGGGGCTGGTGTGGGTCTCACGTATTAATAGTGATGGGAGTAGCCCAACCTACGCGGACTCCGTGAAGGGCCGATTCACCATCTCCAGAGACAACGCCAAGGACACGCTGTATCTGCAAATGAACAGTCTGAGAGCCGAGGACACGGCTGTTTATTACTGTGCAAGACCCTCCGCATACGGTGACTACACCTACTTCGATCTCTGGGGCCGTGGCACCCTGGTCACTGTCTCCTCAGCATCCCCGACCAGCCCCAAGGTC
ControlA_SP_IgA_1500450_NegPT7_A7	GGTGCAGCTGNTGGAGTNTGGGGGAGGCTNGGTACANCCNGGGGGGTCCCTGAGACTCTCCTGTGCAGCCTCTGGATTCACCTTTAGCAGCTGTGCCATGAGCTGGGTCCGCCAGGCTCCAGGGAAGGGGCTGGAGTGGGTCTCAGCTATCAGTGGTAGTGGTAGTCACACATACCACGCAGACTCCGTGAAGGGCCGCTTCATCATCTCCAGAGACAACTCCAAGAGCACGCTGTATCTCCAAATGAACAGCCTGAGGGCCGAGGACACGGCCGTATATTACTGTGCGAAAGGTGGCAAGTATAGCAGCTCGGAATTACACTACTGGGGCCAGGGAACCCTGGTCACCGTCTCCTCAGCATCCCCGACCAGCCCCAAGGTC
ControlA_SP_IgA_1500455_NegB31_F9	AGGTGCAGCTGGTGGAGTCCGGCTCAGGACTGGTGAAGCCTTCACAGACCCTGTCCCTCATCTGCACTGTCTCTGGTGACTCCATCAATAGTGGTGATTTCTCCTGGAGTTGGATCCGGCAGCCACCAGGGAAGGGCCTGGAGTTCATTGGGTACATCTATTATAGTGGGAGCACCTACTACAACCCGTCCCTCAAGAGTCGACTCACCATATCAATGGACAGGTCCAAGAAGCAGTTCTCCCTGAAGTTGAAATCTGTGACCGCCGCGGACACGGCCGTGTATTACTGTGCCAGGTCGGGGAGCACTCGACCTTCGTACTACCTTGACTACTGGGGCCAGGGAACCCTGGTCACCGTTTCCTCAGCATCCCCG
ControlA_SP_IgA_1500462_NegIP90_A4	AGGTCACCTTGAAGGAGTCTGGTCCAGCGTTGGTGAGACCCACACAGACCCTCACACTGACCTGCACCTTCTCTGGGTTCTCCCTCAACACTGTTGGAATGTGTGTGACCTGGATCCGTCAGCCCCCAGGGAAGGCCCTGGAGTGGCTTGCACGCATTGATTGGGACAATGGTATATTCTACAACACATCTCTGACCACCAGGCTAACCATCTCCAAGGACACCTCCAAGAACCAGGTGGTCCTTTCGATGACCAGCATGGACCCTGAAGACACAGCCACCTATTACTGTGCACGGATTCGAAAGGACTTCGGTGACTACCCTGACTTCTGGGGCCAGGGAAGCCTAGTCACCGTCTCCTCAGCATCCCCGACCAGCCCCAAGGTC
ControlA_SP_IgA_1500463_NegIP90_A11	GGTGCAGCTGGTGGAGTCTGGGGGAGCCTTGGTACAGCCTGGCAGGTCCCTGAGACTCTCCTGTGCAGGCTCTGGATTCACCTTTGATGATTATGCCATGCACTGGGTCCGGCAAGTTCCAGGGAAAGGCCTGGAGTGGGTCTCAGGTATTAGTTGGAATAGTGGTCACATAGACTATGGGGACTCTGTGAAGGGCCGATTCACCATCTCCAGAGACAACGCCAAGAATTCCCTGTATCTGCAAATGAACAGTCTGAGAGCTGAAGACACGGCCTTCTATTACTGTGCAAAAGACCGCTCGAAAAGGTATACCGCCGGCTGGTACTTTGACTACTGGGGCCAGGGAACCCTGGTCACCGTCTCCTCAGCATCCCCGACCAGCCCCAAGGTC
ControlA_SP_IgG_1500365_NegPT7_D12	AGGTCACCTTGAAGGAGTCTGGTCCTACGCTGGTGAAACCCACACAGACCCTCACACTTACCTGCTCCTTCTCTGGTTTCTCACTCACTAGTGGAGTGGGTGTGGGCTGGATCCGTCAGCCCCCAGGAAAGGCCCTGGAATGGCTTGCACTCATTTATTGGGATGATGATAGGACTTTCAACCCATCTCTGAAGAACAGGCTCACCATCACCAAGGACGCCTCCAAAAGTCAGGTGGTCCTTACCATGACCGACATGGGCCCAGCGGACACAGCCACATACTACTGTTCACACACAACTTACTGTACCAGTACCAATTGTTGGCACTACTCCTTCTTCGGGATGGACGTCTGGGGCCAAGGGACCACGGTCACCGTCTCCTCCGCCTCCACCAAGGGCC…
ControlA_SP_IgG_1500367_NegPT7_A6	GGAGTCGGGGGGAGGCTTGGCACAGCCTGGGGGGTCCCTGAGACTCTCCTGTGCAGCCTCCGGATTAACTTCTAGCAGCTACGCCATGAGTTGGGTCCGCCAGGCTCCAGGGAAGGGGCTGGGACCACTGGGGCCAGGGAACCCTGGTCACCGTCTCCTCAGCCTCCACCAAGGG
ControlA_SP_IgG_1500379_NegB31_F1	GGTGCAGCTGGTGCAGTCTGGGGCTGAAGTGAAGAAGCCTGGGGCCTCAGTGAAGGTTTCCTGCAAGGCATCTGGATACACCTTCACCAATTACTTTTTACACTGGGTGCGACAGGCCCCTGGACACGGGCCTGAGTGGCTGGGAATTATCAACCCTGGAGCTGGTGGCACAGGCTATGCACCGAAATTTCAGGGCAGAGTCACCATGGCCAGGGACACGTCCACGAGCACCGTTTACATGGACTTGAGTCGTCTCAGATCAGACGACACGGCCATATATTATTGTGTGGGAGAGGCGATGAGAAACCCCGCCGGATTTGACTACTGGGGCCCGGGAACCCTGATCACCGTCTCGTCACCCTCCACCAAGGGCCCATC
ControlA_SP_IgG_1500380_NegB31_F2	AGGTGCAGCTGCAGGAGTCGGGCCCGGGACTGGTAAAGCCCTCGGAGAGCCTGTCCCTCACCTGCACTGTCTCTGGTGGCTCCCTCGGTACTTACTACTGGACCTGGATCCGGCAGCCCCCAGGGAAGGGACTGGAATGGCTTGGCCTTATCTATCATAGTGGGGCCACCAACTACAACCCCTCCCTCAAGGGTCGAGTCACCATGTCAGTGGACACGGCCATGAACCAGTTCTCCCTGAAGCTCAGCTCTGTGAGTGCCGCAGACACGGCCGTTTATTACTGTGCGAGAATGGACACCATGGTCGGGGGAATTATTACAACGGCACCCCACTTTGACAACTGGGGCCAGGGAACCCGGGTCACCGTCTCCTCAGCCTCCACCAAGGGCCCAT
ControlA_SP_IgG_1500381_NegB31_F3	GGTGCAGCTGGTGGAGTCTTGGGGGAGGCTTGGTACAGCCGGGGGGGTCCCTGAGACTCTCCTGTGCAGCCTCTGGATTCACCTTTAGCACCTATGGCATGAGCTGGGCCCGCCAGGCTCCAGGGAAGGGGCTGGAGTGGGTCTCAGCTATTAGTGGTAATGGTGATACCACACACTACGCAGACTCCGTGAAGGGCCGGTTCACCATCTCCAGAGACAATTCCAAGAACACGCTGTTTCTGCAAATGAACAGCCTGAGAGCCGAGGACACGGCCTTATATTACTGTGCGAAACGGTATGGCACCACCTATCAGTACTTTGACCACTGGGGCCAGGGAGCCCTGGTCACCGTCTCCTCAGCCTCCACCAAGGGCCCATC
ControlA_SP_IgG_1500395_NegIP90_A3	GGTGCAGCTGGTGCAGTCTGGGGGAGGCTTGGTCCAGCCTGGAGGGTCCCTGAGCCTCTCCTGTGCAGCCGCTGGATTCACCTTCAGTGACCAGTATATGGACTGGGTCCGCCAGGCTCCAGGAAAGGGGCTGGAGTGGGTTGCCCGCAGTAGAAAGAAAGCTAACGGGTACAGCACAGAATACGCCGCGTCTGTGAAAGGCAGATTCACCGTCTCAAGAGATCCGTCAAAGAGTACACTGTATCTGGTAATGAACAGCCTGAAAGCCGAGGACACGGCCGTGTATCACTGTGCTAGATGCTATTGTCGGTATATCAACTGCGATATATCTAACTTCTGCGCTATGGACGTCTGGGGCCAAGGGACCACGGTCACCGTCTCCTCAGCCTCCACCAAGGG…
ControlA_SP_IgG_1500464_NegIP90_A12	TCACCTTGAAGGAGTCTGGTCCTACGCTGGTGAAACCCACACAGACCCTCACGCTGACCTGCACCTTCTCTGGGTTCTCACTCAACACTAGTGGAGTGGGTGTGGGCTGGATCCGTCAGCCCCCAGGAAAGGCCCTGGAGTGGCTTGCACTCATTTCTTGGGATGATGATAAGCGCTACAGCCCATCTCTGAAGAGCAGGCTCACCGTCACCAAGGACACCTCCAAAAACCAGGTGGTCCTTACAATGACCAACATGGACCCTGTGGACACAGCCACATATTACTGTGCACACAGAGGTTATTACTATGATAGTAGTGATTATGATGATGCTTTTGATATCTGGGGCCAAGGGACATTGGTCACCGTCTCTTCAGCCTCCACCAAGGGCCCATC
ControlA_SP_IgH_1500366_NegPT7_A5	GTGCAGCTGGTGCAGTCTGGGGCTGAGGTGAAGAAGCCTGGGGCCTCAGTGAAGGTCTCCTGCAAGGCTTCTGGATACACTTTCACCAATTATGATATGAAATGGGTGTGACAGGCCACTGGACAAGGGCCTGAGTGGATGGGATGGATGAATCTTAATAGTGGTAACACAGTCTATGCACAGAAGTTCCAGGGCAGAGTCACCATGACCAGGAACACGTCCATACCCACAGCCTACATGGAGCATCCCCGACCAGCCCCAAG
ControlA_SP_IgH_1500369_NegPT7_A8	TGTCCTCACCTGCACTGTCTCTGGTGGCTCCATCAGTAGTTACTACTGGAGCTGGATCCGGCAGCCCCCAGGGAAGGGACTGGAGTGGGTTGGGTATATCTCTTACAGTGGGACCACCAACTACAACCCCTCCCTCAAGAGTCGAGTCACCTTATCAGTGGACACGTCCAAGAACCAGTTCTCCCTGAAGCTGAGCTCTGTGACCACTGCNGACACGGCCGTGTATTACTGTGCGAGGAACGACTATAGCAGT
ControlA_SP_IgH_1500383_NegB31_F5	CACTCAGCAGTGGTGATTGCAACTGGAGCTGGATCCGGCAGCCCGCCGGGAAGGGACTGGAGTGGATTGGGCGTATCTATAGAACTGGGAGCACTACCTACAACCCCTCCCTCAAGAGTCGACTCACCTTGTTGGTAGACACGTCCAACAACCGGTTCTCCCTGAAGTTGACCTCCGTGACCGCCGCAGACACGGCCGTGTATTACTGTGCGAGAGGTGACTATTGTAGTGGTTCCAACTGCCCC
ControlA_SP_IgH_1500386_NegB31_F9	GGTGCAGCTGGTGGAGTCCGGCTCAGGACTGGTGAAGCCTTCACAGACCCTGTCCCTCATCTGCACTGTCTCTGGTGACTCCATCAATAGTGGTGATTTCTCCTGGAGTTGGATCCGGCAGCCACCAGGGAAGGGCCTGGAGTTCATTGGGTACATCTATTATAGTGGGAGCACCTACTACAACCCGTCCCTCAAGAGTCGACTCACCATATCAATGGACAGGTCCAAGAAGCAGTTCTCCCTGAAGTTGAAATCTGTGACCGCCGCGGACACGGCCGTGTATTACTGTGCCAGGTCGGGGAGCACTCGACCTTCGTACTACC
ControlA_SP_IgM_1500370_NegPT7_A9	AGCTGGTGCAGTCTGGGACTGAGGTGAGGAAGCCTGGGGCCTCAGTGACGGTTTCCTGCAAGGCTTCTGGATACACCTTCACTAGTTATGTTATACATTGGATGCGCCAGGCCCCCGGACAAAGGCCTGAGTGGATGGGATGGGTCAACGGTGGCACTGGTAACACAAAATATTCACAGAACTTCCAGGGCAGAGTCACCATTAGCAGGGACACATCCGCGAACACAGCCTACATGGAGCTGAGCAGCCTGACATCTGAAGACACGGCTGTCTATTACTGTGCGAGGGGCTACAGTGCTAACTGGTTCGACCCCTGGGGCCAGGGAACCCTGGTCACCGTCTCCTCAGGGAGTGCATCCGCCCCAACCCTTTT
ControlB_SN_IgA_1500992_NegB31_D5	TGGTGGAGTCTGGGGGAGCCTTGGTCCAGCCTGGGGAGTCCCTGAGAGTCTCCTGTGCAGCCTCTGGATTCACCTTTAGTGACCATTGGATGGCCTGGGTCCGCCAGGCTCCAGGGAAGGGGCTGGAGTGGGTGGCCAACATAAAACAAGATGGGAGTGAGACATACTATGTGGACTCTGTGAAGGGCCGATTCACCATCTCCAGAGACAACGCCAAGAACGCGCTGTTTATGCTGATGAGCAGCCTGAGAGCCGAGGACACGGCTCTTTATTATTGTGCGAGAATCGTCGATTTTGGAGGGCGTCATTACGGTATGGACGTCTGGGGCCAAGGGACCACGGTCACCGTCTCCTCAGCATCCCCGACCAG
ControlB_SN_IgA_1501004_NegB31_D7	CTGGTGGAGTCTGGGGGAGGCTTGATACAGCCTGGCAGGTCCCTGAGACTCTCCTGTGCAGCCTCTGGATTCACTTTTGGTGATTATGCCATGCACTGGGTCCGGCAAGCTCCAGGGAAGGGCCCGGAGTGGGTCTCAGCAATTACTTCGAATAGTGGTAGCATAGGCTATGCGGCCTCTGTGAAGGGCCGATTCACCATCTCCAGAGACAACGCCAAGAACTCCCTGTATCTGCAAATGGACAGTCTGAGACCTGAGGACACGGCCTTGTATTACTGTGCAAAAGACTCTTATTCTGAAAGTAGTGGTTATTACTCTGCTTTTGATATGTGGGGCCAAGGGACAATGGTCACCGTCTCTTCAGCATCCCCGAC
ControlB_SN_IgG_1500336_NA_B12	GGTGCAGCTGGTGGAGTCTGGGGGAGGGTTGGTCCAGCCTGGGGGGTCCCTGAGACTCTCCTGTGCAGCCTCTGGATTCACCCTTAGTTCCTTTTGGATGAGTTGGGTCCGCCAGGCTCCAGGTAAGGGCCTGGAGTGGGTGGCCAACATAAACCACGATGGAAGTTCTAAATACTACGTGGACTCTATGAAGGGCCGATTCACCATCTCCAGAGACAACGCCAAGAACTCACTGTATCTGGAAATGAACAGCCTGAGAGCCGAGGACACGGCTGTCTATTACTGTGCGAGAGTGTTAGGTGTTATTGTACTGACCACTCCTCGGCTCGACCCCTGGGGCCAGGGAACCCTGGTCACCGTCTCCTCAGCCTCCACCAAGGGCCCATC
ControlB_SN_IgG_1500971_NegB31_F1	AGTCTGGAGCAGAGGTGAAAAAGCCCGGGGAGTCTCTGAAGATCTCCTGTAAGGGTTCTGGATACAGCTTTACAAGTCACTGGATCGCCTGGGTGCGCCAGATGCCCGGGAAAGGCCTGGAGTGGATGGGCATGGTCTATCCTACTGACTCTGATAGCAGATATAGTCCGTCCTTCCAAGGCCAGGTCACCTTCTCAGCCGACAAGTCCATCAACACCGCCTACTTACACTGGAGCAGCCTGAAGGCCTCGGACAGCGCCATGTATTATTGTGCGAGACGTGACGGGAGGGCCCTTGACTACTGGGGCCAGGGAACCCTGGTCACCGTCTCCTCAGCCTCCACCAA
ControlB_SN_IgG_1500999_NegB31_E6	TGGTGCAGTCTGGGGCTGAGGTGAAGAAGCCTGGGGCCTCAGTGAAGGTCTCCTGCAAGGTTTCCGGATACATGTTCAATGAATTATCCATGCACTGGGTGCGACAGGCTCCTGGAAAAGGGCCTGAGTGGGTGGGAAGTTTTGATCCTGAAGATGGTGAAACAATCTACGCACAGAAGTTCCAGGGCAGAGTCACCATGACCGAGGACACATCTACAGACACAGCCTACATGGAGCTGAGCAGCCTGAGATCTGAAGACACGGCCGTGTATTACTGTGCAACCCGTCTTTATAGCAGTTACTTTGACTATTGGGGCCAGGGAACCCTGGTCACCGTCTCCTCAGCCTCCACCAAGG
ControlB_SN_IgH_1500322_NA_A9	GGTGGAGTCCGGGGGAGGCTTAGTTCAGCCTGGGGGGTCCCTGAGACTCTCCTGTGCAGCCTCTGGATTCACCTTCAGTAGCTACTGGATGCACTGGGTCCGCCAAGCTCCAGGGAAGGGGCTGGTGTGGGTCTCACGTATTAATAGTGATGGGAGTAGCACAAGCTACGCGGACTCCGTGAAGGGCCGATTCACCATCTCCAGAGACAACGCCAAGAACACGCTGTATCTGCAAATGAACAGTCTGAGAGCCGAGGACACGGCTGTGTATTACTGTGCAAGAGTAGGAGGTATAGCAGCAGCTGGTACGGGGTTATACTACTGGGGCCAGGGAACCCTGGTCACCGTCTCCTC
ControlB_SN_IgH_1500970_NegB31_E1	TGAGACTCTCCTGTGCAGCCTCTGGATTCACCTTCAGTGACTACTACATGAGCTGGATCCGCCAGGCTCCAGGGAAGGGGCTGGAGTGGGTTTCATACATTAGTAGTAGTGGTAGTACCATATACTACGCAGACTCTGTGAAGGGCCGATTCACCATCTCCAGGGACAACGCCAAGAACTCACTGTATCTGCAAATGAACAGCCTGAGAGCCGAGGACACGGCCGTGTATTACTGTGCGAGAGAGAGAGGGGAACGGCCAAAAGAACTGGAACACTTTGACTACTGGGGCCAGGGAACCCTGGTCACCGTCTCCTCAGGG
ControlB_SN_IgH_1500993_NegB31_E5	TGGTGGAGTCTGGGGGAGGCTTGGTACAGCCTGGAGGGTCCCTGAGACTCTCCTGTGCAGCCTCTGGATTCACCTTCAGTAGTTATGAAATGAACTGGGTCCGCCAGGCTCCAGGGAAGGGGCTGGAGTGGGTTTCATACATTAGTAGTAGTGGTAGTACCATATACTACGCAGACTCTGTGAAGGGCCGATTCACCATCTCCAGAGACAACGCCAAGAACTCACTGTATCTGCAAATGAACAGCCTGAGAGCCGAGGACACGGCTGTTTATTACTGTGCGAGAGCTAGTCGGGCATATTGTGGTGGTGACTGCTACTTGTACTACTTTGACTACTGGGGCCAGG
ControlB_SN_IgM_1500315_NA_A2	CTCTGGATTCACCTTCAGTAGCTATGGCATGCACTGGGTCCGCCAGGCTCCAGGCAAGGGGCTGGAGTGGGTGGCAGTTATATCATATGATGNAAGTAATAAATACTATGCAGACTCCGTGAAGGGCCGATTCACCATCTCCAGAGACAATTCCAAGAACACGCTGTATCTGCAAATGAACAGCCTGAGAGCTGAGGACACGGCTGTGTATTACTGTGCGAAAGGCAGATGGTGGCTAATTGACTACTGGGGCCAGGGAACCCTGGTCACCGTCTCCTCAGGGAGTGCATCCGCCCCAACCCTTTT
ControlB_SN_IgM_1500317_NA_A4	GGTGCAGCTGGTGGAGTCTGGGGGAGGCTTGGTCCAGCCGGGGGGATCCCTGAGACTCTCCTGTGCAGCCTCTGGATTCACCTTTAATAGGGATTGGATGACCTGGGTCCGCCAGGCTCCAGGGAAGGGGCTGGAGTGGGTGGCCAGCATAAAGGAAGATGGGAGTAAAATAGACTATGTGGACTCACTGGAGGGCCGATTCACCATCTCCAGAGACAACGCCAAGAACTCACTGTATCTGCAAATGAACAGCCTGAGAGCCGAGGACACGGCCGTGTATTACTGTGCGAGATTTCGGGGGCTTGGCAACTGGGGCCAGGGAACGGTGGTCACCGTCTCCTCAGGGAGTGCATCCGCCCCAACCCTTTTC
ControlB_SN_IgM_1500318_NA_A5	GGTGCAGCTGGTGGAGTCTGGGGGAGGCGTGGTCCAGCCTGGGAGGTCCCTGAGACTCTCCTGTGCAGCCTCTGGATTCACCTTCAGTAGCTATGGCATGCACTGGGTCCGCCAGGCTCCAGGCAAGGGGCTGGAGTGGGTGGCAGTTATATCATATGATGGAAGTAATAAATACTATGCAGACTCCGTGAAGGGCCGATTCACCATCTCCAGAGACAATTCCAAGAACACGCTGTATCTGCAAATGAACAGCCTGAGAGCTGAGGACACGGCTGTGTATTACTGTGCGAATGGGAGGGTTAATGGATACAGCTATGGTCACTACTACTACTACGGTATGGACGTCTGGGGCCAAGGGACCACGGTCACCGTCTCCTCAGGGAGTGCATCCGCCCC
ControlB_SN_IgM_1500319_NA_A6	TCCTGTGCAGCCTCTGGATTCACCTTCAGTAGCTATGGCATGCACTGGGTCCGCCAGGCTCCAGGCAAGGGGCTGGAGTGGGTGGCAGTTATATCATATGATGGAAGTAATAAATACTATGCAGACTCCGTGAAGGGCCGATTCACCATCTCCAGAGACAATTCCAAGAACACGCTGTATCTGCAAATGAACAGCCTGAGAGCTGAGGACACGGCTGTGTATTACTGTGCGAAAGATCTTTTGAGGATGGTTCGGGGAGCGCCATATTACTACTACTACTACGGTATGGACGTCTGGGGCCAAGGGACCACGGTCACCGTCTCCTCAGGGAGTGCATCCGCCCCAACCCTTTTC
ControlB_SN_IgM_1500320_NA_A7	AGGTGCAGCTGGTGGAGTCTGGGGGAGGCGTGGTCCAGCCTGGGAGGTCCCTGAGACTCTCCTGTGCAGCCTCTGGATTCACCTTCAGTAGCTATGGCATGCACTGGGTCCGCCAGGCTCCAGGCAAGGGGCTGGAGTGGGTGGCAGTTATATCATATGATGGAAGTAATAAATACTATGCAGACTCCGTGAAGGGCCGATTCACCATCTCCAGAGACAATTCCAAGAACACGCTGTATCTGCAAATGAACAGCCTGAGAGCTGAGGACACGGCTGTGTATTACTGTGCGAAGGCTGTTACGATTTTTGGAGTGGTTAGCCTCTTTGACTAGCTGGGGCCAGGGAACCCTGGTCACCGTCTCCTCAGGGAGTGCATCCGCCCCAACCCTTTTC
ControlB_SN_IgM_1500321_NA_A8	TCACTCAGCACTAGTGGAATGCGTGTGAGCTGGATCCGTCAGCCCCCAGGGAAGGCCCTGGAGTGGCTTGCACGCATTGATTGGGATGATGATAAATTCTACAGCACATCTCTGAAGACCAGGCTCACCATCTCCAAGGACACCTCCAAAAACCAGGTGGTCCTTACAATGACCAACATGGACCCTGTGGACACAGCCACGTATTACTGTGCACGGTCTACGTTTATAGCAGTGGCTGATGAGGGGGTGTACTACTTTGACTACTGGGGCCAGGGAACCCTGGTCACCGTCTCCTCAGGGAGTGCATCCGCCCCAACCCTTTTC
ControlB_SN_IgM_1500323_NA_A10	TGAGACTCTCCTGTGCAGCGTCTGGATTCACCTTCAGTAGCTATGGCATGCACTGGGTCCGCCAGGCTCCAGGCAAGGGGCTGGAGTGGGTGGCAGTTATATGGTATGATGGAAGTAATAAATACTATGCAGACTCCGTGAAGGGCCGATTCACCATCTCCAGAGACAATTCCAAGAACACGCTGTATCTGCAAATGAACAGCCTGAGAGCCGAGGACACGGCTGTGTATTACTGTGCGAGACATTACGCCCCATACAGCTATATTGACTACTGGGGCCAGGGAACCCTGGTCACCGTCTCCTCAGGGAGTGCATCCGCCC
ControlB_SN_IgM_1500324_NA_A11	CAGCTGGTGCAGTCTGGGGCTGAGGTGAAGAAGCCTGGGGCCTCAGTGAAGGTTTCCTGCAAGGCTTCTGGATACACCTTCACTAGCTATGCTATGCATTGGGTGCGCCAGGCCCCCGGACAAAGGCTTGAGTGGATGGGATGGATCAACGCTGGCAATGGTAACACAAAATATTCACAGAAGTTCCAGGGCAGAGTCACCATTACCAGGGACACATCCGCGAGCACAGCCTACATGGAGCTGAGCAGCCTGAGATCTGAAGACACGGCTGTGTATTACTGTGCGAGAGCATCGGTAATTAGTTTATGGTCCTTTGACTACTGGGGCCAGGGAACCCTGGTCACCGTCTCCTCAGGGAGTGCATCCGCCC
ControlB_SN_IgM_1500325_NA_A12	GGTGCAGCTGGTGGAGTCCGGGGGAGGCTTGGTCCAGCCTGGGGGGTCCCTGAAACTCTCCTGTGCAGCCTCTGGGTTCACCTTCAGTGGCTCTGCTATGCACTGGGTCCGCCAGGCTTCCGGGAAAGGGCTGGAGTGGGTTGGCCGTATTAGAAGCAAAGCTAACAGTTACGCGACAGCATATGCTGCGTCGGTGAAAGGCAGGTTCACCATCTCCAGAGATGATTCAAAGAACACGGCGTATCTGCAAATGAACAGCCTGAAAACCGAGGACACGGCCGTGTATTACTGTACTAGACCATCAGGAACCGATTTTTGGAGTGGTTATTATTATGGGAACACGCACTACGGTATGGACGTCTGGGGCCAAGGGACCACGGTCACCGTCTCCTCAGGGAG…
ControlB_SN_IgM_1500326_NA_B2	GGTGCAGCTGGTGGAGTCCGGGGGAGGCTTAGTTCAGCCTGGGGGGTCCCTGAGACTCTCCTGTGCAGCCTCTGGATTCACCTTCAGTAGCTACTGGATGCACTGGGTCCGCCAAGCTCCAGGGAAGGGGCTGGTGTGGGTCTCACGTATTAATAGTGATGGGAGTAGCACAAGCTACGCGGACTCCGTGAAGGGCCGATTCACCATCTCCAGAGACAACGCCAAGAACACGCTGTATCTGCAAATGAACAGTCTGAGAGCCGAGGACACGGCTGTGTATTACTGTGCAAGAGTGTGGGGATCGTCGATTTTTGGAGTGGTTACGTCCTACGGTATGGACGTCTGGGGCCAAGGGACCACGGTCACCGTCTCCTCAGGGAGTGCATCCGCCCCAACCCT…
ControlB_SN_IgM_1500328_NA_B4	GGTGCAGCTGGTGGAGTCTGGGGGAGGCTTGGTACAGCCTGGCAGGTCCCTGAGACTCTCCTGTGCAGCCTCTGGATTCACCTTTGATGATTATGCCATGCACTGGGTCCGGCAAGCTCCAGGGAAGGGCCTGGAGTGGGTCTCAGGTATTAGTTGGAATAGTGGTAGCATAGGCTATGCGGACTCTGTGAAGGGCCGATTCACCATCTCCAGAGACAACGCCAAGAACTCCCTGTATCTGCAAATGAACAGTCTGAGAGCTGAGGACACGGCCTTGTATTACTGTGCAAAAGATATCCCGGTCGGGAGCTGGGGCCAGGGAACCCTGGTCACCGTCTCCTCAGGGAGTGCATCCGCC
ControlB_SN_IgM_1500329_NA_B5	GGTGCAGCTGGTGCAGTCTGGAGCTGAGGTGAAGAAGCCTGGGGCCTCAGTGAAGGTCTCCTGCAAGGCTTCTGGTTACACCTTTACCAGCTATGGTATCAGCTGGGTGCGACAGGCCCCTGGACAAGGGCTTGAGTGGATGGGATGGATCAGCGCTTACAATGGTAACACAAACTATGCACAGAAGCTCCAGGGCAGAGTCACCATGACCACAGACACATCCACGAGCACAGCCTACATGGAGCTGAGGAGCCTGAGATCTGACGACACGGCCGTGTATTACTGTGCGAGAGGCTCTCGGGCAGCTCGAGCCATCTTTGACTACTGGGGCCAGGGAACCCTGGTCACCGTCTCCTCAGGGAGTGCATCCGCCC
ControlB_SN_IgM_1500330_NA_B6	AGGTGCAGCTGGTGGAGTCTGGGGGAGGCTTGGTACAGCCTGGAGGGTCCCTGAGACTCTCCTGTGCAGCCTCTGGATTCACCTTCAGTAGTTATGAAATGAACTGGGTCCGCCAGGCTCCAGGGAAGGGGCTGGAGTGGGTTTCATACATTAGTAGTAGTGGTAGTACCATATACTACGCAGACTCTGTGAAGGGCCGATTCACCATCTCCAGAGACAACGCCAAGAACTCACTGTATCTGCAAATGAACAGCCTGAGAGCCGAGGACACGGCTGTTTATTACTGTGCGAGAGATAGGGATACGGTGACTACGGGGTACTACTACTACGGTATGGACGTCTGGGGCCAAGGGACCACGGTCACCGTCTCCTCAGGGAGTGCATCCGCCCCAACCCTTT…
ControlB_SN_IgM_1500331_NA_B7	CCTGAGACTCTCCTGTGCAGCGTCTGGATTCACCTTCAGTAGCTATGGCATGCACTGGGTCCGCCAGGCTCCAGGCAAGGGGCTGGAGTGGGTGGCAGTTATATGGTATGATGGAAGTAATAAATACTATGCAGACTCCGTGAAGGGCCGATTCACCATCTCCAGAGACAATTCCAAGAACACGCTGTATCTGCAAATGAACAGCCTGAGAGCCGAGGACACGGCTGTGTATTACTGTGCGAGAAGGGGGGGGGATAATCGGTATAACTGGAACTACTATTCCGACTGGGGCCAGGGAACCCTGGTCACCGTCTCCTCAGGGAGTGCATCCGCCCC
ControlB_SN_IgM_1500333_NA_B9	GTGCAGCTGGTGCAGTCTGGGGCTGAGGTGAAGAAGCCTGGGGCCTCAGTGAAGGTCTCCTGCAAGGCTTCTGGATACACCTTCACCGGCTACTATATGCACTGGGTGCGACAGGCCCCTGGACAAGGGCTTGAGTGGATGGGATGGATCAACCCTAACAGTGGTGGCACAAACTATGCACAGAAGTTTCAGGGCAGGGTCACCATGACCAGGGACACGTCCATCAGCACAGCCTACATGGAGCTGAGCAGGCTGAGATCTGACGACACGGCCGTGTATTACTGTGCGAGGTCCACTTACGCGTCACGGGGAGGGGAAAACTACTGGGGCCAGGGAACCCTGGTCACCGTCTCCTCAGGGAGTGCATCCGCCC
ControlB_SN_IgM_1500334_NA_B10	GGTACAGCCAGGGCGGTCCCTGAGACTCTCCTGTACAGCTTCTGGATTCACCTTTGGTGATTATGCTATGAGCTGGGTCCGCCAGGCTCCAGGGAAGGGGCTGGAGTGGGTAGGTTTCATTAGAAGCAAAGCTTATGGTGGGACAACAGAATACGCCGCGTCTGTGAAAGGCAGATTCACCATCTCAAGAGATGATTCCAAAAGCATCGCCTATCTGCAAATGAACAGCCTGAAAACCGAGGACACAGCCGTGTATTACTGTACTAGAGTGGGCTTTTGGGGTGACTCCCCCTACGGCTACTGGGGCCAGGGAACCCTGGTCACCGTCTCCTCAGGGAGTGCATCCGCCCCAACCCTTTTC
ControlB_SN_IgM_1500335_NA_B11	GTGCAGCTGGTGGAGTCTGGAGGAGGCTTGATCCAGCCTGGGGGGTCCCTGAGACTCTCCTGTGCAGCCTCTGGGTTCACCGTCAGTAGCAACTACATGAGCTGGGTCCGCCAGGCTCCAGGGAAGGGGCTGGAGTGGGTCTCAGTTATTTATAGCGGTGGTAGCACATACTACGCAGACTCCGTGAAGGGCCGATTCACCATCTCCAGAGACAATTCCAAGAACACGCTGTATCTTCAAATGAACAGCCTGAGAGCCGAGGACACGGCCGTGTATTACTGTGCGAGAGAAAAAGGAAGGGGGTACTATGATAGTAGTGGTTACATTAACTGGGGCCAGGGAACCCTGGTCACCGTCTCCTCAGGGAGTGCATCCGCCCCAACCCTTTTC
ControlB_SN_IgM_1500337_NA_C1	AGGTGCAGCTGGTGCAGTCTGGGGCTGAGGTGAAGAAGCCTGGGGCCTCAGTGAAGGTTTCCTGCAAGGCATCTGGATACACCTTCACCAGCTACTATATGCACTGGGTGCGACAGGCCCCTGGACAAGGGCTTGAGTGGATGGGAATAATCAACCCTAGTGGTGGTAGCACAAGCTACGCACAGAAGTTCCAGGGCAGAGTCACCATGACCAGGGACACGTCCACGAGCACAGTCTACATGGAGCTGAGCAGCCTGAGATCTGAGGACACGGCCGTGTATTACTGTGCGAGAGCTCACTATGATAGTAGTGGTTATAGTGCTTTTGATATCTGGGGCCAAGGGACAATGGTCACCGTCTCTTCAGGGAGTGCATCCGCCCCAACCCTTTT
ControlB_SN_IgM_1500338_NA_C2	GGTGCAGCTGGTGGAGTCCGGGGGAGGCTTGGTCCAGCCTGGGGGGTCCCTGAAACTCTCCTGTGCAGCCTCTGGGTTCACCTTCAGTGGCTCTGCTATGCACTGGGTCCGCCAGGCTTCCGGGAAAGGGCTGGAGTGGGTTGGCCGTATTAGAAGCAAAGCTAACAGTTACGCGACAGCATATGCTGCGTCGGTGAAAGGCAGGTTCACCATCTCCAGAGATGATTCAAAGAACACGGCGTATCTGCAAATGAACAGCCTGAAAACCGAGGACACGGCCGTGTATTACTGTACTAGTTCAAGGTATTACGATTTTTGGAGTGGTTACCTCGGAAACGACTACTGGGGCCAGGGAACCCTGGTCACCGTCTCCTCAGGGAGTGCATCCGCCCCAACCCT…
ControlB_SN_IgM_1500339_NA_C3	GGTGCAGCTGGTGGAGTCTGGGGGAGGCGTGGTCCAGCCTGGGAGGTCCCTGAGACTCTCCTGTGCAGCCTCTGGATTCACCTTCAGTAGCTATGCTATGCACTGGGTCCGCCAGGCTCCAGGCAAGGGGCTGGAGTGGGTGGCAGTTATATCATATGATGGAAGCAATAAATACTACGCAGACTCCGTGAAGGGCCGATTCACCATCTCCAGAGACAATTCCAAGAACACGCTGTATCTGCAAATGAACAGCCTGAGAGCTGAGGACACGGCTGTGTATTACTGTGCGAGGACTATAGCAGCTCGTCCGGGGGCCCCTTTTGACTACTGGGGCCAGGGAACCCTGGTCACCGTCTCCTCAGGGAGTGCATCCGCCC
ControlB_SN_IgM_1500340_NA_C4	GGGGGAGGCGTGGTCCAGCCTGGGAGGTCCCTGAGACTCTCCTGTGCAGCCTCTGGATTCACCTTCAGTAGCTATGCTATGCACTGGGTCCGCCAGGCTCCAGGCAAGGGGCTGGAGTGGGTGGCAGTTATATCATATGATGGAAGCAATAAATACTACGCAGACTCCGTGAAGGGCCGATTCACCATCTCCAGAGACAATTCCAAGAACACGCTGTATCTGCAAATGAACAGCCTGAGAGCTGAGGACACGGCTGTGTATTACTGTGCGAGAGGGAGGATTTTTGGAGTGGTTTTCGACTGGGGCCAGGGAACCCTGGTCACCGTCTCCTCAGGGAGTGCATCCGCCC
ControlB_SN_IgM_1500341_NA_C7	GGTGCAGCTGGTGGAGTCTGGGGGAGGCTTGGTACAGCCTGGAGGGTCCCTGAGACTCTCCTGTGCAGCCTCTGGATTCACCTTCAGTAGTTATGAAATGAACTGGGTCCGCCAGGCTCCAGGGAAGGGGCTGGAGTGGGTTTCATACATTAGTAGTAGTGGTAGTACCATATACTACGCAGACTCTGTGAAGGGCCGATTCACCATCTCCAGAGACAACGCCAAGAACTCACTGTATCTGCAAATGAACAGCCTGAGAGCCGAGGACACGGCTGTTTATTACTGTGCGAGAGGCTTAACGCGACCTCTCGACTTTGACTACTGGGGCCAGGGAACCCTGGTCACCGTCTCCTCAGGGAGTGCATCCGCCC
ControlB_SN_IgM_1500342_NA_C8	AGGTGCAGCTGGTGGAGTCTGGGGGAGGCTTGGTACAGCCTGGGGGGTCCCTGAGACTCTCCTGTGCAGCCTCTGGATTCACCTTTAGCAGCTATGCCATGAGCTGGGTCCGCCAGGCTCCAGGGAAGGGGCTGGAGTGGGTCTCAGCTATTAGTGGTAGTGGTGGTAGCACATACTACGCAGACTCCGTGAAGGGCCGGTTCACCATCTCCAGAGACAATTCCAAGAACACGCTGTATCTGCAAATGAACAGCCTGAGAGCCGAGGACACGGCCGTATATTACTGTGCGAAATCGCTGGTACCTGGCTACTGGGGCCAGGGAACCCTGGTCACCGTCTCCTCAGGGAGTGCATCCGCCCCAACCCTTTTC
ControlB_SN_IgM_1500343_NA_C9	TCAGGTGCAGCTGCAGGAGTCGGGCCCAGGACTGGTGAAGCCTTCGGAGACCCTGTCCCTCACCTGCGCTGTCTCTGGTTACTCCATCAGCAGTGGTTACTACTGGGGCTGGATCCGGCAGCCCCCAGGGAAGGGGCTGGAGTGGATTGGGAGTATCTATCATAGTGGGAGCACCTACTACAACCCGTCCCTCAAGAGTCGAGTCACCATATCAGTAGACACGTCCAAGAACCAGTTCTCCCTGAAGCTGAGCTCTGTGACCGCCGCAGACACGGCCGTGTATTACTGCTTAACTGGAACTACGGGGCTGTTTGACTACTGGGGCCAGGGAACCCTGGTCACCGTCTCCTCAGGGAGTGCATCCGCCCCAACCCTTTTC
ControlB_SN_IgM_1500344_NA_C10	GGTGCAGCTGGTGGAGTCTGGGGGAGGCGTGGTCCAGCCTGGGAGGTCCCTGAGACTCTCCTGTGCAGCCTCTGGATTCACCTTCAGTAGCTATGGCATGCACTGGGTCCGCCAGGCTCCAGGCAAGGGGCTGGAGTGGGTGGCAGTTATATCATATGATGGAAGTAATAAATACTATGCAGACTCCGTGAAGGGCCGATTCACCATCTCCAGAGACAATTCCAAGAACACGCTGTATCTGCAAATGAACAGCCTGAGAGCTGAGGACACGGCTGTGTATTACTGTGCGAAAGGCCCGATACAGCTATGGAAACACTACTTTGACTACTGGGGCCAGGGAACCCTGGTCACCGTCTCCTCAGGGAGTGCATCCGCCCCAACCCTTTTC
ControlB_SN_IgM_1500347_NA_D12	AGGTGCAGCTGCAGGAGTCGGGCCCAGGACTGGTGAAGCCTTCGGAGACCCTGTCCCTCACCTGCACTGTCTCTGGTGGCTCCATCAGTAGTTACTACTGGAGCTGGATCCGGCAGCCCCCAGGGAAGGGACTGGAGTGGATTGGGTATATCTATTACAGTGGGAGCACCAACTACAACCCCTCCCTCAAGAGTCGAGTCACCATATCAGTAGACACGTCCAAGAACCAGTTCTCCCTGAAGCTGAGCTCTGTGACCGCTGCGGACACGGCCGTGTATTACTGTGCGAGAGATAGTGGGAGCTATTTTTTTGACTACTGGGGCCAGGGAACCCTGGTCACCGTCTCCTCAGGGAGTGCATCCGCCCCAACCCTTTTC
ControlB_SN_IgM_1500442_NA_A3	GGTGCAGCTGGTGGAGTCTGGGGGAGGCTTGGTACAGCCTGGGGGGTCCCTGAGACTCTCCTGTGCAGCCTCTGGATTCACCTTTAGCAGCTATGCCATGAGCTGGGTCCGCCAGGCTCCAGGGAAGGGGCTGGAGTGGGTCTCAGCTATTAGTGGTAGTGGTGGTAGCACATACTACGCAGACTCCGTGAAGGGCCGGTTCACCATCTCCAGAGACAATTCCAAGAACACGCTGTATCTGCAAATGAACAGCCTGAGAGCCGAGGACACGGCCGTATATTACTGTGCGAAAAGGGGCAGTGGCTGGTACGTACCAGCCGGGAGTGACTACTGGGGCCAGGGAACCCTGGTCACCGTCTCCTCAGGGAGTGCATCCGCCCCAACCCTTTTC
ControlB_SN_IgM_1500447_NA_B8	GGTGCAGCTGGTGGAGTCTGGGGGAGGCTTGGTCCAGCCTGGGGGGTCCCTGAGACTCTCCTGTGCAGCCTCTGGATTCACCTTTAGTAGCTATTGGATGAGCTGGGTCCGCCAGGCTCCAGGGAAGGGGCTGGAGTGGGTGGCCAACATAAAGCAAGATGGAAGTGAGAAATACTATGTGGACTCTGTGAAGGGCCGATTCACCATCTCCAGAGACAACGCCAAGAACTCACTGTATCTGCAAATGAACAGCCTGAGAGCCGAGGACACGGCTGTGTATTACTGTGCGAGAGATTCCATCTTTTGGAGTGGTTATTATAACGGCTTTGACTACTGGGGCCAGGGAACCCTGGTCACCGTCTCCTCAGGGAGTGCATCC
ControlB_SN_IgM_1500967_NegB31_A1	GGAGTCTGGTCCTACGCTGGTGAAACCCACACAGACCCTCACGCTGACCTGCACCTTCTCTGGGTTCTCACTCAGCACTAGTGGAGTGGGTGTGGGCTGGATCCGTCAGCCCCCAGGAAAGGCCCTGGAGTGGCTTGCACTCATTTATTGGGATGATGATAAGCGCTACAGCCCATCTCTGAAGAGCAGGCTCACCATCACCAAGGACACCTCCAAAAACCAGGTGGTCCTTACAATGACCAACATGGACCCTGTGGACACAGCCACATATTACTGTGCACACGGACTACCAGCTGCCGACCAAACGGGTTGGTTCGACCCCTGGGGCCAGGGAACCCTGGTCACCGTCTCCTCAGGGAGTGCATCC
ControlB_SN_IgM_1500968_NegB31_C1	GGTGGAGTCTGGGGGAGGCTTGGTACAGCCTGGGGGGTCCCTGAGACTCTCCTGTGCAGCCTCTGGATTCACCTTTAGCAGCTATGCCATGAGCTGGGTCCGCCAGGCTCCAGGGAAGGGGCTGGAGTGGGTCTCAGCTATTAGTGGTAGTGGTGGTAGCACATACTACGCAGACTCCGTGAAGGGCCGGTTCACCATCTCCAGAGACAATTCCAAGAACACGCTGTATCTGCAAATGAACAGCCTGAGAGCCGAGGACACGGCCGTATATTACTGTGCGAAAGATTATTACTATGATAGTAGTGGTTATTTGGACTACTGGGGCCAGGGAACCCTGGTCACCGTCTCCTCAGGGAGTGCATCC
ControlB_SN_IgM_1500969_NegB31_D1	GGTGGAGTCTGGGGGAGGCGTGGTCCAGCCTGGGAGGTCCCTGAGACTCTCCTGTGCAGCCTCTGGATTCACCTTCAGTAGCTATGCTATGCACTGGGTCCGCCAGGCTCCAGGCAAGGGGCTGGAGTGGGTGGCAGTTATATCATATGATGGAAGCAATAAATACTACGCAGACTCCGTGAAGGGCCGATTCACCATCTCCAGAGACAATTCCAAGAACACGCTGTATCTGCAAATGAACAGCCTGAGAGCTGAGGACACGGCTGTGTATTACTGTGCGAGAGATTATAGTAGTTTTAGTGGATTTTTGGAGTGGTTATTCCCCTTCTTCGATCTCTGGGGCCGTGGCACCCTGGTCACTGTCTCCTCAGGGAGTGCATCCGCC
ControlB_SN_IgM_1500972_NegB31_G1	GAGGTGAAGAAGCCTGGGTCCTCGGTGAAGGTCTCCTGCAAGGCTTCTGGAGGCACCTTCAGCAGCTATGCTATCAGCTGGGTGCGACAGGCCCCTGGACAAGGGCTTGAGTGGATGGGAGGGATCATCCCTATCTTTGGTACAGCAAACTACGCACAGAAGTTCCAGGGCAGAGTCACGATTACCGCGGACAAATCCACGAGCACAGCCTACATGGAGCTGAGCAGCCTGAGATCTGAGGACACGGCCGTGTATTACTGTGCGAGAGGGCGGGGGGGCCTAACTGGAACTGATCTCTGGGGCCGTGGCACCCTGGTCACTGTCTCCTCAGGGAGTGCATCC
ControlB_SN_IgM_1500974_NegB31_B2	GGAGTCGGGCCCAGGACTGGTGAAGCCTTCGGAGACCCTGTCCCTCACCTGCACTGTCTCTGGTGGCTCCATCAGTAGTTACTACTGGAGCTGGATCCGGCAGCCCCCAGGGAAGGGACTGGAGTGGATTGGGTATATCTATTACAGTGGGAGCACCAACTACAACCCCTCCCTCAAGAGTCGAGTCACCATATCAGTAGACACGTCCAAGAACCAGTTCTCCCTGAAGCTGAGCTCTGTGACCGCTGCGGACACGGCCGTGTATTACTGTGCGAGAGTAGCACTTTTACCGGCCCGAGNACCGTATTACGATTTTTGGAGTGGCCAAGGGGCCCTTGACTACTGGGGCCANGGAACCCTGGTCACCGTCTCCTCAGGGAGTGCATCCGCCC
ControlB_SN_IgM_1500975_NegB31_C2	GGTGGAGTCTGGGGGAGGCGTGGTCCAGCCTGGGAGGTCCCTGAGACTCTCCTGTGCAGCCTCTGGATTCACCTTCAGTAGCTATGCTATGCACTGGGTCCGCCAGGCTCCAGGCAAGGGGCTGGAGTGGGTGGCAGTTATATCATATGATGGAAGCAATAAATACTACGCAGACTCCGTGAAGGGCCGATTCACCATCTCCAGAGACAATTCCAAGAACACGCTGTATCTGCAAATGAACAGCCTGAGAGCTGAGGACACGGCTGTGTATTACTGTGCGAGATATATGGATATTGTAGTGGTGGTAGCTGCTCTCGGCTACTGGGGCCAGGGAACCCTGGTCACCGTCTCCTCAGGGAGTGCATCCGCC
ControlB_SN_IgM_1500976_NegB31_D2	TGGTGGAGTCTGGGGGAGGCTTGGTCAAGCCTGGAGGGTCCCTGAGACTCTCCTGTGCAGCCTCTGGATTCACCTTCAGTGACTACTACATGAGCTGGATCCGCCAGGCTCCAGGGAAGGGGCTGGAGTGGGTTTCATACATTAGTAGTAGTGGTAGTACCATATACTACGCAGACTCTGTGAAGGGCCGATTCACCATCTCCAGGGACAACGCCAAGAACTCACTGTATCTGCAAATGAACAGCCTGAGAGCCGAGGACACGGCCGTGTATTACTGTGCGAGGGAGGGGACGGGTATGGACGTCTGGGGCCAAGGGACCACGGTCACCGTCTCCTCAGGGAGTGCATCCGCC
ControlB_SN_IgM_1500977_NegB31_E2	GGGGGAGGCGTGGTCCAGCCTGGGAGGTCCCTGAGACTCTCCTGTGCAGCCTCTGGATTCACCTTCAGTAGCTATGCTATGCACTGGGTCCGCCAGGCTCCAGGCAAGGGGCTGGAGTGGGTGGCAGTTATATCATATGATGGAAGCAATAAATACTACGCAGACTCCGTGAAGGGCCGATTCACCATCTCCAGAGACAATTCCAAGAACACGCTGTATCTGCAAATGAACAGCCTGAGAGCTGAGGACACGGCTGTGTATTACTGTGCGAGAGACTTTTACGATTTTTGGAGTGGTTATTCGCCTCGTTACTACTACTACGGTATGGACGTCTGGGGCCAAGGGACCACGGTCACCGTCTCCTCAGGGAGTGCATCCGCC
ControlB_SN_IgM_1500978_NegB31_F2	CTGGTGGAGTCTGGGGGAGGCTTGGTACAGCCTGGGGGGTCCCTGAGACTCTCCTGTGCAGCCTCTGGATTCACCTTTAGCAGCTATGCCATGAGCTGGGTCCGCCAGGCTCCAGGGAAGGGGCTGGAGTGGGTCTCAGCTATTAGTGGTAGTGGTGGTAGCACATACTACGCAGACTCCGTGAAGGGCCGGTTCACCATCTCCAGAGACAATTCCAAGAACACGCTGTATCTGCAAATGAACAGCCTGAGAGCCGAGGACACGGCCGTATATTACTGTGCGAAAGGCCATTTTTACTATNATAGTAGTGGTCCCCTCTCGCCCCTTGACTACTGGGGCCAGGGAACCCTGGTCACCGTCTCCTCAGGGAGTGCATCCGCC
ControlB_SN_IgM_1500979_NegB31_G2	AGTCTGGGGCTGAGGTGAAGAAGCCTGGGTCCTCGGTGAAGGTCTCCTGCAAGGCTTCTGGAGGCACCTTCAGCAGCTATGCTATCAGCTGGGTGCGACAGGCCCCTGGACAAGGGCTTGAGTGGATGGGAGGGATCATCCCTATCTTTGGTACAGCAAACTACGCACAGAAGTTCCAGGGCAGAGTCACGATTACCGCGGACGAATCCACGAGCACAGCCTACATGGAGCTGAGCAGCCTGAGATCTGAGGACACGGCCGTGTATTACTGTGCGATCTATTGTAGTGGTGGTAGCTGCTACCCGGGGTTTGACTACTGGGGCCAGGGAACCCTGGTCACCGTCTCCTCAGGGAGTGCATCC
ControlB_SN_IgM_1500980_NegB31_B3	CAGTCTGGGGCTGAGGTGAAGAAGCCTGGGGCCTCAGTGAAGGTCTCCTGCAAGGTTTCCGGATACACCCTCACTGAATTATCCATGCACTGGGTGCGACAGGCTCCTGGAAAAGGGCTTGAGTGGATGGGAGGTTTTGATCCTGAAGATGGTGAAACAATCTACGCACAGAAGTTCCAGGGCAGAGTCACCATGACCGAGGACACATCTACAGACACAGCCTACATGGAGCTGAGCAGCCTGAGATCTGAGGACACGGCCGTGTATTACTGTGCAACCCTTTTCATGACCCTCTCCCCTGACTACTGGGGCCAGGGAACCCTGGTCACCGTCTCCTCAGGGAGTGCATCCGCC
ControlB_SN_IgM_1500981_NegB31_C3	AGTCAGGTCCAGGACTGGTGAAGCCCTCGCAGACCCTCTCACTCACCTGTGCCATCTCCGGGGACAGTGTCTCTAGCAACAGTGCTGCTTGGAACTGGATCAGGCAGTCCCCATCGAGAGGCCTTGAGTGGCTGGGAAGGACATACTACAGGTCCAAGTGGTATAATGATTATGCAGTATCTGTGAAAAGTCGAATAACCATCAACCCAGACACATCCAAGAACCAGTTCTCCCTGCAGCTGAACTCTGTGACTCCCGAGGACACGGCTGTGTATTACTGTGCAAGAGACCCGGATAGCGAGTACTACTTTGACTACTGGGGCCAGGGAACCCTGGTCACCGTCTCCTCAGGGAGTGCATCC
ControlB_SN_IgM_1500982_NegB31_D3	GTGGAGTCTGGGGGAGGCTTGGTACAGCCTGGCAGGTCCCTGAGACTCTCCTGTGCAGCCTCTGGATTCACCTTTGATGATTATGCCATGCACTGGGTCCGGCAAGCTCCAGGGAAGGGCCTGGAGTGGGTCTCAGGTATTAGTTGGAATAGTGGTAGCATAGGCTATGCGGACTCTGTGAAGGGCCGATTCACCATCTCCAGAGACAACGCCAAGAACTCCCTGTATCTGCAAATGAACAGTCTGAGAGCTGAGGACACGGCCTTGTATTACTGTGCAAAAGACCTTCTTGACTACGGTGACTACTTATTTGACTACTGGGGCCAGGGAACCCTGGTCACCGTCTCCTCAGGGAGTGCATCCGCC
ControlB_SN_IgM_1500984_NegB31_F3	GTCTGGGGCTGAGGTGAAGAAGCCTGGGGCCTCAGTGAAGGTCTCCTGCAAGGCTTCTGGATACACCTTCACCGGCTACTATATGCACTGGGTGCGACAGGCCCCTGGACAAGGGCTTGAGTGGATGGGATGGATCAACCCTAACAGTGGTGGCACAAACTATGCACAGAAGTTTCAGGGCAGGGTCACCATGACCAGGGACACGTCCATCAGCACAGCCTACATGGAGCTGAGCAGGCTGAGATCTGACGACACGGCCGTGTATTACTGTGCGAGACAGCGATACCGCTATTGTAGTAGTACCAGCTGCTTCGGCAGGGGTCCCTTTGACTACTGGGGCCAGGGAACCCTGGTCACCGTCTCCTCAGGGAGTGCATCCGCC
ControlB_SN_IgM_1500985_NegB31_G3	GGGTCCTCGGTGAAGGTCTCCTGCAAGGCTTCTGGAGGCACCTTCAGCAGCTATGCTATCAGCTGGGTGCGACAGGCCCCTGGACAAGGGCTTGAGTGGATGGGAGGGATCATCCCTATCTTTGGTACAGCAAACTACGCACAGAAGTTCCAGGGCAGAGTCACGATTACCGCGGACGAATCCACGAGCACAGCCTACATGGAGCTGAGCAGCCTGAGATCTGAGGACACGGCCGTGTATTACTGTGCGAGGGGGTATAGGAGGGACTACTACTACGGTATGGACGTCTGGGGCCAAGGGACCACGGTCACCGTCTCCTCAGGGAGTGCATCCGCC
ControlB_SN_IgM_1500986_NegB31_A4	AGTCTGGAGCTGAGGTGAAGAAGCCTGGGGCCTCAGTGAAGGTCTCCTGCAAGGCTTCTGGTTACACCTTTACCAGCTATGGTATCAGCTGGGTGCGACAGGCCCCTGGACAAGGGCTTGAGTGGATGGGATGGATCAGCGCTTACAATGGTAACACAAACTATGCACAGAAGCTCCAGGGCAGAGTCACCATGACCACAGACACATCCACGAGCACAGCCTACATGGAGCTGAGGAGCCTGAGATCTGACGACACGGCCGTGTATTACTGTGCGAGAGTGGGCGTAGGTGGGTGGGAGCTACTACCCACCGGTGACTACTGGGGCCAGGGAACCCTGGTCACCGTCTCCTCAGGGAGTGCATCCGCC
ControlB_SN_IgM_1500987_NegB31_B4	AAGGAGTCTGGTCCTACGCTGGTGAAACCCACACAGACCCTCACGCTGACCTGCACCTTCTCTGGGTTCTCACTCAGCACTAGTGGAGTGGGTGTGGGCTGGATCCGTCAGCCCCCAGGAAAGGCCCTGGAGTGGCTTGCACTCATTTATTGGAATGATGATAAGCGCTACAGCCCATCTCTGAAGAGCAGGCTCACCATCACCAAGGACACCTCCAAAAACCAGGTGGTCCTTACAATGACCAACATGGACCCTGTGGACACAGCCACATATTACTGTGCACACGGCGACGCCGGCTACTGGGGCCAGGGAACCCTGGTCACCGTCTCCTCAGGGAGTGCATCCGCC
ControlB_SN_IgM_1500988_NegB31_C4	TGGTGCAGTCTGGAGCAGAGGTGAAAAAGCCCGGGGAGTCTCTGAAGATCTCCTGTAAGGGTTCTGGATACAGCTTTACCAGCTACTGGATCGGCTGGGTGCGCCAGATGCCCGGGAAAGGCCTGGAGTGGATGGGGATCATCTATCCTGGTGACTCTGATACCAGATACAGCCCGTCCTTCCAAGGCCAGGTCACCATCTCAGCCGACAAGTCCATCAGCACCGCCTACCTGCAGTGGAGCAGCCTGAAGGCCTCGGACACCGCCATGTATTACTGTGCGAGACGTGGGGGTTATTGTACTAATGGTGTATGCCTTGATGCTTTTGATATCTGGGGCCAAGGGACAATGGTCACCGTCTCTTCAGGGAGTGCATCC
ControlB_SN_IgM_1500989_NegB31_E4	TGGTGGAGTCCGGGGGAGGCTTGGTCCAGCCTGGGGGGTCCCTGAAACTCTCCTGTGCAGCCTCTGGGTTCACCTTCAGTGGCTCTGCTATGCACTGGGTCCGCCAGGCTTCCGGGAAAGGGCTGGAGTGGGTTGGCCGTATTAGAAGCAAAGCTAACAGTTACGCGACAGCATATGCTGCGTCGGTGAAAGGCAGGTTCACCATCTCCAGAGATGATTCAAAGAACACGGCGTATCTGCAAATGAACAGCCTGAAAACCGAGGACACGGCCGTGTATTACTGTACTAGACTTCTGACGTATAGCAGTGGCTGGATCTACTTTGACTACTGGGGCCAGGGAACCCTGGTCACCGTCTCCTCAGGGAGTGCATCCGCC
ControlB_SN_IgM_1500990_NegB31_F4	AGTCTGGGGCTGAGGTGAAGAAGCCTGGGTCCTCGGTGAAGGTCTCCTGCAAGGCTTCTGGAGGCACCTTCAGCAGCTATGCTATCAGCTGGGTGCGACAGGCCCCTGGACAAGGGCTTGAGTGGATGGGAGGGATCATCCCTATCTTTGGTACAGCAAACTACGCACAGAAGTTCCAGGGCAGAGTCACGATTACCGCGGACGAATCCACGAGCACAGCCTACATGGAGCTGAGCAGCCTGAGATCTGAGGACACGGCCGTGTATTACTGTGCGACCCCCGAGGTGGGGTACTACTACTACGGTATGGACGTCTGGGGCCAAGGGACCACGGTCACCGTCTCCTCAGGGAGTGCATCCGCCC
ControlB_SN_IgM_1500991_NegB31_A5	CTGGTGGAGTCTGGGGGAGGCTTGGTCCAGCCTGGGGGGTCCCTGAGACTCTCCTGTGCAGCCTCTGGATTCACCTTTAGTAGCTATTGGATGAGCTGGGTCCGCCAGGCTCCAGGGAAGGGGCTGGAGTGGGTGGCCAACATAAAGCAAGATGGAAGTGAGAAATACTATGTGGACTCTGTGAAGGGCCGATTCACCATCTCCAGAGACAACGCCAAGAACTCACTGTATCTGCAAATGAACAGCCTGAGAGCCGAGGACACGGCTGTGTATTACTGTGCGAGAGATTCAAACTATGATGGTAGTGGTTACCCTTATAATGATGCTTTTGATATCTGGGGCCAAGGGACAATGGTCACCGTCTCTTCAGGGAGTGCATCCGCC
ControlB_SN_IgM_1500994_NegB31_F5	AGTCTGGAGCTGAGGTGAAGAAGCCTGGGGCCTCAGTGAAGGTCTCCTGCAAGGCTTCTGGTTACACCTTTACCAGCTATGGTATCAGCTGGGTGCGACAGGCCCCTGGACAAGGGCTTGAGTGGATGGGATGGATCAGCGCTTACAATGGTAACACAAACTATGCACAGAAGCTCCAGGGCAGAGTCACCATGACCACAGACACATCCACGAGCACAGCCTACATGGAGCTGAGGAGCCTGAGATCTGACGACACGGCCGTGTATTACTGTGCGAGAGATCGAGTCTTCAGCAGCTGGATCTACTACTACTACGGTATGGACGTCTGGGGCCAAGGGACCACGGTCACCGTCTCCTCAGGGAGTGCATCCGCCC
ControlB_SN_IgM_1500996_NegB31_A6	GGTGCAGCTGCAGGAGTCGGGCCCAGGACTGGTGAAGCCTTCGGAGACCCTGTCCCTCACCTGCACTGTCTCTGGTGGCTCCGTCAGCAGTGGTAGTTACTACTGGAGCTGGATCCGGCAGCCCCCAGGGAAGGGACTGGAGTGGATTGGGTATATCTATTACAGTGGGAGCACCAACTACAACCCCTCCCTCAAGAGTCGAGTCACCATATCAGTAGACACGTCCAAGAACCAGTTCTCCCTGAAGCTGAGCTCTGTGACCGCTGCGGACACGGCCGTGTATTACTGTGCGAGACTGGCCCCTATATATTGTAGTGGTGGTAGCTGCTACCCGTTAGGCTTTGACTACTGGGGCCAGGGAACCCTGGTCACCGTCTCCTCAGGGAGTGCATCCGCC
ControlB_SN_IgM_1500997_NegB31_B6	CTGGTGGAGTCTGGGGGAGGCTTGGTAAAGCCTGGGGGGTCCCTTAGACTCTCCTGTGCAGCCTCTGGATTCACTTTCAGTAACGCCTGGATGAGCTGGGTCCGCCAGGCTCCAGGGAAGGGGCTGGAGTGGGTTGGCCGTATTAAAAGCAAAACTGATGGTGGGACAACAGACTACGCTGCACCCGTGAAAGGCAGATTCACCATCTCAAGAGATGATTCAAAAAACACGCTGTATCTGCAAATGAACAGCCTGAAAACCGAGGACACAGCCGTGTATTACTGTACCACCTTCTACCCGGGCTACTGGGGCCAGGGAACCCTGGTCACCGTCTCCTCAGGGAGTGCATCCGCC
ControlB_SN_IgM_1500998_NegB31_D6	TGGTGCAGTCTGGAGCAGAGGTGAAAAAGCCCGGGGAGTCTCTGAAGATCTCCTGTAAGGGTTCTGGATACAGCTTTACCAGCTACTGGATCGGCTGGGTGCGCCAGATGCCCGGGAAAGGCCTGGAGTGGATGGGGATCATCTATCCTGGTGACTCTGATACCAGATACAGCCCGTCCTTCCAAGGCCAGGTCACCATCTCAGCCGACAAGTCCATCAGCACCGCCTACCTGCAGTGGAGCAGCCTGAAGGCCTCGGACACCGCCATGTATTACTGTGCGAGAAGGGGGGAAATGGGCTATTACTATGATAGTAGTGGTTATAAGGGACTTCACAGCGACGAAGGGGACTACTGGGGCCAGGGAACCCTGGTCACCGTCTCCTCAGGGAGTGCATCCG…
ControlB_SN_IgM_1501000_NegB31_G6	CTGGTGGAGTCTGGGGGAGGCGTGGTCCAGCCTGGGAGGTCCCTGAGACTCTCCTGTGCAGCCTCTGGATTCACCTTCAGTAGCTATGGCATGCACTGGGTCCGCCAGGCTCCAGGCAAGGGGCTGGAGTGGGTGGCAGTTATATCATATGATGGAAGTAATAAATACTATGCAGACTCCGTGAAGGGCCGATTCACCATCTCCAGAGACAATTCCAAGAACACGCTGTATCTGCAAATGAACAGCCTGAGAGCTGAGGACACGGCTGTGTATTACTGTGCGAAATTGCGTGGATACAGCTATTGGGGCCAGGGAACCCTGGTCACCGTCTCCTCAGGGAGTGCATCCGCC
ControlB_SN_IgM_1501001_NegB31_A7	CTGGTGGAGTCTGGGGGAGGCGTGGTCCAGCCTGGGAGGTCCCTGAGACTCTCCTGTGCAGCGTCTGGATTCACCTTCAGTAGCTATGGCATGCACTGGGTCCGCCAGGCTCCAGGCAAGGGGCTGGAGTGGGTGGCAGTTATATGGTATGATGGAAGTAATAAATACTATGCAGACTCCGTGAAGGGCCGATTCACCATCTCCAGAGACAATTCCAAGAACACGCTGTATCTGCAAATGAACAGCCTGAGAGCCGAGGACACGGCTGTGTATTACTGTGCGAGAGATTCAGAGCAGTCACCGTTCAGGGGGGAATGGGTGGTCGACCCCTGGGGCCAGGGAACCCTGGTCACCGTCTCCTCAGGGAGTGCATCCGCCC
ControlB_SN_IgM_1501002_NegB31_B7	CTGGTGGAGTCTGGGGGAGGCTTGGTACAGCCTGGAGGGTCCCTGAGACTCTCCTGTGCAGCCTCTGGATTCACCTTCAGTAGTTATGAAATGAACTGGGTCCGCCAGGCTCCAGGGAAGGGGCTGGAGTGGGTTTCATACATTAGTAGTAGTGGTAGTACCATATACTACGCAGACTCTGTGAAGGGCCGATTCACCATCTCCAGAGACAACGCCAAGAACTCACTGTATCTGCAAATGAACAGCCTGAGAGCCGAGGACACGGCTGTTTATTACTGTGCGAGAGTTGGCAATTACGATTTTTGGAGTGGTTATTCCCCTTTTGCTTTTGATATCTGGGGCCAAGGGACAATGGTCACCGTCTCTTCAGGGAGTGCATCCGCC
ControlB_SN_IgM_1501003_NegB31_C7	TCTCCTGTGCAGCCTCTGGATTCACCTTTAGCAGCTATGCCATGAGCTGGGTCCGCCAGGCTCCAGGGAAGGGGCTGGAGTGGGTCTCAGCTATTAGTGGTAGTGGTGGTAGCACATACTACGCAGACTCCGTGAAGGGCCGGTTCACCATCTCCAGAGACAATTCCAAGAACACGCTGTATCTGCAAATGAACAGCCTGAGAGCCGAGGACACGGCCGTATATTACTGTGCGAAATGCCATAACTGGAACGACTTTGACTACTGGGGCCAGGGAACCCTGGTCACCGTCTCCTCAGGGAGTGCATCC
ControlB_SN_IgM_1501005_NegB31_E7	CTGCAGGAGTCGGGCCCAGGACTGGTGAAGCCTTCGGAGACCCTGTCCCTCACCTGCACTGTCTCTGGTGGCTCCATCAGTAGTTACTACTGGAGCTGGATCCGGCAGCCCGCCGGGAAGGGACTGGAGTGGATTGGGCGTATCTATACCAGTGGGAGCACCAACTACAACCCCTCCCTCAAGAGTCGAGTCACCATGTCAGTAGACACGTCCAAGAACCAGTTCTCCCTGAAGCTGAGCTCTGTGACCGCCGCGGACACGGCCGTGTATTACTGTGCGAGAGAGGATTCGGTGGTGCGGCACGGTATGGACGTCTGGGGCCAAGGGACCACGGTCACCGTCTCCTCAGGGAGTGCATCCGCC
ControlB_SN_IgM_1501019_NegB31_D10	GGAGCTGAGGTGAAGAAGCCTGGGGCCTCAGTGAAGGTCTCCTGCAAGGCTTCTGGTTACACCTTTACCAGCTATGGTATCAGCTGGGTGCGACAGGCCCCTGGACAAGGGCTTGAGTGGATGGGATGGATCAGCGCTTACAATGGTAACACAAACTATGCACAGAAGCTCCAGGGCAGAGTCACCATGACCACAGACACATCCACGAGCACAGCCTACATGGAGCTGAGGAGCCTGAGATCTGACGACACGGCCGTGTATTACTGTGCGAGAGACATCGTAAAGGACGATTTTTGGAGTGGTTATTACGGTCACGACTGGTTCGAACCCCTGGGGCCAGGGAACCCTGGTCACCGTCTCCTCAGGGAGTGCATCCGCC
ControlC_SP_IgA_1500820_NegIP90_C1	TGGGGCTGAGGTGAAGAAGCCTGGGGCCTCAGTGAAGGTTTCCTGCAAGGCATCTGGATACAATTTCGCCAGCTACTGGATACACTGGGTGCGACAGGCCCCTGGACAAGGGCTTGAGTGGATGGGAATAATCAGCCCTAGTGGTGGGAGCACAAGCTACCCACAGATGTTCAAGGGCAGAGTCAAAATGACCAGGGACACGTCCACGAGTACAGTTTACANGGAATTGAGCAGCCTGAGATCTGAGGACACGGCCATATATTATTGTGTGAGAGATCTGACTCTAGCAAATTGTAGTGGTAACTGCTATTCCGCATTCCAGCACTGGGGCCAGGGAACCCTGGTCACCGTCTCTTCAGCATCCCC
ControlC_SP_IgA_1500821_NegIP90_A2	ACCTTGAAGGAGTCTGGTCCTACGCTGGTGAAACCCACACAGACCCTCACGCTGACATGCACCTTCTCTGGAATGTCTATTAGCAGTGATGAGGTGGGGGTGGCCTGGATTCGTCAGCCCCCAGGAAAGGCCCTGGAGTGGCTTGCAGCCGTTTATTGGAATGATGATAAGAAATATAGTCCCTCTCTGAAGACCAGGGTCACCATCACCAAGGACACCTCCAAAAATCAGGTGGTCTTCACAATGACCAATTTGGACCCACTGGACACAGCCACCTATTTTTGTGCACGCAGTGGCAGACTTCTCACTTATTACCGCGAGGGGCCTATTCATTCAACGGGGGGGTACGTGAGTGCGTTTGACTCCTGGGGCCAGGGAATCCTGGTCACCGTCTCCTCA…
ControlC_SP_IgA_1500822_NegIP90_B2	GTGCAGCTGGTGGAGTCTGGGGGAGGCGTGGTCCAGCCTGGGAGGTCCCTGAGACTCTCCTGTGCAGCGTCTGGATTCAATTTCAGCAATTATGGCATGCACTGGGTCCGCCAGGCTCCAGGCAAGGGGCTGGAGTGGGTGGCAGTTATTTGGTATGATGCAAGTCATAAAGTTTATGGAGACTCCGTGAAGGGCCGATTCGTCATCTCCAGAGACAATTCCGAGAAAACATTGTATCTGCAAATGAATGGCCTGAGAGGCGAGGACACGGGTGTCTATTATTGTGCGAGAGAGGGGGTGGACCGTTTTGGTAACCAAGCCTATGATATCTGGGGCCAAGGGACAAAGGTTATCGCCTCTTCAGCATCCCCG
ControlC_SP_IgA_1500828_NegIP90_B4	TGGAGTCCGGGGGAGGCTTGGTCCAGCCTGGGGGGTCCCTGAAACTCTCCTGTGCAGCCTCTGGGTTCACCTTCAGTGATTCTGCTATGCACTGGGTCCGCCAGTCTTCCGGGAAAGGGCTCGAATGGGTTGGCCGTATTAGAACCAGACCTAATAATTACACGACAACATATGCTGCGTCGGTGAAAGGCAGGTTCACCATCTCCAGAGATGATTCAAAGAACACGGCGTTTCTGCAACTGAACAGCCTGAAAACCGAGGACACGGCCATATATTACTGTACTGCAGTACTGTCGTCCGGTTATTTGGACGCCTGGGGCCAGGGAACCCTGGTCACCGTCTCCTCAGCATCCCC
ControlC_SP_IgA_1500835_NegIP90_A7	CAGCTGGTGGAGTCTGGGGGAGGCGTGGTCCAGCCTGGGAGGTCCCTGAGACTCTCCTGTGCAGCCTCTGGATTCAGCTTTGATTTTTATGGCATGAACTGGGTCCGCCAGGCTCCAGGCAAGGGGCTGGAGTGGTTGGCATTTATTTCGTATAATGGAAATGCCAAATACTATGCCGACTCCGTGAAGGGCCGAATCTTTGTCTCCAGAGACAATTATAAGAACACGCTGTCTCTGGAAATCAACAGTCTGAGACTTGACGACACGGCTGTCTATTTCTGTGCGAGAGATCTGGGAGGGGGGTGGGACCGCCACTACTCCGGTTTAGACGTCTGGGGCCAAGGGACCACGGTCACCGTCTCCTCAGCATCCCCGACCAGCCCC
ControlC_SP_IgA_1500843_NegIP90_B9	TGGGGCTGACGTGAAGAAGCCTGGGGCCTCAGTGAAGATTTCTTGCAAGGCATCTCCATACACCTTTATCAACTCCTATATGCACTGGGTGCGACAGGCCCCTGGACAAGGGCTTGAGTGGATGGGAAGGATCGACCCTAGTGGTGGCAGCACAAAGTACCTACAGAAGTTTCACGACNGAGTCACCATGACCAGGGACACGTCCACGAACACAGTCTATGTGGAGCTGAGCAGCCTGAGATCTGAAGACACGGCCGTGTATTACTGTGCGAGAGAGCCGTCGCCCGGTAGCCGCCACTTCGACCATTGGGGCCAGGGAACCCTGGTCATCGTCTCGTCAGCATCC
ControlC_SP_IgA_1500844_NegIP90_C9	AGTCTGGGGGAGGCTTGGTCCAGCCTGGGGGGTCCCTGAGACTCTCCTGTGCAGCCTCTGGATTCACCTTTAGTACTTATGCCATGAACTGGGTCCGCCAGGCTCCAGGGAGGGGGCTAGAGTGGGTCTCAAGTCTTTCTGCTGCTGGTAGTTCATACTATGCAGACTCCGTGAAGGGCCGGTTCACCATTTCCAGAGACAATTCCAACAACACGCTGCATCTCCAAATGAACAGCCTGAGAGCCGGGGACACGGCCGTATATTACTGTGCGAAGCCTTCCCGAAGAGACTACGGTGACTACAGTCACTTTGACCACTGGGGCCAGGGAGTCCAGGTCACCGTCTCCTCAGCATCCCCGACCAGCC
ControlC_SP_IgA_1500847_NegIP90_B10	CAGCTGGTGGAGTCTGGGGGAGGCGTGGTCCAGCCTAGGAGGTCCCTGAGACTCTCCTGTGTTACCTCTGGATTCACGTTCAGTAACTATGGCATGCACTGGGTCCGCCAGGCGCCAGGCAAGGGGCTGGAGTGGGTGGCAGTTATCTCATTTGATGGAAGTAAACAATTCTATGCAGACTCCGTGAAGGGCCGATTCACCATCTCCCGAGACAATTCCAAGGACACGCTGTTTCTGCAAATGAGCAGCCTGAGACCTGGGGACACGGCTGTGTATCACTGTGCGAAAGATCAGCGACATTGTAGTGGTGGAAGATGCGACTTTTACGACTACTATTTTGGTATGGACGTCTGGGGCCCAGGGACCACGGTCACCGTCTCGTCAGCATCCCCG
ControlC_SP_IgA_1500849_NegIP90_A11	CAGCTGGTGCAGTCTGGGGCTGAAGTGAAGAAGCCTGGGGCCTCAGTGAAGGTCTTCTGCAAGGCTTCTGGATATACCTTCACCGACAACTATTTGCACTGGGTGCGACAGGCCCCTGGACAAGGCCTTGAGTGGATGGGGTGGATCAACCCGAACAGTGGTGGCACAGACTCTGCGCAGACATTTCAGGACAGGGTCACCATGACCGTGGACGCGTCTAAAAATACAGCCTACATGGAAGTGAGCCGGCTGACATCCGACGACACGGCCGTGTATTACTGTGCGAGAGTGGCATGGGGCGCCTCACCATATCGGCACTTCGATCTCTGGGGCCGTGGCACCCTGGTCACTGTCTCCTCAGCATCCCC
ControlC_SP_IgA_1500850_NegIP90_C11	TCTGGGGCTGAGGTGAAGAAGCCTGGGGCCTCAGTGAAGGTCTCCTGCAAGGCTTCTGGATACAGCTTCACCAGTTATGATATCAACTGGGTGCGACAGGCCACTGGACAAGGGCTTGAATGGATGGGATGGATGAACCCTAATAGTGCTAACACAGGCTATGCACAGAAGTTCCAGGGCAGAGTCACCATGACCAGGGACACCTCCATAAGCACAGCCTACATGGAGCTAAGCAGCCTGACATCTGAGGACACGGCCGTCTATTACTGTGCGATTCTCGCGCGATCACGGTTGCAGGTTGACTGCTGGGGCCAGGGAACCCTGGTCACCGTCTCTTCAGCATCCCC
ControlC_SP_IgA_1500856_NegB31_A1	AGTCTGGGGGAGGCGTGGTCCAGCCTGGGATGTCCCTAAGACTCTCCTGTGCAGNGTCTGGGTTCACTTTCGATAACTACGCCATGCACTGGGTCCGCCAGACTCCAGACAAGGGGCTGGAGTGGGTGGCAACTATTTGGGATCATGGGAGGACTCAATATTATGCAGACTTCGTGCAGGGCCGATTCACCATCTCCAGAGACAATTTCAGGAGCTTAGTGTTTCTGCACATGAACACCCTGAGAGCCGAGGACACGGCCACATATTATTGTGCGAAAGATGGCGACGTTGACGACTATGATGGTAATGCCTATTACTTCCCCTCTGACCCCTGGGGCCGGGGAACCCAGGTCACCGTCTCCTCAGCATCCCC
ControlC_SP_IgA_1500857_NegB31_C1	AGCTGGTGGAGTCTGGGGGAGGCTTGGTACAGCCTGGGGGGTCCCTGAGACTCTCCTGTGCAGCCTCTAGATTCACCTTTAGCAGCTATGCCATGAGCTGGGTCCGCCAGGCTCCAGGGAAGGGGCTGGAGTGGGTCTCAGCTATTAGTGGTAGTGGTGGTAGCACATTCTACGCAGACTCCGTGAAGGGCCGGTTCACCATCTCCAGAGACAATTCCAAGAACACGATGTATCTGCAAATGAACAGCCTGAGAGCCGATGACACGGCCATATATTACTGTGCGAAAACCGACCTAACTACGGACGGCCCCTTTGACTACTGGGGCCAGGGAACCCTGGTCACCGTCTCCTCAGCATCCCCGACCAGCCCC
ControlC_SP_IgA_1500860_NegB31_C3	GGAGTCTGGGGGAGGCTTGGTACAGCCTGGGGGGTCCCTGAGACTCTCCTGTGCAGCCGCTGGTGGATTCACCTTCAGTCGTCATAGCATGAACTGGGTCCGCCAGGCTCCAGGGAAGGGGCTGGAGTGGCTTTCATACATTAGTAGTAGTAGTAGGATCATCTACTACGCAGACTCTGTGAAGGGCCGATTCACCATCTCCAGAGACAATGCCAAGAACTCACTGTATCTGCAAATGAACAGCCTGAGAGACGAGGACACGGCTCTGTATTACTGTGCGAGAGGAGAGTCTAGCGATGGCTGGCTAATTGACTACTGGGGCCGGGGAACCCTGGTCACCGTCTCCTCAGCCTCCACC
ControlC_SP_IgA_1500863_NegB31_A4	GGAGTCTGGGGGAGGCTTGGTACAGCCTGGGGGGTCCCTGAGACTCTCCTGTGCAGCCTCTGGATTCACCTTCAGTAGTTATGGCATGAACTGGGTCCGCCAGGCTCCGGGGAAGGGGCTGGAGTGGATTTCATACATTAGTAGTAGTAGAGGTACCATATACTATGCAGACTCTGTGAAGGGCCGATTCACCATCTCCACAGACAATGCCAAGAATTCACTGTATCTGCAACTGAACAGCCTGAGAGACGAGGACACGGCTGTGTATTACTGTGCGAGAGAGGATCCTCGCCAGATGGGGGGGATCGACCCCTGGGGCCAGGGAACCCTGGTCACCGTCTCCTCAGCATCCCCGACCAGCCCC
ControlC_SP_IgA_1500867_NegB31_A6	CAGTCTGGAGCAGAGGTGAAGAAGTCGGGGGAGTCTCTAAAGATTTCCTGTCAGGGTTCTGGATTCGCCTTTAACGAATATTGGATCGGTTGGGTGCGCCAGATGCCCGGGAAAGACCTGGAATGGATAGGAATCATCTATCCTGGTGACTCTGATACCAGATACAATCCGTCCTTCCAAGGCCAGGTCACCATGTCAGCCGACAAGTCCACCAACACCGTCTACCTGCACTGGAGTAGCCTGAAGGNCTCGGACAGCGCCATATATTATTGTGGGAGAAAAGCATATAATGCCTATGAAATGAGTTGGACCGACGCCTGGGGCCAGGGAACCCTGGTCACCGTCTCCTCAGCATCCCC
ControlC_SP_IgA_1500868_NegB31_B6	GTCGGGCCCAGGACTGGTGAAGCCTTCAGAGACCCTGTCCCTCACCTGCATTGTCTCTGGTGGTTCCGTCAGCAGAGGTGGTCACTACTGGAGCTGGATCCGCCAGCACCCAGGGAAGGGCCCGGAGTGGATTGGGTACATCTATTACAGTGGGGCCACCTACTACAACCCGTCCCTCAAGAGTCGAGTCACGCTGTCCCTAGACACGTCTGAGAACCACTTCTCCCTGAACCTGAGTTCTGTGACTGCCGCGGACACGGCCGTCTATTACTGTGCGAGATCCAACCCCGCATATAGATATGGTCTTGATTCCTGGGGCCGGGGAACCCTGGTCACCGTCTCCTCAGCATCCCC
ControlC_SP_IgA_1500871_NegB31_B7	GGAGTCTGGGGGAGGCGTGGTCCAGCCTGGGAGGTCCCTGAGACTCTCCTGTGCAGCCTCTGGATTCACCTTCAGTAGTTATGGCATGCACTGGGTCCGCCAGACTCCAGGCAAGGGGCTGGAGTGGGTGGCAACTATATCATATGATGGAAATAATAAAAAGTATGCAGACTCCGTGAAGGGCCGATTCACCATCTCCAGAGACAATTCCAAGAACACGCTGTATTTGCAAATGAACAGCCTGAGACCTGAGGACACGGCTGTGTATCACTGTGCGAAAGACCTCGTCTTAATCTGGAGCATGACTACGGTGACTTCGCCCCTGGGCTACTGGGGCCAGGGAACCCTGGTCACCGTCTCCTCAGCATCCCC
ControlC_SP_IgA_1500885_NegPT7_B1	CCTGAGGTAAAGAAGACTGGGTCCTCAGTTAGGATTTCCTGCACGGCTTCCGGATACACATTCACTTATCGCTACCTCCACTGGGTGCGGCAGGCCCCCGGTCAAGAGCCTGAGTGGATGGGCTGGATCACGATTTACAATGGCAACACCGACTATGCAAAAAAATTCCAAGACAGAGTCACCATTACTAGGGAGAATTCTTTGCAGACAGTCCACATGGAAATGAGAGATTTGAGAAAAGAGGACACAGCCATGTACTTCTGTGCAAGATCTCCTCTCTACGGTGATAAGGGCGATGAAGGGTTTCATATGTGGGGCCAAGGGACGATGGTCACCGTCTCTTCAGCATCCCCGACCAGCCCC
ControlC_SP_IgA_1500888_NegPT7_B2	CAGCTGGTGCAGTCTGGAGCAGAGGTGAAGAAGTCGGGGGAGTCTCTAAAGATTTCCTGTCAGGGTTCTGGATTCGCCTTTAGAGAATATTGGATCGGATGGGTGCGCCAGATGCCCGGGAAAGGCCTGGAATGGATAGGAATCATTTATCCTGGTGACTCTGATACCAGATACAATCCGTCCTTCCAAGGCCAGGCCGCCATGTCAGCCGACAAGTCCACCAACACCGTCTACCTACACTGGAGTGGCCTGAAGGCCTCGGACAGCGGCATGTATTTTTGTGCGAGAAAGACATTTAATACCTACGAAATGAGTTGGACCGACGCCTGGGGCCAGGGAACCCTGGTCACCGTCTCCTCAGCATCCCCGACCAGCCCC
ControlC_SP_IgA_1500890_NegPT7_B3	AGCTGGTGGAGTCTGGGGGAGGCTTGGTCCAGCCGGGGGGGTCCCTGAGACTCTCCTGTGCAGCCTCTGGATTCATCTTTAATGAGTATTGGATGACCTGGGTCCGCCAGGCTCCAGGGAAGGGGCTGGAGTGGGTGGCCAACATAAAGTGGGACGGAAGTGACGAAAATTATGTGGACTCTGTGAAGGGCCGCTTCACCATTTCCAGAGACAACGCCAAGAACTCACTTTATTTGGAAATGAACAGCCTGAGAGTCGAGGACACGGCTGTGTATTATTGTGCGAGAGAAGCGGAGAACACCTACTTGGGCTACAATTATTACGGAATGGACGTCTGGGGCCAAGGGACCACGGTCAGCGTCTCCTCAGCATCCCC
ControlC_SP_IgA_1500892_NegPT7_A4	CAGCTGGTGGAGTCGGGGGGAGACTTGGTACAGCCTGGGGGGTCCCTGAGACTCTCCTGTGCAGCCTCTGGATTCACCTTTAGCAATTACGCCATGAGCTGGGTCCGCCAGGCTCCAGGAAAGGGGCTGGAGTGGGTCTCATCTATTAGTGGTAGTGGTCGTAGCACATACTACGCAGACTCCGTGACGGACCGGTTCACCGTCTCCAGAGACAATTCCAGGAACACGCTGTATCTGCAAATGAACAGCCTGAGAGCCGAGGACACGGCCGTATATTACTGTGCGAAAGATGCACATGACTACGGTAGTATAAAGGGGGCTGAATACTTCCCACACTGGGGCCAGGGCACCCTGATCACCGTCTCCTCAGCATCCCCGACCAGCCCC
ControlC_SP_IgA_1500894_NegPT7_C4	CAGTCTGGGTCTGAGGTGAAGAAGCCTGGGTCCTCGGTGAACGTCTCCTGCACGACCTCTGAAGACACCTTCCACACTTATGCGCTCAGCTGGGTGCGACTGGCCCCTGGACGAGGGCTTGAGTGGATGGGAGGGATCACCCCTTTTATTAATAAAGCAAACTACGCGCAGAAGTTCCAGGACAGAATCACAATTACCGCAGACAGATCGACGACCACAGTCTATATGCACCTGAGCCGCCTGACATCTGAGGACACGGCCGTGTATTACTGTGCGAGAGAAGGGGTGGGCGGGACTTACGCCTTATTGTACTACTACGGTGTGGACGTCTGGGGCCAAGGGACCCCGGTCACCGTCTCCTCAGCATCCCCGACCAGCCCC
ControlC_SP_IgA_1500896_NegPT7_C5	GCTGGTGGAGTCTGGAGGAGGTTCGATCCATCCGGGGGGGTCCCTGAAACTTTCCTGTGCAGCCTCTGGGCTCACCGTCAGTGGCAATTCCATGAGCTGGGTCCGCCAGGCCCCAGGGAAGGGACTGGAGTGGGTCTCAATTATTTATCCTGATGGAAGTCCACATTACGCGGACTCCGTGAAGGGCCGCTTCACCATATCCAGAGACAGTTCCAAGAACACCCTGTATCTTCAAATGAATGGCCTGAGGGCCGAAGACACGGCCGTCTATTACTGTACGAGAGACCGGCCGTACGATTCTTGGGGGGGCTTTGACTACTGGGGCCAGGGATGCCTGGTCACCGTCTCCTCAGCATCCCCGACCAGCCCC
ControlC_SP_IgA_1500901_NegPT7_C7	CAGCTGCAGGAGTCGGGCCCAGGACTGGTGAAGCCTTCGGAGACCCTGTCCCTCACCTGCACTCTCTCTAGTGGCTCCATCAGTAATCACTACTGGAGCTGGATCCGGCAGTCCCCAGGGAAGGGACTGGAATGGATTGGCTATATCTATTACAGTGGGACCACCAACTACAACCCCTCCCTCATGAGTCGCCTCACCATATCATTAGACATGTCTAAGAATCAGTTCTTCCTGAGGCTGACTTCTGTGACCGCTGCGGACACGGCCATGTATTACTGTGCGAGATTGACGGGTAGGGTCGATGGTGTCGATGTCTGGGGCCAGGGGACGATGGTCACCATTTCTTCAGCATCCCCGACCAGCCCCAA
ControlC_SP_IgA_1500907_NegPT7_A9	AGCTGGTGGAGTCTGGGGGAGTCTTAGTACAGCCTGGCAGGTCCCTGAGACTCTCCTGTGCAGCCTCTGGATTCACCTTTGATGATTATGCCATGCACTGGGTCCGGCAAGCTCCAGGGAAGGGCCTGGAGTGGGTCTCAGGTATTAGTTGGAATAGTGGTAGCATAGGCTATGCGGACTCTGTGAAGGGTCGATTCATCATCTCCAGAGACAACACCAAGAACTCCCTGAGTTTGCAAATGAACGGTCTGAGAGCTGAGGACACGGCCTTGTATCACTGTGTAAAAGATACTGGTGGCAAATATAGTAGTGCCTGGTTTGAAGCTTTTCATATCTGGGGCCAAGGGACAATGGTCAACGTCTCCTCAGCATCCCCGACCAGCCCC
ControlC_SP_IgA_1500908_NegPT7_B9	GGAGTCGGGCCCAGGACTGGTGAAGCCTTCGGAGACCCTGTCCCTCACCTGCACTGTCTCTGGTGGCTCCATGAGTAATTACTACTGGAGTTGGATCCGGCAGTCCGCCGGGAAGGGACTGGAGTGGATTGGGCGTATCTATGCCACGGGGAGAACCAACTACAATCCGTCCCTCAAGAGTCGAGTCACCATGTCAGTAGACACGTCCAGGAACCAATTCTCCCTGAACCTGAGCTCTGTGACCGCCGCGGACACGGCCGTCTATTACTGTGCGAGAGATCTTTACTCCGGCACTAGTGGTTATCATCCCGGCTCCCAATGGGGCCAGGGAACCCTGGTCAGCGTCTCCTCAGCATCCCCGACCAGCCCC
ControlC_SP_IgA_1500916_NegPT7_B11	GAGTCCGGGGGAGGGTTGGTTCAGCCTGGGGGGTCCCTAAGACTCTCCTGCGCAGCCTCTGGATTCACCTTTCGAGACTTTCCCATGACTTGGGTCCGCCAGGCTCCAGGTATGGGGCTGGAGTGGGTCTCATCTCTTACGAGTGGTGGCAGTAACACATACTACGCACACTACGTGAAGGGCCGGTTCACCATCTCCAGAGACAATTCCAAGAACACGCTGTATCTGCTAATGGACAGCCTGAGACCCGAAGACACGGCCATATATTACTGTGTGCAAAATCACTTTGTTTTGGCTTCTACATTTGCCTCTTGGGGCCAGGGAGCCCTGGTCACCGTCTCCTCAGCATCCCC
ControlC_SP_IgA_1500923_NegPT7_C2	AGGTGCAGCTGCAGGAGTCGGGCCCAGAACGGGTGAGGCCTTCGGAGACCCTCTCCCTCACTTGTTTTGTCTCTGGTGACTCCTCCAACATTCCGACTTTTTACTGGGGCTGGGTCCGCCAGCCCCCAGGGAAGGGGCTGGAGTGGGTTGGGAGTATTTTTTCTGGTGGGACCACCTATTACAATTCGTCCCTCAACGATCGAGTGGCCATGTCCATTGACTCGTCCAAGACCCAACTCACCCTGAGGCTGACCTCCGTGACCGCCGCAGACACGGCTGTCTATTACTGTGCGAGATTCCACAGTTATGGTGGCCTGACAGATTATTGGGGCCAGGGAACCCGGGTCATCGTCTCATCAGCATCCCCGACCA
ControlC_SP_IgA_1500924_NegPT7_A3	CTGTGGTTCTTCCTCCTGCTGGTGGCGGCTCCCAGATGTGTCCTGTCCCAACTGCAGTTGCGGGAGTCGGGCCCAGAACGGGTGAGGCCTTCGGAGACCCTCTCCCTCACTTGTTTTGTCTCTGGTGACTCCTCCAACATTCCGACTTTTTACTGGGGCTGGGTCCGCCAGCCCCCAGGGAAGGGGCTGGAGTGGGTTGGGAGTATTTTTTCTGGTGGGACCACCTATTACAATTCGTCCCTCAACGATCGAGTGGCCATGTCCATTGACTCGTCCAAGACCCAACTCACCCTGAGGCTGACCTCCGTGACCGCCGCAGACACGGCTGTCTATTACTGTGCGAGATTCCACAGTTATGGTGGCCTGACAGATTATTGGGGCCAGGGAACCCGGGTCATC…
ControlC_SP_IgA_1500927_NegPT7_C6	AGTCTGGGGCTGAGGTGAAGAAGCCTGGGTCCTCGGTGAAAGTCTCCTGCAAGGCCTCTGGATACACCTTCAATAGCTATGCAATCAACTGGGTGCGGCTGGCCCCTGGACGGGCGCCTGAGTGGATGGGAGGGATCGTCCCTATCTTGGGTTCCATAGAGTATGCACAGAAATTCCAGGGCAGAGTCACCATTACCGCGGACGAATCCACGAACACATCTTATATGGAGGTGACCAGTCTCACATCTGAGGACACGGCCATCTACTACTGTGCGAGAGATCGCCTCATCTTCAGCTACTTTGAATACTGGGGCCAGGGAGTCCAGGTCACCGTCTCCTCATCATCCCC
ControlC_SP_IgA_1500938_NegB31_B5	AGGTGCAGCTGGTGCAGTCTGCGACTGAGGTGCAGAAGCCTGGGGCCTCAGTGAAGGTCTCCTGCAAGGCTTCTGGATACACCTTCATCAACTACTATATACACTGGGTACGCCAGGTCCCTGGACAAGGGCTTGAGTGGATGGGATGGATCAACCCTAAAAGTGGGGACACAAACTATGCACAGAAGTTTCAGGTCAGGGTCACCATGACTAGGGACACGTCCATCAACACAGCCTACATGGAGATGAGCGGGCTGAGATCTGACGACACGGCCCTGTATTACTGTGCGAGATCCTTTAATCGCATGTGGGTCGAAAACCCCCCCCGTGAGGCCCACTGCATTGACTTCTGGGGCCAGGGAACCCTTCTCACCGTCTCCTCAGCATCCCC
ControlC_SP_IgA_1500942_NegB31_A8	AGGTGCAGCTGGTGGAGTCTGGGGGAGCATTGGTTCAGCCTGGAGGGTCCCTGAGAATCTCCTGTGTAGTCTCTGGATTCACCTTTCAGAATTATGCCATGACATGGGTCCGCCAGGCTCCAGGGAAGGGCCTGGAGTGGGTCTCAGCTATCAGTAATGGTGATGGTGCAACCACACACTACGCAGACTCCGTGAAGGGCCGGTTCACCGTCTCCAGAGACAACTCCAGGAACACACTCTATCTGCAGATGACCAGCCTGAGAGCCGAGGACACGGCCGTATATTTCTGTGCCAAAGATCTTCGACCAAGTTATTGGGGCCAGGGAACCCTGGTCACCGTCTCCTCAGCATCCCCGACCAGCCCCAAGGTCA
ControlC_SP_IgG_1500819_NegIP90_B1	TGGTGGAGTCCGGGGGAGCCTTAGTTCAGCCGGGGGGGTCCCTGAGACTCTCCTGTGCAGCGTCTGGATTCACCTTCAGTAGCTTCTGGATGCTCTGGGTCCGCCAAGCTCCAGGGAAGGGGCCGGTGTGGGTCTCACGCATTAAAGGTGATGGGAGCGGCATAACCTACGCGGACTCCGTGAAGGGCCGATTCACCATCTCTAGAGACAACGCCAAGAACACGCTGTTTCTGCAAATGAACAATCTGAGAGCCGAGGACACGGCTGTTTATTATTGTGGAAGAGATTACTATGGTTCGGTTATCTACTGGGGCCAGGGAACCCTGGTCACCGTCTCCTCAGCCTCCACCAA
ControlC_SP_IgG_1500823_NegIP90_C2	TGGTGGAGTCTGGGGGAGGCTTGATCCAGCCGGGGGGGTCCCTGAGACTCTCCTGTGCAGCCTCTGGATTCACATTTGGGAGTTATTGGATGACCTGGGTCCGCCAGGCTCCAGGGAAGGGGCTGGAGTGGGTGGCCAACATAAAGCAAGATGGAAGTGAATACAACTATTTGGACTCTGTGAGGGGCCGATTCACCATCTCCAGAGACAACGCCAAGAACTCACTGTTTCTGCAAATGAACAGCCTGAGAGACGAGGACACGGCTGTCTATTACTGTGCGAGGGATAATTGGAGCTACAAAAGGGTTGCTCTTGACATCTGGGGCCAAGGGACAATGGTCACCGTCTCTTCGGCCTCCACCAAG
ControlC_SP_IgG_1500829_NegIP90_C4	CAGCTGGTGCAGTCTGCGGCTGAGGTGAAGAAGCCTGGGTCCTCGGTGAAGGTCTCCTGCAGGGCCTCTGGAGACACCTTCAAAAATTATGCAATTAATTGGGTGCGGCAGGCCCCCGGACAAGGGCTTGAGTGGATGGGAGGGCTCATCCCTATATTTGAAACAACAGACTACGCACATGAGTTCCAGGGCAGAGTCACCATTACCGCGGACGCATCCACGAGCACAGTCTACCTGGAACTGAGTAGTCTGAGATCTGAGGACACGGCCCTATACTTCTGTACGACTTACAGCGGAAAAGGCCTGGACGCGGAAACTGTTCCTCTGGAACCCGTTTACCCTATGGACGTCTGGGGCCAAGGGACCGCGGTCGTCGTCTCCTCATCCTCCACCAA
ControlC_SP_IgG_1500830_NegIP90_B5	TGCAGGAGTCGGGCCCAGGACTGGTGAAGCCTGCGGAGACCCTGTCCCTCACCTGCACTGTCTCTGGTGGCTCCATCACCAATCGTACTTACCACTGGGGCTGGGTCCGCCAGCCCCCAGGAAAGGGGCTGGAGTGGATTGGGAGTGCCTCTTCTAGTGGGAGCACCTCTTACAACCCGTCCCTCAAGAGTCGAGTCACCATATCCGTTGACACGTCCAAGAACCAGTTCTCCCTGAGGCTGACCTCTGTGACCGCCACAGACACGGCTGTCTATTTCTGTGCGAGCGCTCGGTACACCATTTATAATGGTTACCATTTACTTGACTGGTTCGACCCCTGGGGCCAGGGAACCCTGGTCACCGTCTCCTCAGCCTCCACCA
ControlC_SP_IgG_1500831_NegIP90_A6	GTGCAGCTGGTGGAGTCTGGGGGAGGCTTGATAAAGCCTGGGGGGTCACTTAGACTCTCCTGTGCAGTCTCTGGATTCACTTTCAGTGACGCCTGGATGACCTGGGTCCGCCAGGGTCCAGGGAAGGGGCTGGAGTGGGTTGGCCACATTAAACCCAACACTGATGGTGGGACAACAGACTACGCTGCACCCGTGAAAGGCAGATTCACCATCTCAAGAGATGATTCAAAAAACACTTTCTTTCTGCAAATGAACAGCCTGAAAGCCGAGGACACAGCCGTGTATTATTGTACCACAAGGTCACCATTAATTACTTTGAGAGTCCCCGGAGTCTTCGACCCCTGGGGCCAGGGAACCCTGGTCACCGTCTCCTCAGCCTCCACCAA
ControlC_SP_IgG_1500832_NegIP90_B6	AGTCGGGGGGAACCTTGGTTCAGCCTGGGGGGTCCCTGAAACTCTCCTGTGTAGCCTCTGGATTCGCCTTCAGAAGTTATGCCATGAGCTGGGTCCGCCAGGCTCCAGGGAAGGGGCTCGAGTGGATCTCAACTATTAATAATTCTGGTCGCACATATTCTGCAGCCTCTATGCAGGGCCGATTCATCATCTCCAGAGACAACACCAAAAACACTCTGTTTCTGGAACTGAGCAGACTCAGCGTCGAGGACACGGCCGTTTATTACTGTGCGAAAGATCCGTCCCTAATACGATATTTGGAGCAAGCTATGGACGTCTGGGGCCCAGGGACCACGGTCACCGTGTCCTCAGCTTCCACCAA
ControlC_SP_IgG_1500836_NegIP90_B7	GGAGTCTGGGGGAGGCGTGGTCCAGCCTGGGACGTCCCTGAGACTCTCCTGTGCGGCGTCTGGATTCACCTTCTGGAACTATGGCATGCACTGGGTCCGCCAGGCTCCAGGCAAGGGGCTGGAATGGGTGGCAGTCATATTGTTTGATGGAAGTAAAGAGTACTATGCAGAGTCCGTGAAGGGCCGATTCACCATCTCCAGGGACAATTCCAACAGCACGCTGTATCTCCAAATGAACAGCCTGAGAGCCGGCGACACGGGAGTCTATTACTGTGTGAGAGATTGGTTCGCCAGTGGTTCAATAGACTACTGGGGCCAGGGAACCCTGGTCACCGTCTCCTCAGCCTCCACCAAGGG
ControlC_SP_IgG_1500848_NegIP90_C10	GAGTCTGGAGGAAACTTGATCCAGCCTGGGGGGTCCCTGAGACTCTCCTGTGCAGCCTCTGGGTTCAGCGTCAGTAGCAACTACATGAGTTGGGTCCGCCAAGTTCCAGGGAAGGGGCTGGAATGGGTCTCAGTTATTTTTAGCGGTGGTGACACATACTACGCGGACTCCGTGAAGGGCCGATTCACCGTCTCCAGAGACAATTCCAAGAATACTCTGTATCTTCAAATGAACAGTCTGAGAGCCGAAGACACAGCCATTTATTACTGTACGATGAGGGAGAGCAGCAGCTGGTACTTGGACTGGGGCCAGGGAACCCTGGTCACCGTCTCCTCAGCCTCCACCAA
ControlC_SP_IgG_1500852_NegIP90_A12	TGGGCCAGAGGTGAAGAAGCCTGGGGCCTCAGTGACGGTCTCCTGCAAGACTTCCGGTTACACCTTCACCGACTACTATCTTCACTGGGTGCGGCAGGCCCCGGGACAAGGCCCTGAGTGGATGGGCTGGGTCAACCCTAGCAGTCGAGGCACAATGTATGCACAGAAGTTTCAGGGCAGGGTCACCATGACCAGCGACACGGCCATCAGCACCGCCTCCANGCAACTTAGCAACCTGAGAAGTGACGACACGGCCGTCTATTACTGTGCGACTGGGGCAGGCCGAGGGTTGGTGACTGCTTTATCGTTCGACCCCAGGGGCCACGGAACGCTGGTCATCGTCTCCTCAGCCTCCACC
ControlC_SP_IgG_1500853_NegIP90_B12	CAGCTGGTGGAGTCTGGGGGAGGCGTGGTCCAGCCTGGGGGGTCCCTGAGACTCTCCTGTGCAGTCTCTGGATTCACCTTCAGTAGTACTGGCATGCACTGGGTCCGCCAGGCTCCAGGCAAGGGGCTGGAGTGGGTGGCAGTTATATCGTATGATGGAGGTTATGAATACTATGTAGACTCCGTGAAGGGCCGATTCACCATCTCCAGAGACAATTCCAAGGACACGTTGTATCTGCAAATGAACAGCCTCAGACCTGAGGACACGGCTGTGTATAGCTGTGCGAAACAGGAGTGCAGTGGTGGAAGTTGTTACGCCAACAGTTACTTCTACCAGTACGGTATGGACGTCTGGGGCCAGGGGACCACGGTCACCGTCGCCTCGGCCTCCACCAAG
ControlC_SP_IgG_1500859_NegB31_B3	GGTGGAGTCTGGGGGAGGCTTGGTCCAGCCTGGGGGGTCCCTGAGACTCTCCTGTGCAGCCTCTGGATTCAGCTTTAGTGACTATTACATGAGCTGGGTCCGCCAGGCTCCAGGGAAGGGGCCGGAGTGGGTGGCCAACATAAAGTTCGATGGAAGTGAGAAGCACTCTGTGGACTCTGTGAGGGACCGATTCACCATCTCCAGAGACAACACCGAGAATTCACTATTTCTGCAAATGAACGGCCTGAGAGCCGAGGACACGGCTGTATATTACTGTGCGAGAGATCAAGCTTGCAGTGGTGCCGACTGCTATGGTGCTTTTGATGTCTGGGGCCAAGGGACAATGGTCACCGTCTCTTCAGCCTCCACCAAGGG
ControlC_SP_IgG_1500873_NegB31_B8	AGTCTGCAGCTGAGTTGAAGAACCCTGGGGCCTCAGTGAGAGTCTCCTGCAGGGCCTCAGGTTATGACTTTAAATTTTACGGAATGACTTGGGTGCGACAGGCCCCTGGTCAAGGGCTTGAGTGGATGGCGTGGATCACCTCTTACAACGGTTCCACGAACTATGCACAGAAGTTCCAGGACAGAGTCACCTTGACCACAGACATTTCCACAAACTCAGTCTACATGGAGATGAGGAGCCTGAACTCTGACGACACGGCCGTCTATTTTTGTGCGAGAGACTCCCTCTATGCCAGTGGGGTGCCTGACTTCTGGGGCCAGGGAACCCAGGTCACCGTCTCCTCGGCCTCCACCAA
ControlC_SP_IgG_1500880_NegB31_B12	GGAGTCGGGCCCAGGACTGGTGAAGCCTTCGGAGACCCTGTCCCTCACCTGCAGTGTCTCTGGTGGCTCCATCAATAGTGACTACTGGAACTGGATCCGGCAGTCCGCCGGGAAGGGACTGGAGTGGATTGGGCGTATCTATACCAGTGGGAGCGCCGCCTACAACCCCTCCCTCAAGAGTCGAGTCACCATGTCAGTAGACACGTCCAAGAGTCAGTTCTCCCTGAAGCTGACCTCTGTGACCGCCGCGGACACGGCCGTCTATTACTGTGCGAGAGGTCTTGATTATTACAACCCTTGGGGCCAGGGAACCCTGGTCACCGTCTCCTCAGCTTCCACCAAGGG
ControlC_SP_IgG_1500884_NegPT7_A1	GTCTGGGGCTGAAGTGAAGAAGCCTGGGGCCTCAGTGAAGGTCTCCTGCAAGGTTTCCGGAAACACCCTCAGTGAATTATCCATGCACTGGGTGCGACAGGCTCCTGGAAAAGGGCTTGAGTGGCTGGGAGGTTATGATCCTGAAGATGGTGAAATAATCTACTCACAGAAGTTCGAGGGCAGAATCACCATGACCGAGGACTCTTCTACAGACACAGCCTACATGGAGCTGACCAGCCTGAGATCTGAGGACACGGCCATGTACTATTGTGCAACGGTTCTTCGGGGAGAAGCAGTGCCTGGTGCCCTTGACAATTGGGGCCAGGGAATCCTGGTCACCGTCTCCTCAGCCTCCACCAA
ControlC_SP_IgG_1500886_NegPT7_C1	GGTGGAGTCGGGCCCAGGACTGGTGAAGCCTTTGGAGACCCTGTCCCTCATCTGCTCTGTCTCTGGTGGCGCCATGAATGAATCCTACTGGAATTGGATCCGGCAGCCCCCAGGAAAGGGACTGGAGTGGATTGGAGATGTCTCTAAAAGTGGCACTACAAGTTATAACCCTTCTCTCCAGAGTCGAGTCACCATTGGACTAGACACGCCCCAGAACCAAGTCTCCCTGAAACTGACGTCTCTGTCAACTGCGGACACGGCCGTTTACTATTGTGCGACCAGCGGGGGGTCTGGCAGTGGCTGGTCAGTCTGGGGCCAGGGAATCCTGATTGTCGTCTCCTCAGCCTCCACCAAGGGCC
ControlC_SP_IgG_1500893_NegPT7_B4	GCTGGTGGAGTCTGGGGGAGGCTTGGTCCAGCCTGGGGGGTCCCTGAGACTCTCCTGTGGAGCCTCTGGATTCACCTTTAGTAATTCTTGGATGAACTGGGTCCGCCAGGCTCCAGGGAGGGGGCTGGAGTGGGTGGCCATTCTAAATGAAGATGGAAGAGAGAAATACTATGTGGACTCTGTGAAGGGCCGATTCACCATCTCCAGAGACAACGCCAAGAACTCACTATATCTGCAAATGAACAGCCTGAGAGCCGAGGACACGGCTGTCTATTACTGTGCCCCATATAGTACCTCGTCGGGGTTGGGCCAGTGGGGCCAGGGAACCCTGGTCACCGTCTCCTCAGCCTCCACCAAGGGCCC
ControlC_SP_IgG_1500895_NegPT7_B5	AGCTGGTGGAGTCTGGGGGAGGCTTGGTCCAGCCTGGGGGGTCCCTGAAACTCTCCTGTGTAGCCTCTGGGTTCGCCCTCACTGGTTCTTCTATGCACTGGGTCCGCCAGGCTTCCGGGAAAGGACTAGAATGGGTTGGCCGTATTACAAGCAGAACAAACAATTACGCGACAGCTTATGCTGCGTCGGTGAAAGGCAGGTTCACCATCTCCAGAGATGATTCCACGAAGACGACGTATCTGCAGATGAGCAGCCTGAAAACCGAGGACACGGCCGTGTATTATTGTATGAGTTTCCGTATGTTTCTTGACATCTGGGGCCAGGGAACCCCGGTCACCGTCTCCTCAGCTTCCACCA
ControlC_SP_IgG_1500899_NegPT7_B6	AGCTGGTGGAGTCTGGGGGAGGGTTGGTCCAGCCGGGGGGGTCCCTGAGACTCTCCTGTGCAGCCTCTGGATTCACCTTTAGTGGATATTACATGAACTGGGTCCGTCAGGCCCCAGGGAAGGGGCTGGAGTGGGTGGCCAACATAGGGGAAGATGGAAGTGCTCATAACTATATAGACTCTGTGAAGGGCCGATTCACCATCTCCAGAGACAACGCCAACAACTTAGTTTATCTGCATATGAACAGCCTGAGGGCCGAGGACACGGCTGTTTATTACTGTGCGAAATATGGTTCGTACAGAAGGCTTGACTACTGGGGCCAAGGAATCCTGGTCACCGTCTCCTCAGCCTCCACCAAGGG
ControlC_SP_IgG_1500900_NegPT7_A7	GCAGTCTGGGGCTGAAATGAGGAAGCCTGGGGCCTCAGTGAAGGTCTCCTGCGAGGCTTCTGGATACACCTTCACCGACTACTTTATGCACTGGGTGCGACAGGCCCCTGGACAAGGACTTGAGTGGATGGGATGGATCAACCCTCATAGCGGTGGCACAACCTATGCACAGAGGTTTCAGGGCAGGGTCACCATGACCAGGGACACGTCCATCAGCACAGCCTACATGGAGGTGAGCAGGCTGAGATCTGACGACACGGCCGTGTATTACTGTGCGAGAGTGCGTAGCCCGAGCTACACTGACTCCATAAGCGATCACGGAATGGACGTCTGGGGCCAAGGGACCACGGTCACCGTCTCCTCAGCTTCCACCAAGGGCCCAT
ControlC_SP_IgG_1500902_NegPT7_A8	TCTGGAGGTGAGGTGAAGAAGCCTGGGGCCTCAGTGAAGGTCTCCTGCAAGGCTTCTGGTTACAGTTTTCTCAGTTATGGAATCAGTTGGGTGCGGCTGGCCCCCGGACAAGGGCTTGAGTGGCTGGGATGGATCAGCACTTACAATGGAAACACAAAGTATTCGAAGAAGTTCGAGGGCAGAGTCGCCATGACCGCAGACACATCCACGAGCACAGTTTCCATGGAACTGAGGAGCCTGAGATTTGACGACACGGCCGTTTATTATTGTGCGAGAGATTTCACTCTACAGTTATGGTTAGGGGGGGACTGGTTCGACTCCTGGGGCCAGGGAACCCAGGTCATCGTCTCCTCAGCCTCCACCAAGGGCC
ControlC_SP_IgG_1500903_NegPT7_B8	GGTGGAGTCTGGGGGAGGCGTGGTCCAGCCTGGGACGTCTCTGAGACTCTCCTGTGCAGTCTCCGGACTCACCTTCAGTAGTTATGGCATGCACTGGGTCCGCCAGGCTCCAGGCAAGGGGCTGGAGTGGGTGGCACTTATATCATTTGATGGAAATACTAAATACTATGCAGACTCCTTGCAGGGCCGATTCACCGTCTCCAGAGACAATTCCAAGAACACACTTTATCTGCAAATGAGTAGCCTAAGAGACGAGGACACGGCTGTGTATTACTGTGTCGTAACTCGCGGTGGTCATTATGTATTCTATTTTGACTCCTGGGGCCAGGGAACCCTGGTCTCCGTCTCCTCAGCTTCCACCAAGGGCC
ControlC_SP_IgG_1500911_NegPT7_A10	CAGCTGGTGGAGTCTGGGGGAGGCGTGGTACGGCCGGGGGAGTCCCTGAGACTCTCCTGTGCGGCGTCTGGATTCACCTTCAGTCGCTATAGTCTGAACTGGGTCCGCCAGGCCTCCGGGAAGGGGCCGGAGTGGCTTTCATACATTAGTAACAATGGCAAAACCACCTACTACGCAGACTCTGTGAAGGGCCGATTCACCATCTCCAGAGACAATGACGAGAACTCTCTCTTTCTACAAATGGAGACACTGAGAGACGAGGACACGGCTGTATATTACTGTGCGACCCTTCGAGGGGCTTATACTAGTAGTTGGGATGAAGTAGATGTTTCTGATATTTGGGGCCATGGGACAAGGGTCACCGTCTCGTCAGCCTCCACCAAGGGCC
ControlC_SP_IgG_1500912_NegPT7_B10	GGAGTCTGGGGGAGGCTTGGTACAGCCTGGGGGGTCCCTGAGACTCTCCTGTGCAGCCTCTGGATCCATCTTTAGCGACTTTGCCATGAGCTGGGTCCGCCAGGCTCCAGGGAAGGGGCTGGAGTGGGTCTCAACTATTGGATTCAGTGCTGATAGCACATACTACGCAGACTCCGTGAAGGGCCGGTTCACCATCTCCAGAGACAATTCCNAGAACACGTTGTATCTGCAAATGAACAGCCTGAGAGCCGAGGACACGGCCGTATATTACTGTGCGAGAGATCTCCGAATAGTGGGAGCTTCTGCGTTTCAAGACTACTTTGACTACTGGGGCCAGGGAACCCTGGTCACCGTCTCCTCAGCCTCCACCA
ControlC_SP_IgG_1500915_NegPT7_A11	AGTCGGGCCCAGGACTGGTGAAGCCTTCGGAGACCCTGTCCCTCACCTGCATTGTCTCTGGTGGCTCCGTCAGCAGTGGTGGTTACTATTGGAGCTGGATCCGGCAGCCCCCAGGGAAGCGACTGGAGTGGATTGGGTATATCAGTGGGAGCACCAACTACAACCCCTCCCTCAAGAGTCGAGTCACCATATCAGTAGACTCGTCCAACAATGAGTTCGCCCTGAAGCTGAGCTCTGTAACCGCTGCGGACACGGCCGTGTATTACTGTGCGAGAGTCCGGTGGGGTGGGGGCTACTTGACTTTTGACTCCTGGGGCCAGGGAACCCTGGTCACCGTCTCCTCAGCCTCCACCAA
ControlC_SP_IgG_1500919_NegPT7_A12	CTGGTGGAGTCTGGGGGAGACTTGGTCAAGCCTGGAGGATCCCTGAGACTCTCCTGTGTAGCCTCTGGATTCACCTTCAGTGACTTCTACATGACTTGGATCCGCCAGGCTCCAGGGACGGGGCTGGAATGGATCTCTTACATAAGTGGTGGTGATAATACCATATACTATGTAGACTCTGTGAAGGGCCGATTCACCATCTCCAGGGACAACGCCAACAACTCACTGTTTCTGCAAATGAACAGCCTGAGAGTCGAGGACACGGCCGTGTATTACTGTGCGAGAGTCGCGAGAGTCGCGGGGGTTCATTGTCGTGGTGGTAGTTGCTACCCCGACTACTGGGGCCAGGGAACCCTGGTCACCGTCTCCTCAGCCTCCACCAAGGG
ControlC_SP_IgG_1500922_NegPT7_A2	TGGGGGAGGCTTGGTCCAGCCGGGGGGGTCGCTGAGAGTCTCCTGTGCAGCCTCTGGGTTCACCATTAGTAGTTATTGGATGAGCTGGCTCCGCCAGGCTCCAGGTAAGGGGCTGGAGTGGGTGGCCAACATAAAGGAAGATGGAAATGAGAAACACTATGTGGACTCTGTGAAGGGCCGATTCACAATCTCCAGAGACAACGCCAAGAACTCACTGTATCTGCAAATGAACAACCTGAGAGCCGAGGACACGGCTGTGTATTACTGTGCGAGAGACTCACCCCCTGATAAGAGTGGTTATTCCTACTGGGGCCAGGGAACCCTGGTCACCGTCTCCTCAGCCTCC
ControlC_SP_IgG_1500939_NegB31_C5	GGTGGAGTCCGGGGGAGACTTGGTTCAGCCGGGGGGGTCCCTGAGACTCTCCTGTGCAGCCTCTGGATTCACCTTCAGTAACTACTGGATGCATTGGGTCCGCCAAGTTCCAGGGAAGGGACTGGTGTGGCTCTCACGTATTAGTCGTGATGGGAGTAGTACAAATTACGCGGACTCCGTGACGGGCCGATTCACCATCTCCAGAGACAACGCCAAGAACACGCTGTATCTGCAAATGAACACTCTGAGAGTCGAGGACACGGCTGTGTATTTTTGTGCTAGAGTAAGGTATTGTAGTGGTGAAACCTGTCGGGCCTACGGTATGGACGTCTGGGGCCAAGGGACCACGGTCACCGTCTCATCAGCCTCCACCAAG
ControlC_SP_IgG_1500940_NegB31_C7	GGAGTCTGGGGGAGGCTTGGTGCAGCCGGGGGGGTCCCTGCGACTCTCCTGTGCAGCCTCTGGAATCAGCCTTAGGAACTACGCCATGAGCTGGGTCCGCCAGGCTCCAGGGAAGGGGCTGGAGTGGGTCGCGGGTGCTAGTGGAAATGGCGATAGTACATCCTACGCAGGCTCCGTGAAGGGCCGCTTCACCTTCTCCAGAGACATTTCCAAGAACACAGTGTCTCTGCAGATGGACGACCTGGGAGCCGACGACACGGCCTTCTATTACTGTGCGAAAGATGAGGATTATTTTGTTCGGGGCCGATTTGACTCCTGGGGCCAGGGAACCCTGGTCACCGTCTCCTCAGCCTCCACCAA
ControlC_SP_IgG_1500951_NegIP90_A3	GGAGTCGGGGGGAGGCTTGATACCGCCTGGGGGGTCCCTGAGACTCTCCTGTGAAGTCTCTGGATTAAATTTTAAGACCTATAGTATGCATTGGGTCCGTCAGGCTCCAGGGTCGGGACTGGAGTGGATTTCATACATTAGTCGTAGTGGTAATACGACCTATTACGGAGACTCTGTGAAGGGCCGATTCACCATCTCCAGAGACAACGCCAAGAATTTACTCTTTTTGCAAATGAACAATGTGGGAGACAACGACACGGCTGTCTATTTCTGTGCGAGCTTCCGGCGGTCAGATGACATGGCCTATTTTGACAACTGGGGCCGGGGAACCCTGGTCACCGTCTCCTCAGCCTCCACCAA
ControlC_SP_IgG_1500963_NegIP90_B11	GGAGTCTGGTCCTACGCTGGTGAAACCCACACAGACCCTCACGCTGACCTGCACCTTCTCTGGGTTCTCACTCAATACTTATGCAGTGGGTGTGGGCTGGATCCGTCAGCCCCCAGGAAAGGCCCTGGAGTGGCTTGCATTCGTATATTGGAATGATGATAACCACTACAGCCCATCTCTGAGGAGCAGGCTCACCATCACCAAGGACACTTCCAAAAACCAGGTGGTCCTTACAATGACCAACGTGGACCCTATGGACACAGCCACATATTACTGTGCACACGGTCGAGGGTGGTTATTAGACGTCTGGGGCCAGGGAACGCTGGTCACCGTCTCCTCAGCCTCCACCAAGG
ControlC_SP_IgH_1500839_NegIP90_C8	CTGCAGGAGTCGGGCCCAGGACTAGTGAAGCCTTCGGAGACCCTGTCCCTCACANGTAGTGTCTCTGGTGCCTCTATCACTAGTCACTACTGGACGTGGGTCCGGCAGCCCGCCGGGCAGGGACTGGAGTGGATTGGGCGGGTTTATAGTGGTGGAATCACCGACTACAACCCCTCCCTCAAGCGTCGGGTCGCCATGTCAGTAGACACTTCCAAGAACCAGTTCTCCCTGAAACTGACCTCTGTGACCGCCGCGGACACGGCCGTTTATTTTTGTGCGAGAGGGGGTTTAATGGGAGCCATCCAACCTATTGACCTCTGGGGCCAGGGAACCCTGGTCACCGTCTCCTCA
ControlC_SP_IgH_1500842_NegIP90_A9	GGAGTCGGGGGGAGGCGCGGTCCAGCCTGGGTGGTCCCTGAGACTCTCCTGTGTAGCGTCTGGATTCGACTTCAGGGAGTATGGCATGCACTGGGTCCGCCAAATTCCAGGCAAGGGGCTGGAATGGGTGGCAATGATATGGTATGATGGAAGTCAAAGATATTATTTAGAGTCTGTCAAGGGCCGATTCACAATCTCCAGAGACAATTCCAAGAAGACACTATCTCTGCAAATGAACGATGTGAGAGTCGAGGATGCGGGTGTGTATTATTGTGCGAAACATCAATATAGTGGGAGCCCTATGGAAGACCTTGACGCTTGGGGCCAGGGAACACTGGTCACAGTCTCCTCAACCCTGGTCACCGCCTCCTCAGCTTCCACC
ControlC_SP_IgH_1500864_NegB31_B4	TGGAGTCCGGGGGAGGCTTGGTCCAGCCTGGGGGGTCCCTGAAACTCTCCTGTGCAGCCTCTGGGCTCGCCCTCAGTGGGTCTTCTGTGCACTGGGTCCGCCAGGCTTCCGGGAAAGGGCTGGAGTGGCTTGGCCAAATTAGAACGAAGACTTACAATTACGCGACATCATATGTTGCGGCGGTGAGAGGCAGGCTCACCATCTCCAGAGATGATTCAAAGAACACGGCGTATCNNCNAATGAGCAGCCTGACAACCGAGGACACGGCCGTTTATTATTGTATTAGTTTTCGTATGTTTCTCGACTACTGGGGCCAGGGAACCC
ControlC_SP_IgH_1500874_NegB31_C8	TGTGCAGCCTCTGGATTCACCTTCAGTAGCTATAGCATAAACTGGGTCCGCCAGGCTCCAGGGAAGGGGCTGGAGTGGGTTTCACACATTAGTAGTAGTGCCACTACCATATACTACGCAGACTCTGTGAAGGGCCGATTCACCATCTCCAGAGACAATGCCAAGAACTCACTGTATCTGCAAATGAATAGCCTGAGAGCCGAGGACACGGCTGTATATTACTGTGNGACAGACCCCCCCCCGAACTATGGTCCCCGGAGGGGTTGGTTCGACCCC
ControlC_SP_IgH_1500875_NegB31_C9	TGGTGGAGTCTGGGGGAGGCTTGGCACAGCCTGGTAGGTCCCTGAGACTCTCCTGTGGAGTCTCTGGATTCAGGCTTGATGGCTATGTCATGCACTGGGTCCGGCAAACTCCAGGGAGGGGCCTGGAGGCGGTCTGAGGTATCATTTAGACGAGCGGTGACATGGACTGTGCGGACTCTGTGAGGGGCCGATCCACCATCTCCAGAGACAACGCCAAGAAGTGTCTCATCGTCTCCTCACGGAGTGCATCC
ControlC_SP_IgH_1500930_NegPT7_B7	TGAGGTGAAGAAGCCTGGGGCCTCAGTGAAGGTCTCCTGCAAGGCTTCTGGATCCACCTTCACCAACAACTACATCCATTGGGTGCGACAGGCCCCTGGACAAGGGCTTGAGTGGATGGGATGGCTCAATGCTGACACTGGTGCCACAACCTATGCACAGCAATTTCAGGGCCGGGTCACCATGACCAGGGACACGTCCACCAGTGTGGACTACCTGGAATTGAGTGGTCTGATATTAAACGACACGGCCATATACTTCTGTGCGAGACCATCACACCTGTCGGTTTGGGATCCACTTGGTTTCTGGGGCCCAGGGACAATGGTCACCGTCTCTTCA
ControlC_SP_IgH_1500936_NegB31_A3	TGGTGGAGTCGGGGGGAGGCTTGGTCCAGCCGGGGGGGTCCCGGAGACTCTCCTGTGCAGCCTCTGGATTCACATTCAGCATCTATTGGATGAGCTGGGTCCGTCAGGCTCCAGGGAAGGGGCTGGAGTGGGTGGCCAACATAAAGAGCGATGGAAGTGAGAAAAATTATGTGGGCTCCGTGAAGGGCCGATTCACCATTTCCAGAGACAATGGCAAGAGGTCACTGGATCTGCAAATGACCAACCTGAGAGTCGAGGACACGGCTGTATATTATTGTGCGAGGGGTGGATACAGCTATGGCAATTGGGGCCAGGGAACCCTGGTCACCGTCTCCTCA
ControlC_SP_IgH_1500959_NegIP90_B8	TCTGGCCATGAGGTGAAGCAGCCTGGGGCCTCACTGAAGGTCTCCTGCACGACCTCTAGTTACAGTTTCAGTTCCTCTGGTGTGAATTGGGTGTCAGAGGCCCCTGCACAAGGGCTTCAGTGTATGGAATAATTCGACACATGATGGGAATCCAACATATGTCCAGGACTTAGGAGGACTGTTTGTGTTCCCCATGGACACCTCTGCCAGGACAACATACCTGCAGATCAGCAGCCTAAAGGCTGAGGACATGGCCATATATTGTTGTGAAAATGGTCAGGAGGACTATTTGTGTTCCCCACGGACACCTCTGCCAGGACACCATACCTGCAGATCAGCAGCCTAAAGGCTGAGGACATGGCCATATATTATTGTGAAGATGGTCAGTGTCTTTTCAGC…
ControlC_SP_IgM_1500846_NegIP90_A10	TCGGGCCCAGGACTGGTGAAGCCTTCGGAGACCCTGTCCCTCACCTGCACTGTCTCTGGTGGCTCCATCAGTAATTACTACTGGAATTGGATCCGGCGGCCCGCCGGGGGGGGACTGGAGTGGATTGGGCGCATCTATGTCAATGTGAACACCAACTACAACCCCACCAACCACAACCCCTCTCTCAAAAATCGAGTCATCTTGTCACTTGACGCGTCCAAGAACCAGATCTCCCTGGACGTGACCTCTGTGACCGCCGCGGACACGGCCGTATATTACTGCGCGCGAGCGCTCTTCACTCAGCGACAGAATTACTACTTTGACCTCTGGGGCCAGGGAACCCTGGTCACCGTCTCCTCATGGAGTGCATCCGCCCCAACCCTTTTC
ControlC_SP_IgM_1500858_NegB31_C2	CTGGTGGAGTCTGGGGGAGGCTTGGTCCAGCCTGGGGGGTCCCTGAGACTCTCCTGTGCAGCCTCTGGATTCACCTTTAGTAACTATTGGATGGGCTGGGTCCGCCAGGCTCCAGGGAAGGGGCTGGAGTGGGTGGCCAACATAAAGAAAGATGGAGATGAGAAATACTATGTGGACTCTATGAAGGGCCGATTCACCATCTCCAGAGACAACGCCAACAACTCACTGTATCTGCAAATGAACAGCCTGAGAGCCGAGGACACGGCTGTGTATTACTGTGCGAGACCCCGGGATAGTGGGAGCCGGCACTCTTTTGATATCTGGGGCCAGGGGACAATGGTCACCGTCTCTTCAGGGAGTGCATCCGCCCCAA
ControlC_SP_IgM_1500879_NegB31_A12	CTGGGGCTGAGGTGAAGAAGCCTGGGGCCTCAGTGAAGGTCTCCTGCAAGGCTTCTGGATACACCTTCAGCAGTTATGATATCAGCTGGGTGCGACAGGCCACTGGACAAGGGCTTGAGTGGATGGGAAGGATGAGCCCTGACAGTGGTAAAACAGGCTATGAAGAGAAGTTCCAGGGCAGAGTCACCATGACCAGGGACACCCCCACATCCACAGCCTACATGGAGCTGAGCAGCCTCAGATCTGAGGACACGGCCGTGTATTACTGTGCGAGAGGCCCCCTTTTCCCCTACTACGGTGACTCCAATTACTTTGACTATTGGGGCCAGGGAACCCTGGTCACCGTCTCCTCAGGGAGTGCATCCGCCCCAA
ControlC_SP_IgM_1500881_NegB31_C12	CAGTCTGGAGCTGAGGTGAAGAAGCCTGGGGCCTCAATGAAGGTCTCCTGCAAGGCTTCTGGTTACAACTTCACCAACTATGGTATCAGCTGGGTGCGACAGGCCCCCGGACAAGGCCTTGAGTGGTTGGGTTGGATCAGCGCTCACAGTGGTAACACAAACTATGCACAGAGGTTCCAGGGCAGGGTCACCCTAACCACAGACACATCCACGGACACAGCCTACATAGAGGTGAGGAGCCTGACATCTGACGACACGGCCCTGTATTACTGTGCGAGACATGCAGTGGGGTCATCATCTGGATATTATTACTACCACACTATGGACGTCTGGGGCCAAGGGACCACGGTCACCGTCTCCTCAGGGAGTGCATCCGCCCCAA
ControlC_SP_IgM_1500904_NegPT7_C8	AGCTGCAGGAGTCGGGCCCAGGACTGGTGAAGCCTTCGGAGACCCTGTCCCTCACCTGCACAGTCTCTGGCGGCTCCGTCAGTAATTACTATTGGAGCTGGATCCGGCAGCCCCCAGGGAAGGGACTGGAGTTGATTGGATATATGTCTTACAGTGGGACCACCTACAACAATCCCTCCCTCAAGAGTCGAGTCACCATATCAGTAGACACGTCCAAGAGCCAGTTCTCCCTGAAGCTGAGCTCTGTGACCGCTGCGGACACGGCCGTCTACTTCTGTGCGAGAGCGGTGACTGGGGTGGGCTTCCGGTTCGACCCCTGGGGCCAGGGAACCCTGGTCACCGTCTCCTCAGGGAGTGCATCCGCCCCAACCCTTTTC
ControlC_SP_IgM_1500913_NegPT7_C10	TGGTGGAGTCTGGGGGAGGCTTGGTACAGCCTGGGGGGTCCCTGAGACTCTCCTGTGCAGCCTCTGGATTCACCTTTAGCAGCGATGCCATGAGCTGGGTCCGCCAGGCTCCAGGGAAGGGGCTGGAGTGGGTCTCAGCTATTAGTGGTAGTGGTCTTACCACATACTACGCAGACTCCGTGAGGGGCCGGTTCACCATGTCCAGAGACAATTCCAAGAAAACGCTGTATCTACAAATGAACAGCCTGACAGCCGAGGACACCGCCATTTATTATTGTGCGAAAATTTACTATGATAATAATGGTTTTTACGACGGACAGTATTACTTTGACTACTGGGGCCAGGGAACCCTGGTCACCGTCTCCTCAGGGAGTGCATCCG
ControlC_SP_IgM_1500920_NegPT7_B12	TGGTGGAGTCTGGGGGAGGCTTGGTACAGCCTGGGGGGTCCCTGAGACTCTCCTGTGCAGCCTCTGGATTCACCTTCAGTAGCTTTAGTATGAACTGGGTCCGCCAGGCTCCAGGAAAGGGGCTGGAGTGGCTTTCGCACGTTGTCAATCGTGGTAATAATAAGTACTATGCAGACTCTGTGAAGGGCCGATTCACCATCTCCAGAGACAATACCAAGAACTCACTGTTTCTGCAAATGAACAGCCTCACAGCCGAGGACACGGCTGTGTATTACTGTGCGAGAGATTATTTTTGGTACTTCGATCTCTGGGGCCGTGGCACCCTGGTCACTGTCTCCTCAGGGAGTGCATCC
ControlC_SP_IgM_1500945_NegB31_B10	AGGTGCAGCTGGTGGAGTCTGGGGGAGGCTTGGTACAGCCTGGGGGGTCCCTGAGACTCTCCTGTGCAGCCTCTGGATTCACCTTTAAGATCTATGCCATGAGCTGGGTCCGCCAGGCTCCNNNNNNNNNNNNNNNNNNNNNNNNNNNNNNNNNNNNNNNNNNNNNNNNNNNNNNNNNNNNNNNNNNNNNNNNNNNNNNNNNNTTCACCATCTCCAGAGACAATTCCAAGAGCACGCTGTATCTGCAAATGAACAGCCTGAGAACCGAGGACACGGCCGTATATTACTGTGCGAAAGACCCACCAGCAGCAGGTGCTACCGAGGTTGACTACTGGGGCCAGGGAACCCTGGTCACCGTCTCCTCAGGGAGTGCATCCGCCCCAACCCTTTTC
ControlD_SN_IgG_1502941_Random_A10	TCTGGATTCACCTTTAGTGCTTATGAAATGAACTGGGTCCGCCAGGCTCCTGGAAAGGGGCTGGAGTGGGTGTCATACATTAGTAGGAGTGCTAGTACGATTTATTACGCAGACTCTGTGAAGGGCCGATTCACCATCTCCAGAGACAACGCCGAGAACTCACTGTTTCTGCAGATGAATCACCTGGATGCCGAGGACACGGCTCTTTATTTCTGTGTGAGAAATGANCTATACTTCCAATACTGGGGCCTGGGCACCCTGGTCGCCGTCTCCTCAGCCTCCACCAAGGGCCCATCCGTC
ControlD_SN_IgG_1503001_Random_A2	AGGTGCAGCTGGTGGAGTCGGGGGGAGGCTTGGTACAGCCTGGGGGGTCCCTGAGACTCTCCTGTGCAGCCTCTGGATTCACCTTTAGCGACTATGCCATGAGCTGGGTCCGCCAGGCTCCAGGGAAGGGGCTGGAGTGGGTCTCCGTAATTAGTGGCAGTGGTGGTAGCACATCTTACGCACACTCCGTGAGGGGCCGGTTCACCGTCTCCAGAGACGATTCCAGGGACACGCTGTATCTGCAGATGAACAGCCTGAGAGGCGAGGATACGGCCCTTTATTATTGTGCGAAAGAAGGTTGTACTGGTGCCAACTGCTATGCGAACTGGTGGGGCCAGGGAACCCTGGTCACCGTCTCCTCAGCCTCCACCAAGGGCCCATCCGT
ControlD_SN_IgM_1503002_Random_A3	AGGTGCAGCTGGTGGAGTCTGGGGGAGGCTTGGTCAAGCCTGGAGAGTCCCTGAGACTCTCCTGTGCAGCCTCTGGATTCACCTTCAGTGACTACTATATGAGTTGGATCCGCCAGGCTCCAGGGAAGGGGCTGGAGTGGGTTTCATACATTAGTACTGGTGGTAATACCATAGAATATGCAGACTCTGTGAAGGGCCGATTCACCATCTCCAGGGACGACGCCAAGAGTTCACTGTATCTGCAATTGAACAGCCTGAGAGCCGAGGACACGGCCGTGTATTTCTGTGCGAGAGATAAGTGGGTCCGAGACGATCTTTGGAGTGGTGCGGACTACTGGGGCCAGGGGACCCTGGTCACCGTCTCCTCAGGGAGTGCATCCGCCCCAACCCTTTTC
ControlD_SN_IgM_1503003_Random_A4	CAGCTGCAGCAGTCAGGTCCAGGACTAGTGAAGCCCTCGCAGACCCTCTCACTCACCTGTGCCATCTCCGGGGACAGTGTCTCTAGCAACAGTGCTGCTTGGAACTGGATCAGGCAGTCCCCATCGAGAGGCCTTGAGTGGCTGGGAAGGACATACTACAGGTCCAAGTGGTATAATGATTATGCCATATCTGTGAAAAGTCGAATAATTATTAACCCCGACACATCCAAGAACCAGTTCTCCCTGCACCTGAACTCCGTGACTCCCGAGGACACGGCTGTGTATTACTGTGCAAGAATTGTTGGTGACTCCAGGCCCTACTGGGGCCAGGGAACCCTGGTCACCGTCTCCTCAGGGAGTGCATCCGCCCCAACCCTTTT
ControlD_SN_IgM_1503005_Random_A6	AGGTGCAGCTGGTGGAGTCTGGGGGAGACTTCGTACAGGCGGGGGGGTCCCTGAGACTCTCCTGTGCAGCCTCTGGGTTCCCCTTCAGTTCCTACAGCATGGGCTGGGTCCGCCAGCCCCCAGGGAAGGGGCTGGAGTGGGTTTCATACATGACTGATAGCGGTAGTTCCATATTCTACGCAGACTCTGTGAGGGGCCGATTCGCCATCTCCAGAGACAATGCCAAGAACTCACTGTATCTGCAAATGAACAGCCTGAGAGCCGAGGACACGGCTGTGTATTACTGTGCGAGATGGCCCATGGCGACGCACGCTTTTGACATGTGGGGCCAAGGGACAGTGGTCACCGTCTCTTCAGGGAGTGCATCCGCCCCAACCCTTTT
ControlD_SN_IgM_1503006_Random_A7	AGGTGCAGCTGGTGGAGTCTGGGGGAGGCTTGGTACAGCCGGGGGGGTCCCTGAGACTCTCCTGTGCAGCCTCTGGATTCACCTTTGGTAGCTATGCCATGANCTGGGTCCGCCAGGCTCCAGGGAAGGGGCTGGAGTGGGTCTCAATTATTAGTGATAGTGGTAGTATCACATCCTACCCAGACTCCGTGAAGGGCCGGTTCACCGTCTCCAGAGACAATTCCAAGAACACGCTGTATCTGCAAATGAGCAACCTGAGAGCCGAGGACACGGCCGTATATTACTGTGCGAAAGATCTTAACAGGTATCACTTTGCTTGGGACTACTGGGGCCAGGGAACCCTGGTCACCGTCTCCCCAGGGAGTGCATCCGCCCCAACCCTTTTC
ControlD_SN_IgM_1503010_Random_A11	AGGTGCAGCTGGTGGAGTCTGGGGGAGGCGTGGTCCAGCCTGGGGGGTCCCTGAGACTCTCCTGTGCAGCGTCTGGATTCACCTTCAGTAGCTATGGCATGCACTGGGTCCGCCAGGCTCCAGGCAAGGGGCTGGAGTGGGTGGCATTTATGAGGTATGATGGAAGTGATAAATATTATGCAGACTCCGTGAAGGGCCGATTCACCATCTCCAGAGACAATTCCAAGAACACGCTGTATCTGCAAATGAACAGCCTGAGAGCTGATGACACGGCTGTTTATTACTGTGCGAAAGATGTCCTAGGGGGAAACAAATGGGCCTACTTTGACTACTGGGGCCAGGGAACCCTGGTCACCGTCTCCTCGGGGAGTGCATCCGCCCCAACCCTTTT
ControlD_SN_IgM_1503019_Random_A12	AGGTACAGCTGCAGCAGTCAGGTCCAGGACTGGTGAAGCCCTCGCAGACCCTCTCACTCCCCTGTGCCATCTCCGGGGACAGTGTCTCTAGCAACAGAAGTGCTTGGAACTGGATTAGGCAGTCCCCATCGAGAGGCCTTGAGTGGCTGTAAAGGACATACTACAGGTCCAAGTGGTATAAGGAACATGCAGAAACTGTGAAAAGTCGAATAACCATCAATTCAGACACATCCAAGAACCAGTTCTCCCTGCAGGTGAACTCTGTGATTCCCGAGGACACGACTGTGTATTACTGTGCAAGAGATCAGGTGGAAGCAGAGGCGATGGGGACAACTGGGGCCAGGGAACCCTGGTCACCGTCTCCTCAGGGAGTGCATCCGCCCCAACCCTTTTC
Lyme10_acute_IgA_1600685_Random_D4_T0	GGTGCAGCTGGTGCAGTCTGGGGCTGAGGTGAAGAAGCCTGGGGCCTCAGTGAAGGTCTCCTGCAAGGCTTCCGGATTCACTTTCAGTGGCCACTATATGCACTGGCTGCGACAGGCCCCTGGACAAGGGCTTGAGTGGATGGGATGGATCAATCGTTACAGCGGTGACACAAAATATGCACAGAAATTTCAGGGCAGAGTCACCATGACCAGGGACACGTCCATCGATACAGCCTACATGGAGCTGAGTGGGCTGAGATTTGACGACACGGCCGTCTATTACTGTGCGAGAGATGTGGAGGATCTTGTAGCAATGCCGTATGCCGACCCGGACCCTCCCCGTTTCGGTTTGGACGTCTGGGGCCAGGGTACCACAATCACCGTCTCCTCAGCATCCCC…
Lyme10_acute_IgA_1600699_Random_G5_T1	TCGGGCCCAAGACTGGTGAAGCCTTCGGAGACCCTGTCCCTCACCTGCAATGTCTCTGGTGGCTCCATCAATAATTATTACTGGAGCTGGATCCGGCAGTCCGCCGGGAAGGGACTGGAGTGGATTGGGCGTATCTATACCAGTGGGTTCACCGACTACAACCCCTCCCTCAAGAGTCGAGTCACCATGTCAGTAGACACGTCCAAGAATCAGTTCTCCCTGAAGCTGAGCTCTGTGACCGCCGCGGACACGGCCGTGTATTACTGTGTGAGAGATCAACTGCAACTACGGAGTTATTACTTTGACTACTGGGGCCAGGGAACCCTGGTCACCGTCTCCTCAGCATCCCCAGTTGNNNNNNNNNNCANTAATACACGGCCGTNTCCGCGGCGGTCACAG…
Lyme10_acute_IgA_1600703_Random_G6_T1	GGAGTCGGGCCCAGGACTGGTGAAGCCTTTACAGACCCTGTCCCTCACCTGCACTGTCTCTGGTGGCTCCGTCAGGGGTGGTGGTTACTACTGGAGCTGGGTCCGCCAGCACCCAGGGAAGGCTCTGGAGTGGATTGGGTACATCTATGAAGATGGGACCACCTATTACAACCCGTCCCTAAAGAGTCGACTTACGATGTCACTAGACACGTCTAAGAACCAGATCTCCCTGAAGTTGAGTTCTGTGACTGCCGCGGACACGGCCATTTATTTCTGTGCGGGAGATCTTACAGTGACTACGTCTCTGGGGTTTGACCCCTGGGGCCAGGGAACCCAGGTCACCGTCTCATCAGCATCCCCG
Lyme10_acute_IgA_1600709_Random_A5_T2	AGGTGCAGCTGCAGGAGTCGGGCCCAGGACTGGTGAAGCCTTCGGAGACCCTGTCCCTCACCTGCACTGTCTCTGGTGGCTCCATCAGTAGTTACTACTGGAGCTGGATCCGGCAGCCCGCCGGGAAGGGACTGGAGTGGATTGGGCGTATCTATACCAGTGAGAGCACCAACTACAACCCCTCCCTCAAGAGTCGAGTCACCATGTCAGTAGACACGTCCAAGAACCAGTTCTCCCTGAAGCTGAGCTCTGTGACCGCCGCGGACACGGCCGTGTATTACTGTGCGAGAGAAGATAGCAGTGGCTGGTACCTCGACTACTGGGGCCAGGGAACCCTGGTCACCGTCTCCTCAGCATCCCCGACCAGCCCCAAGGTC
Lyme10_acute_IgG_1600712_Random_A9_T2	CAGGAGTCGGGCCCAGGACTGGTGAAGCCTTCACAGACCCTGTCCCTCACCTGCACTGTCTCTGGTGGCTCCGTCAGCAGTGGTGGTTACTACTGGAGCTGGATCCGCCAGCACCCAGGGAAGGGCCTGGAGTGGATTGGGTACATCTATTACATTGGGAGCACCTCCTACAACCCGTCCCTCAAGAGTCGACTTTCCATATCAGTAGACAGGTCTAAGAACCTGTTCTCCCTGAAGCTGAGCTCTGTGACTGCCGCGGACACGGCCGTATATTACTGTGCGAGAGATCGTCGATACAACAATGGTTTTGACTACTGGGGCCAGGGAATCCTGGTCACCGTCTCCTCAGCTTCCACCAAGG
Lyme10_acute_IgH_1600693_Random_D3_T0	GGAGTCTGGGGGAGGCTTGGCAGAGCCTGGGGGGTCCCTTAGACTCTCCTGTGCAGCCTCTGGATTCAGTTTCAGTATCGCCTGGATGACCTGGGTCCGCCAGGCTCCAGGGAAGGGGCTGGAGTGGGTTGGCCGTATTAAAAGTAAAACTGATGGTGGGACCACAGACTACGCTGCGCCCGTGAAAGGCAGATTCACCATTTCAAGAGATGATTCAAAAAACACACTGGATCTGCAAATGAACAGCCTGAAAACCGAGGACACAGCCGTGTATTATTGTACCACTAAGCAGGCCGGGGGGCTCTGGGGCCAGGGAACCCTCGTCACTGTCTCCTC
Lyme10_acute_IgH_1600695_Random_G4_T1	TGGGGGAGGCTTGGTACAGCCTGGGGGGTCCCTGAGACTCTCCTGTGTAGCCTCTGGATTCACCTTTAGCAGCTATGTCATGAGCTGGGTCCGCCAGGCTCCAGGGAAGGGGCTGGAGTGGGTCTCAGGTATTAGTGGTAGTGGTGGTAGCACATACTACGCAGACTCCGTGAAGGGCCGGTTCACCATCTCCAGAGACAATGCCAAGAACACGCTGTATCTGCAATTGAACAGCCTGAGAGGCGAGGACACGGCCGTATATTACTGTGCGAAAGACCTTTATAGTACCTCGCGCTACTACGGCATGGACGTCTGGGGCCAAGGGACCGCGGTCACCGTCTCCTCA
Lyme10_acute_IgM_1600684_Random_D1_T0	AGGTGCAGCTGCAGGAGTCGGGCCCAGGACTGGTGAAGCCTTCACAGACCCTGTCCCTCACCTGCACTGTCTCTGGTGGCTCCATCAGTAGTGGTGATTACTACTGGAGCTGGATTCGCCAGTACCCAGGGAAGGGCCTGGAGTGGATTGGGAACATCTATTACATTGGGAGTACCCACTACAACCCGTCCCTCGAGAGTCGACTTACCATATCAGTAGACACGTCTAAGAGCCAGTTCTCCCTGAGGCTGACCTCTGTGACTGCCGCGGACACGGCCGTGTATTATTGTGCGAGAGCGGCCCCAGACTCGGGGTTCGGGAGATACCTTGATTATTGGGGCCAGGGAACCCTGGTCACCGTCTCCTCAGGGAGTGCATCCGCCCCAACCCTTTT
Lyme10_acute_IgM_1600686_Random_D10_T0	GCAGCTGGTGGAGTCTGGGGGAGGCGTGGTCCAGCCTGGGAGGTCCCTGAGACTCTCCTGTGTAGCCTCTGGATTCACCTTCAGTAGCTTTGTTATGCACTGGGTCCGCCAGGCCCCAGGCAAGGGGCTGGAGTGGGTGGCGGTTATTTCATATGATGGAAGCAATAAATACTACGCAGACTCCGTGAAGGGCCGATTCACCATCTCCAGAGACAATTCCAAGAACGCGCTGTTTCTGCAAACGAACAGCCTGAGAGCTGAGGACACGGCTGTGTATCACTGTGCGAGAGATCGCACAGTGACCGACTACTACTACTACGGTCTGGACGTCTGGGGCCAAGGGACCACGGTCACCGTCTCGTCAGGGAGTGCATCCGCCCCAACCCTTTT
Lyme10_acute_IgM_1600689_Random_D2_T0	AGGTGCAGCTGGTGGAGTCTGGGGGAGGCTTGGTACAGCCTGGGGGGTCCCTGAGACTCTCCTGTGCAGCCTCTGGATTCACCTTTAGCAGCTATGACATGAGCTGGGTCCGCCAGGCTCCAGGGAAGGGGCTGGAGTGGGTCTCAGGAATTAGTGGTAGTGGTGGTAGCACATACGCCGCAGACTCCGTGAAGGGCCGGTTCACCATCTCCAGAGACAATTCCAAGAACACGCTGTATCTGCAAATGAACAGCCTGAAGGCCGAGGACACGGCCTTATATTACTGTGCGAAAGAATATACCAGCTCGTCCCCTGACTGGGGCCAGGGAACCCTGGTCACCGTCTCCTCAGGGAGTGCATCCGCCCCAACCCTTTT
Lyme10_acute_IgM_1600691_Random_D8_T0	AGGTGCAGCTGGTGGAGTCTGGGGGAGGCGTGGTCCAGCCTGGGAGGTCCCTGAGACTNTCCTGTGCAGCCTCTGGATTAACGTTTAGTAGCTCTGGCATGCACTGGGTCCGCCAGGCTCCAGGCAAGGGGCTGGAGTGGGTGGCAATTATATCATATGAAGGAAGTAATAAATACTATGCAGACTCCGTGAAGGGCCGATTCACCATCTCCAGAGACAATTCCAAGAACACGCTGTATTTGCAAATGAACAGCCTGAGAGCTGAGGACACGGCTGTGTATTACTGTGCTCTCGATTTTTGGAGTGGTTATTCCTGGGGCCAGGGAACCCTGGTCACCGTCTCCTCAGGGAGTGCATCCGCCCCA
Lyme10_acute_IgM_1600692_Random_D11_T0	GGGCCCAGGACTGGTGAAGCCTTCGGAGACCCTGTCCCTCACCTGCACTGTCTCTGGTGGCTCCATCAGCAGTAGTAGTTACTATTGGGGCTGGATCCGCCAGCCCCCAGGGAAGGGGCTGGAGTGGATTGGGAGTATCTATTATAGTGGGAGCACCTACTACAACCCGTCCCTCCAGAGTCGAGTCACCATATCCGTAGACACGTCCAAGAACCAGTTCTCCCTGAAGCTGAGCTCTGTGACCGCCGCAGACACGGCTGTATATTACTGTGCGAGACATGGACGACCTACTACGGTGACTACACGGTTCGACCCCTGGGGCCAGGGAACCCTGGTCACCGTCTCTTCAGGGAGTGCATCC
Lyme10_acute_IgM_1600696_Random_G7_T1	CTGGTGGAGTCTGGGGGAGGCTTGGTCCAGCCTGGGGGGTCCCTGAGACTCTCCTGTGCAGTCTCTGGATTCACGTTTAAAAACTATTGGATGACCTGGGTCCGCCAGGTTCCAGGGAAGGGGCTGGAGTGGGTGGCCAGCATAAAGCCAGATGGAAGTGAGAAATTCTATGTGGACTCTGTGAAGGGCCGATTCACCACCTCCAGAGACAACGCCAGGAACTCACTGTATCTGCAAATGAACAGCCTGAGAGCCGAGGACACGGCTCTGTTTTACTGTGCGAGAGGGCATTGGGGTATGGACGTCTGGGGCCAAGGGACCACGGTCACCGTCTCCTCAGGGAGTGCATCCGCCCCAACCCTTTT
Lyme10_acute_IgM_1600700_Random_G11_T1	GTGCAGCTGGTGGAGTCCGGGGGAGGCTTAGTTCAGCCGGGGGGGTCCCTGAGACTCTCCTGTGCAGCCTCTGGATTCACCTTCAGTAGCTACTGGATGCACTGGGTCCGCCAAGCTCCAGGGAAGGGGCTGGTGTGGGTCTCACGTATTAATGGTGATGGGAGTACCACACACTACGCGGACTCCGTGAAGGGCCGATTCACCATCTCCAGAGACAACGCCAAGAACACGCTGTATCTGCACATGAACAGTCTGAGAGCCGAGGACACGGCTGTGTATTACTGTGCAAAAGTGGCCACTACGTGGACTGATAACTGGTTCGACCCCTGGGGCCAGGGAACCCCGGTCACCGTCTCCTCAGGGAGTGCATCCGCCCCAACCCTTTT
Lyme10_acute_IgM_1600707_Random_A3_T2	CCCAGGACTGGTGAAGCCTTCGGAGACCCTGTCCCTCACCTGCACTGTCTCTGGTGGCTCCATCAGTGGTTACTACTGGAGCTGGGTCCGGCAGCCCCCAGGGAAGGGACTGGAGTGGATTGGCTATATCTATTCCATTGGGACCACCAACTACAACCCCTCCCTCAAGAGTCGAGTCATCATGTCAGTAGACACGTCCAAGAACCAATTCTCCCTGAAGCTGAAGCTCTGTGACCGCTGCGGACACGGCCGTGTATTACTGTGCGAGAGATCGGGGATCGACCTATTACGGTATGGACGTCTGGGGCCAAGGGACCACGGTCACCGTCTCCTCAGGGAGTGCATCANANNNNNNNNCNNNNTNTCTNGCACANTNANNCNCGNCNGNNTNCGCAGCGN…
Lyme10_acute_IgM_1600708_Random_A4_T2	TGGTGGAGTCTGGGGGAGGCTTGGTACAGCCTGGGGGGTCCCTGAGACTCTCCTGTGCAGCCTCTGGATTCAGTTTTAGCAACTATGCCATGAGTTGGGTCCGCCAGGCTCCAGGGAAGGGGCTGGAGTGGGTCTCAGGTGTTAGTGCAAGTGGTGGTGGCACATACAACGCAGATTCCGTGGAGGGCCGGTTCACCATCTCCAGAGACAATTCCAAGAACACGGTGTATCTGCAGATGAACAGCCTGAGAGCCGACGACACGGCCGTATACTACTGTGCGAAGGACTACGACCAATCCCCCAATGCTTTTGATATCTGGGGCCAGGGGACAATGGTCACCGTCTCTTCAGGGAGTGCATCCGCCCCAACCCTTTT
Lyme10_acute_IgM_1600710_Random_A7_T2	AGGTGCAGCTGGTGGAGTCTGGGGGAGGCTTGGTACAGCCGGGGGGGTCCCTGAGACTCTCCTGTGCAGCCTCTGGATTCACCTTCAGTAGCTACGACATGCACTGGGTCCGCCAAGTCACAGGAAAAGGTCTGGAGTGGGTCTCAGCTATTGGTACTGCTGGTGACACATACTATCCAGGCTCCGTGAAGGGCCGATTCACCATCTCCAGAGAAAATGCCAAGAACTCCTTGTATCTTCAAATGAACAGCCTGAGAGCCGGGGACACGGCTGTGTATTACTGTGCAAGAGAGGGAGTATTAATCGGTGCTTTTGATATGTGGGGCCAAGGGACAATGGTCACCGTCTCTTCAGGGAGTGCATCCGCCCCAACCCTTTTC
Lyme10_acute_IgM_1600713_Random_A12_T2	GGAGTCTGGGGGAGGCTTGGTCAAGCCTGGAGGGTCCCTGAGACTCTCCTGTGCAGCCTCTGGATTCACCTTCAGTGACTCCTACATGACCTGGATCCGCCAGGCTCCAGGGAAGGGGCTGGAGTGGATTTCATACATTAGTAATAGTGGTAATACCATATACTACGCAGACTCTGTGAAGGGCCGATTCACCATCTCCAGGGACAACGCCAAGAACTCACTGTATCTGCAAATGAACAGCCTGAGAGCCGAGGACACGGCCATGTATTACTGTGCGAGAGATCCGGGAAGGCGGGTGGGAAGTACTTACTATCACTACTACATTATGGACGTCTGGGGCCAAGGGACCACGGTCACCGTCTCCTCAGGGA
Lyme8_acute_IgND_1600583_Random_A2_T0	GGTGCAGCTGGTGGAGTCCGGGGGAGGCTTAGTTCAGCCTGGGGGGTCCCTGAGACTCTCCTGTGCAGCCTCTGGATTCACCTTCAGCAGCTACTGGATGCACTGGGTCCGCCAAGCTCCAGGGAAGGGGCTGGTGTGGGTCTCACGCATTAGTACTGATGGGAGAAGCACAACCTACGCGGACTCCGTGAAGGGCCGATTCACCGTCTCCAGAGACAACGCCAAGAACACCCTGCATCTGCAAATGAACAGTCTGGGAGCCGAGGACACGGCTATTTATTACTGTTCCGTGGTGATAGCTGGTACTCCCTCTGGCTTTAATATCTGGGGCCAAGGGACAATGGTCACCGTCTCTTCAGCCTCCACCAAGGGCCC
Lyme8_acute_IgND_1600585_Random_A8_T0	GTGCAGCTGGTGGAGTCTGGGGGAGGCATGGTACAGCCTGGGGGGTCCCTGAGACTCTCCTGTGCAGCCTCTGGACTCACCTTTAGCAGCTATGCCATGAGCTGGGTCCGCCAGGCTCCAGGGAAGGGGCTGGAGTGGGTCTCAGGTATTAGTGGTAGTGGTGGTAGCACATACTACGCAGACTCCGTGAAGGGCCGGTTCACCATCTCCAGAGACAATTCCAAGAACACGCTGTATCTGCAAATGAACAGCCTGAGAGCCGAGGACACGGCCGTATATTACTGTGCGAGGATACGTTTGGGGGAGTTATCGACTATTGACTACTGGGGCCAGGGAACCCTGGTCACCGTCTCCTCAGGGAGTGCATCCGCCCCAACCCTTTTC
Lyme8_acute_IgND_1600586_Random_A11_T0	TCCATCAATGATTTCTATTGGAGCTGGATCCGGCAGCCCCCAGGGAAGGGACTGGAGTGGATTGGGTATGTCTTTTACAGGGGGGGCACCACCTACAATCCCTCCCTCACGGGTCGAGTCTCCATATCAATTGACGCGTCCAAGAACCANNTCTCCCTGAGGCTGGACTCTGTGACCGCTGCGGACACGGNCGTCTATTACTGTGCGAGAGATGCGGGATCTTGTAGTGGTGGTGGTTCCTGCTACCCCCCCAATTACTACTTCTACATGGACGTCTGGGGCAGAGGGACCACGGTCACCGTCTCCTCAGCATCCCCGACCAGCCCCAAG
Lyme8_acute_IgND_1600590_Random_A9_T0	TCACCTTGAAGGAGTCTGGTCCTGTGCTGGTGAAAGCCACAGAGACCCTCACACTGACCTGCACCGTCTCTGGGGTCTCACTCAGAGACGCTAGAGTGGGCTTCAGCTGGGTCCGTCAGCCCCCCGGGAAGGCCCTGGAGTGGCTTGCACACATTTTTGTGAATGACGAGCCTTCCTACCAAACATCTCTGAAGACCAGACTCACCATCTCCAAGGACACCTCCAAAAGCCAGCTGATCCTTACCATGACTGACATGGACCCGACGGACACAGCCACATATTATTGTGCAGGGACCGGGGGGGGAGCCAGTTTCTGGTTCGCCCCCTGGGGCCAGGGAACCCTGGTCACCGTCTCCTCAGCATCCCCGACCAGCCCCAAGG
Lyme8_acute_IgND_1600787_Random_A4_T0	TGAGGTGCAGCTGGTGGAGTCTGGGGGAGGCTTGGTCCAGCCTGGGGGGTCCCTGAGACTCTCCTGTGCAGCCTCTGGATTCACCTTTAGTTACTATTGGATGAGCTGGGTCCGCCAGGCTCCAGGGAAAGGGCTGGAGTGGGTGGCCAACATAAAGCAAGATGGAAGTGGGAAGTACTATGTGGACTCTGTGAGGGGCCGATTCACCATCTCCAGAGACAACGCCAAGAACTCACTGTATCTGCAAATGAACAGCCTGAGAGCCGAGGACACGGCCGTGTATTACTGTGCGAGAGGTGGACGAACTGGGGGCTACATGGACGTCTGGGGCAAAGGGACCACGGTCACCGTCTCCTCAGCATCCCCGACCAGC
Lyme8_acute_IgND_1600788_Random_A7_T0	GGAGTCTGGGGGAGGCTTGGCCCAGCCTGGGGGGTCCCTGAGACTCTCCTGTGCAGCCTCTGGATTCAGCGTCAGTAGCGACTTCATGAACTGGGTCCGCCAGGCTCCAGGGGGGGGGCTAGAATGGGTCTCAGTTATTTCTGTTGGTGGTGACACACAGTACGCAGACTCCGTGAAGGGCAGATTCACCGTCTCCAGAGACAATTCCAAAAACATCTTATATCTTCAAATGAACAGCCTGGGAGCCGAGGACACGGCTGTCTATTACTGTGCGAGAGACACTTTCACCAGCTCGTTCCACAGCTGTGACCACTGGGGCCAGGGAACCCTGGTCACCGTCTCCTCA
Lyme8_acute_IgND_1600789_Random_A10_T0	AGGTGCAGCTGCAGGAGTCGGCCCCAGGGCTGGTGAAGCCCTCGGAGACCCTGTCCCTCACCTGCACTGTCTCTGGTGGCTCCATCAATGGTTACTTTTGGACCTGGATCCGGCAGTCCGGCGGGAAGGGACTGGAGTGTCTTGGACATATGTATAGTAGTGGGAGTACCAACTACAACCCCTCCCTCAGGGGCCGAGTCACCATGTCAATAGACACGTCCAAGAATCAGTTGTCCCTGATGCTGACCTCTGTGACCGCCGCGGACACGGCCGTCTATTATTGTGCGAGAGTGATTACTACGAGGGGGGGCTTCTACGGCATGGACGTCTGGGGCCGCGGGACCACGGTCACCGTCTCCTCAGCATCCCCGACCAGCCCCAAGGT
Lyme5_acute_IgA_1600596_Random_C7_T0	GGTGCAGCTGGTGGAGTCTGGGGGAAGCTTGGTCCAGCCTGGGGGGTCCCTGAGACTCTCCTGTGCAGCCTCTGGATTCACCTTTAGTAAGTATTGGATGCGTTGGGTCCGCCAGGCTCCAGGGAAGGGACTGGAGTGGGTGGCCGACATAAATGGAGATGGACGTGAGAAGTACTATGTGGACTCTGTGAAGGGCCGATTCACCGTCTCCAGAGACAACGCCAGGAATTCATTATATCTGCAAATGAACAGCCTGAGAGGCGAGGACACGGCCGTTTATTACTGTGCGAGAGATCTTGATTGGAGCCTACCGGCCTGGGGCCAGGGAACCCTGGTCTCCGTCTCCTCAGCATCCCCGACCAGCCCCAAGG
Lyme5_acute_IgA_1600607_Random_C6_T0	GTGCAGCTGGTGGAGTCTGGGGGAGGCTTCGTACAGCCTGGGGGGTCACTGAGACTCTCCTGTGCAGCCTCTGGATTCACCTTTAGCAGCTATGCCATGGCCTGGGTCCGCCAGGCTCCAGGGAGGGGGCTGGAGTGGGTCTCTGCTATTGGTGCTAGTGGTGACACCACCTCCTACGCAGACTCCGTGAAGGGCCGGTTCACCGTCTCCAGAGACAATTCCAGGAGCACACTTTTTGTGCAAATGAACAGCCTGCGAGCCGAGGACACGGCCGTATATTACTGTGCGAGACGTCGTATAGCAGCGGCTGGTGATTTTGAGTACTGGGGCCAGGGAACCCTGGTCACCGTCTCCGCAGCATCCCCGACCAGCCCCAAGG
Lyme5_acute_IgA_1600612_Random_F10_T1	GTGCAGCTGGTGCAGTCTGGGGCTGAGGTGAAGAAGCCTGGGGCCTCAGTGAGGTTTTCCTGCAAGGCATCTGGCTACACCTTCACCAGGTACTATATACACTGGGTGCGACAGGCCCCTGGACAAGGGCTTGAGTGGATGGGAATAATCAACCCTAATGGTGGTGACACAAGTTACGCACAGAGCTTCCAGGGCAGAGTCACCATGACCACGGACACGTCCACGACCACAGTCTACATGCAGCTGAGCAGCCTGAGATCTGAGGACACGGCCGTCTACTACTGTGCGAGATCATTTTGTAGTGGTGGTAGTTGCCATGACCCGGACTACTACTTTGACTACTGGGGCCAGGGAACCCTGGTCACCGTCTCCTCAGCATCCCCGACCAGCCCCAAGGTC
Lyme5_acute_IgA_1600617_Random_F11_T1	TGGGGGAGGCTTGGTGCAGCCTGGCAGGTCCCTGAGACTCTCCTGTGCAGTCTCTGGATTCACCTTTGATGACTTTGCCATGCACTGGGTCCGGCAGGCTCCAGGGAAGGGCCTGGAGTGGGTCGCAGGTATTAGTTGGAATAGTGGTAGCATGGGTTATGCGGACTCTGTGAAGGGCCGATTCACCATCTCCAGAGACAACGCCAACAACGCCCTGTATTTGCAAATGAACAGTCTGAGAGCTGAGGACACGGCCTTGTATTACTGTGCAAAAGATATGGACATAGCAGTGGCCGGTACCATTTACTACTACCACGGTCTGGACGTCTGGGGCCAAGGGACCACGGTCACCGTCCCCTCAGCATCCCCGA
Lyme5_acute_IgG_1600609_Random_F1_T1	GTGCAGCTGGTGGAGTCTGGGGGAGGCTTGGTCAAGCCTGGAGGGTCCCTGAGACTCTCCTGTGTAGCCTCTGGATTCACTTTCAGTGACTCCTATATGACCTGGATCCGGCAGTCTCCAGGGAAGGGGCTGGAATGGGTTTCATACATAACTCCCAGTGGTGATGCCATGTACTACGCAGACTCTATGAAGGGTCGATTTACTATCTCCAGGGACAACGCCAAGGACTCACTGTACCTGCAAATGAACAGCCTGAGAGCCGACGACACGGCCCTATATTACTGTGTGAGAGGCCACCACGCTTTGGAAGTCTGGGGCCAAGGGACCGCGGTCACCGTCTCCTCAGCCTCCACCAAGGGCCCAT
Lyme5_acute_IgG_1600611_Random_F7_T1	GGTGGAGTCCGGGGGAGGCTTAGTTCAGCCTGGGGGGTCCCTGAGACTCTCCTGTGCAGCCTCTGGGTCCACCTTCGGTAGCCACTGGATGCACTGGGTCCGCCAACCTCCGGGGCAGGGGCCGATGTGGGTCTCACGTATTAATAGTGATGGGAGTAGTACAACTTACGCGGACTCCGTGAGGGGCCGATTCACCATCTCCAGAGACAACGCCAAGAACACGCTGTATCTGCAAATGAGCAGTCTGAGAGTCGAGGACACGGCTGTCTATTACTGTGTGGCAGCTCGTCCGGACTTTGACTACTGGGGCCAGGGAACCCTGGTCACCGTCTCCTCGGCCTCCACCAAGGGCCCATC
Lyme5_acute_IgG_1600624_Random_A7_T2	GGAGTCAGGGGGAGGCGTGGTCCAGCCTGGGGGGTCCCTGAGACTCTCCTGTGCAGCCTCTGGATTCACGTTCAGTACATATCTTATGGTTTGGATCCGCCAGGCTCCAGGCAAGGGGCTGGAGTGGGTGGCAGCTATATCAGCTGATGGAGTCACAAAACATTACGCAGACTCCGTGAAGGGCCGATTCACCACTTCCAGGGACAATTTCAAGAACACGCTGTATGTGGAAATGAACAGTCTGAGACTTGAGGACGCGGCTGTCTATTACTGTGCGAGAGATTGGGGGGTCGACTCCTGGGGCCAGGGAACCCTGGTCACCGTCGCCTCAGCCTCCACCAA
Lyme5_acute_IgH_1600606_Random_C3_T0	CTCTGGATTCACCTTTAGCAGCTTTGCCATGAGCTGGGTCCGCCAGGCTCCAGGGAAGGGGCTGGAGTGGGTCTCAGCTATTAGTACTACTGGTGGTAGCACATACTACGGAGACTCCGTGAAGGGCCGGTTCACCATCTCCAGAGACAATTCCAAGAACACGCTCTATCTGCAAATGAACAGCCTGAGAGCCGAGGACACGGCCGTATATTACTGTGCGAAAGGGTCGGATTACATCATGGATGCTTTTGATATCTGGGGCCAAGGGACAATA
Lyme5_acute_IgH_1600608_Random_C9_T0	GGAGTCTGGGGGAGGCTTGGTAAANCCTGGGGGGTCCCTTAGACTCTCCTGTGCAGCCTCTGGACTCACTTTCACTAACGCCTGGATGAGCTGGGTCCGCCAGGCTCCAGGGAAGGGGCTGGAGTGGGTTGGCCGTATTAAAAGCAAAACTGATGGTGAGACAACAGACTACGCTGCACCCGTGAAAGGCAGATTCACCATCTCAAGAGATGACTCAAAAAACACGGTGTATCTACAAATGAACAGCCTGAAAACCGAGGACACAGCCGTGTATTATTGTACCGCAGGGGGAGGTGTTTTGAGGTTTAATACAGATGACCTGGGAGGCCAGGGAACCCTGGTCACCGTCTCCTCA
Lyme5_acute_IgH_1600610_Random_F4_T1	GCAGGAGTCGGGCCCAGGACTGGTGAAGCCTTCGGAGACCCTGTCCCTCTCCTGCACTGTCTCTGGTGGCTCCATCAGCAATTACTTCTGGAGCTGGATCCGGCAGCCCGCCGGGAAGGGACTGGAGTGGATTGGGCATATCGACATCAGTGGGAGCACCAACTACAACCCCTCCTTCAAGAGTCGAGTCACCATGTCGGTAGACGCGTCCAAGAACCAGTTCTCCCTGAAGGGAGTGCATCCGCCCCAACCCTTTT
Lyme5_acute_IgH_1600628_Random_A2_T2	AGACTCTCCTGTGCAGTGTCTGGATTCACCTTCAGTAGCTATGGCATGCACTGGGTCCGCCAGGCTCCAGGCAAGGGGCTGGAGTGGGTGGCAGTCATATGGTATGATGGAAGTTATAAATACCATGCAGACTCCGTGAAGGGCCGATTCACCATCTCCAGAGACAATTCCAGGAACACGTTGTATCTGCAAATGGACAGCCTGAGAGCCGAGGACACGGCTGTGTATTACTGTGCGAGAGGATGGAGTGGGAGTTACTACGTAGACTACTGGGGCCAGGGAACCCTGGTCACTGTCTCCT
Lyme5_acute_IgH_1600631_Random_A9_T2	AGGTGCAGCTGCAGGAGTCGGGCCCAGGACTGGTGAAGCCTTCGGCGACCCTGTCCCTCACTTGCAGTGCCTCTGGCGGCTCCATGAATGATTACTACTGGACCTGGATCCGGCAGCCCGCCGGGGGGGGACTGGAATGGCTTGGGCGTTTTTTTGACAATCAGTACATCTTCCACCCGTCCCTCAAGAGTCGACTCACCATGTCCCTGGACTCGTCCAAGAAGCACTTCTACCTGGGGCCAGGGGACCGCGGTCACCGTCTCTTCAGCCTCCACCAAGGGCCCATC
Lyme5_acute_IgM_1600594_Random_C1_T0	AGGTGCAGCTGCAGGAGTCGGGCCCAGGACTGGTGAAGCCTTCGGAGACCCTGTCCCTCACCTGCACTGTCTCTGGTTACTCCATCAGTAGTTCCTACTGGAGCTGGATCCGGCAGCCCCCAGGGATGGGACTGGAGTGGATTGGGTCTATCTATTACAGTGGGAGCACCAACTACAACCCCTCCCTCAAGAGTCGAGTCACCATATCACTGGACACGTCCAAGAACCAGTTCTCCCTGAAGCTGAGCTCTGTGACCGCTGCGGACACGGCCGTGTATTACTGTGCGAGAGATCCGGGCCTCCCCGTGGTTGCTTTTGATATCTGGGGCCAAGGGACAATGGTCGCCGTCTCTTCGGGGAGTGCATCCGCCCCAACCCTTTT
Lyme5_acute_IgM_1600595_Random_C4_T0	GCAGTCTGGGGCTGAGGTGAAGAAGCCTGGGGCCTCAGTGAAGGTTTCCTGCAAGGCATCTGGATACACCTTCACCAGCTACTTTGTGCAGTGGGTGCGACAGGCCCCTGGACAAGGGCTTGAGTGGATGGGAATAATCAACCCTAATGATGCTACCACAAGCTACGTACAGAGGTTCCAGGGCAGAGTCACCATGACCAGGGACACGTCCACGACCACAGTCTACATGGAGCTGAGGAGCCTGAGATCTGAAGACACGGCCGTGTATTACTGTGTGAGATTGCGACCTGGGGTTGGATTCAGGGAGGGCTACTGGGGCCAGGGAACCCTGGTCACCGTCTCCTCAGGGAGTGCATCCGCCCCAACCCTTTT
Lyme5_acute_IgM_1600600_Random_C2_T0	GGTGCAGTCCGGAGCAGAGGTGAAAAAGCCCGGGGAGTCTCTGAGGATCTCCTGTAAGGGTTCTGGATACAGCTTTACCAACTACTGGATCACCTGGGTGCGCCAGATGCCCGGGAAAGGCCTGGAGTGGATGGGGAGGATTGATCTCAGTGACTCTTATACCAAGTACAGCCCGTCCTTCCAAGGCCACGTCACCATCTCAGCTGACAAGTCCATCAGCACTGCCTACCTGCAGTGGAGCAGCCTGAAGGCCTCGGACACCGCCATGTATTACTGTGCGAGAGGGTTTGACTGGAACTACGAGGGGAGATACTGGTTCGACCCCTGGGGCCAGGGGAACCCTGGTCACCGTCTCCTCAGGGAGTGCATCCGCCCCAACCCTTTT
Lyme5_acute_IgM_1600601_Random_C5_T0	GAGTCTGGAGGAGGCTTGATCCAGCCTGGGGGGTCCCTGAGACTCTCCTGTGCAGCCTCTGGGTTCACCGTCAGTAGCAACTACATGAGCTGGGTCCGCCAGGCTCCAGGGAAGGGGCTGGAGTGGGTCTCAGTTATTTATAGCGGTGGTAGCACATACTACGCAGACTCCGTGAAGGGCCGATTCACCATCTCCAGAGACAATTCCAAGAACACGCTGTATCTTCAAATGAACAGCCTGAGAGCCGAGGACACGGCCGTGTATTACTGTGCGAGGGGATATTGTAGTAGTACCAGCTGCTACCCGTACTACTTTGACTACTGGGGCCAGGGAACCCTGGTCACCGTCTCCTCAGGGAGTGCATCCG
Lyme5_acute_IgM_1600602_Random_C11_T0	TGCAGGAGTCGGGCCCAGGACTGGTGAAGCCTTCGGAGACCCTGTCCCTCTCCTGCACTGTCTCTGGTGGCTCCATCAGTAGTTATTATTGAAAAAGGATGCGGCAGCCCCCAGGGAAGAGACTGGTGTGAGGCTGACCTTTGTGACCGCTGCGGACACGGCCCTGTCTTACTGTGCGAGGTCTCTGGGGGACTATAAATGCCAGTGGCTGGTCCCCGTAACCGTACTCCTGGGGCCAGGGAACCCTGGTCACCGTCTCCTCAGGGAGTGCATCCGCCCCAACCCTTTT
Lyme5_acute_IgM_1600620_Random_F3_T1	TGGGGGAGGCTTGGTCAAGCCTGGAGGGTCCCTGAGACTCTCCTGTGCAGCCTCTGGATTCACCTTCAGTGACTACTACATGAGCTGGATCCGCCAGGCTCCAGGGAAGGGGCTGGAGTGGGTTTCATACATTACTAATAGTGGTACTGCCATATACTACGCAGACTCTGTGAAGGGCCGATTCACCATCTCCAGGGACAACGCCAAGAACTCACTGTCTCTGCAAATGAACAGCCTGAGAGCCGAGGACACGGCCGTGTATTACTGTGCGAGACGACAGTGTAGTAGTACCAGCTGCTATTTAGTTGACTACTGGGGCCAGGGAACCCTGGTCACCGTCTCCTCAGGGAGTGCATCC
Lyme5_acute_IgM_1600623_Random_A1_T2	CAGTCTGGAGCAGAGGTGAAAAAGCCGGGGGAGTCTCTGAAGATCTCCTGTAAGGGTTCTGGATACAGCTTTAGCAAGTACTGGATCGGCTGGGTGCGCCAGATGCCCGGGAAAGGCCTGGAGTGGATGGGGATCATCTATCCTGGAGACTCTGATACCAGATACAGCCCGTCCTTCCAAGGCCAGGTCACCATCTCAGCCGACAAGTCCATCAGCACCGCCTACCTGCAGTGGAGCAGCCTGAAGGTCTCGGACACCGCCATCTATTACTGTGCGAGCTCGACGCTCACTAGGGGGGTCTTTGACTACTGGGGCCAGGGAACCCTGGTCACCGTCTCCTCAGGGAGTGCATCCGCCCCAACCCTTTT
Lyme5_acute_IgM_1600854_Random_A4_T2	GGTGCAGCTGGTGGAGTCTGGGGGAGGCTTGGTACAGCCTGGGGGGTCCCTGAGACTCTCCTGTGCAGCCTCTGGATTCACCTTTAGCAGCTATGCCATGACCTGGGTCCGCCAGGCTCCAGGGAAGGGGCTGGAGTGGGTCTCAGCTATTAGTCATAATGGTGAGAACACATACTACGCAGACTCCGTGAAGGGCCGGTTCACCATCTCCAGAGACAATTCCAAGAACACACTGTATCTGCAAATGAACAGCCTGAGAGCCGAGGACACGGCCATATATTACTGTGCGAAAATCGGTCGGTCTCGGAAACTGTTGACTGGGAACTACCTTGAGGGATACTTTGACTACTGGGGCCAGGGAACCCTGGTCTCCGTCTCCTCAGGGAGTGCATCCGCCCC…
Lyme6_acute_IgA_1502593_Random_A6_T2	GGAGTCGGGCCCAGGACTGGTAAAGCCTTCGGGGACCCTGTCCCTCACCTGCGCTGTCTCTGGTGGCTCCATCAGCACTAGGAATTGGTGGAGTTGGGTCCGCCAGCCCCCAGGGAAGGGGCTGGAGTGGATTGGACAGATCTATCATAGTGGGAGCACCGACTATAACCCGTCCCTCAAGAGTCGAGTCACCATATCAGTAGACAAGTCCAAGAACCAGTTCTCCCTGAAGTTGACCTCTGTGACCGCCGCGGACACGGCCGTGTATTACTGTGCGAGACGGTCCCCTAGTGGGAGCTACTATGGCTGGTTCGACCCCTGGGGCCTGGGAACCCAGGTCACCGTCTCCTCAGCATCCCCG
Lyme6_acute_IgA_1502726_Random_A7_T0	AGTCTGGGGCTGAGGTGAAGGAGCCTGGGGCCTCAGTGAAGATTTCCTGCAAGGCATCGGGGTACAGCTTCACCAACTACTTTTTACACTGGGTGCGACAGGCCCCTGGACAGGGGCTTGAGTGGATGGGAGTCATCAACCCTAGTGGTCTTAGCACAACCTACTACACACAGAAGTTCCAGGGCAGAGTCACCATGACCAGGGACACGTCCACGAGTACAGTCTACATGGAGTTGAGCAGCTTGAGATCTGAGGACACGGCCGTCTATTACTGTGCGAGAGCGACCGATCCCCGCTATAGTGAGAGCCCGTTTGACTACNGGGGCCAGGGAACCTTGGTCACCGTCTCCTCAGCATCCCCGACCA
Lyme6_acute_IgA_1502729_Random_A10_T0	AAGGAGTCTGGTCCTACGCTGGTGAAACCCACACAGACCCTCACGCTGACCTGCACCTTCTCTGGGTTCTCACTCACCACTACTAGAGTGGGTGTGGCCTGGATCCGTCAGCCCCCAGGAAAGGCCCTGGAGTGGCTTGCAGTCATTTATTGGGATGATGACAAGACTTACAGCCCCTCTCTGAAGAGCAGGCTCACCATCACCAAGGACACCTCTAAAAACCAGGTTGTCCTTACAGTGACCAACATGGACCCTGTGGACACAGGCACATATTACTGTGCACAGAGAGGAGTGGCTCAAGGCGAGGTTTTTGACTACTGGGGCCAGGGAACCCTGGTCAACGTCTCCTCAGCATCCCCGACCA
Lyme6_acute_IgA_1502832_Random_A3_T1	GGAGTCGGGCCCAGGACTGGTGAAGCCTTCACAGACCCTGTCCCTCACCTGCAGTGTCTCTGGTGACTCCATCAGCAGTGGTGGTTACTACTGGAGCTGGATCCGCCAGCACCCAGGGAAGGGCCTGGAGTGGATTGGCTACATCTATGACAGTGGGAGCACCTACTACAACCCGTCCCTCAAGAGTCGACTTACCATGTCAGTAGACACCTTTAAAAACCAGTTCTCCCTGAATTTGACCTCTGTGACTGCCGCGGACACGGCCGTATATTACTGTGCGACCCCAACCCGGTATAGCGGTGGCTGGTACGTCAGTTACTGGGGCCAGGGAACCCTGGTCACCGTCTCCTCAGCATCCCC
Lyme6_acute_IgA_1502835_Random_A8_T1	GGAGTCGGGCCCAGGACTGGTGAAGCCTTCGGAGACCCTGTCCCTCACCTGCACTGTCTCTGGTGGCTCCATCACTACTACTAATCACTACTGGGGCTGGATCCGCCAGCCCCCAGGGAAGGGACTGGAGTGGATTGGGAGTGTCTATTATACTGGGAGCACCTACTACAATTCGTCCCTCAAGAGTCGAGTCACCATTTCCCTAGACACGTCCAAGAACCACTTCTCCCTGAAACTGAACTCTCTGACCGCCGCAGACACGGCTGTTTATTACTGTGCGAGCCTCAATACTGTAATGTACGGTCTGGACATCTGGGGCCAAGGGACCACGGTCACCGTTTCTTCAGCATCCCCGACC
Lyme6_acute_IgA_1502836_Random_A9_T1	GGAGTCGGGCCCAGGATTGGTGAGGCCTTCGGAGACACTGTCCCTCAATTGCACTGTTTCTGGTGTCTCCGTCAGCAGTACTGATTACTATTGGGCCTGGATCCGCCAGCCCCCAGGGAAGGGCCTGGAATGGATTGGCTATGTCTATTATAGTGGGAGTACGTTTTATAGACCGTCCCTCGAGCGTCGAGTCACCATATCCCTGGACAAGTCCAAGAATCAGTTCTCCCTGAAACTGAACTCTGTGACCGCCGCTGACACGGCTGTATATTACTGTGCGAGAGACACACAACGACAGGAATATGACTTCTGGGGCCAGGGAACCCTGGTCACCGTCTCCTCCGCATCCCCG
Lyme6_acute_IgG_1502595_Random_A8_T2	TGGTGCAGTCTGGGGCTGAGGTGAAGAAGCCTGGGTCCTCGGTGAAGGTCTCCTGCAAGGCTTCTGGAGGCACCTTCAGTGACCATGCTATCAGCTGGGTGCGACAGGCCCCTGGACAAGGCCTTGAGTGGATGGGAGGGATCCTCCCTATCTTTGGGACAACAAACTACGCACAGAAGTTCCAGGGCAGAGTCACGATTACCGCGGACAATCCCCCGACCACAGCCTACATGGAGCTGAGCAGCCTGACATCTGAGGACACGGCCGCGTATTACTGTGCGAGAGATTCCCGGGGAGAGATGGCTACAATTGGGGCTTTTCATATCTGGGGCCAAGGGACAATGGTCACCGTCTCTTCAGCCTCCACCAAG
Lyme6_acute_IgG_1502724_Random_A5_T0	AGTCTGGGGCTGAGGTGAAGAAGCCTGGGGCCTCAGTGAAGGTCTCTTGCAAGACTTCTGGATACACCTTCACCGGCTACTTTCTGCACTGGGTGCGACAGGCCCCTGGACAAGGCCTTGAGTGGATGGGATGGATCAACCCTAACAGTGGTGGCACAAACTATGCACAGAAGTTTCAGGGCTGGGTCACCATGACCAGGGACACGTCCATCGACACAGCCTACATGGAGCTGAGCAGGCTGACATCTGACGACACGGCCGTGTATTACTGTGTAAGGGGGGGGCAGCTCGGCCAGAGGGGCTGGTTCGACCCCTGGGGCCAGGGAACCCTGGTCACCGTCTCCTCAGCCTCCACCAAG
Lyme6_acute_IgG_1502730_Random_A11_T0	TGGAGTCTGGGGGAGGCGTGGTCCAGCCTGGGAGGTCCCTGAGACTCTCCTGTGCAGCGTCTGGATTCACCTTCAGTAGCTTTGGCATGCACTGGGTCCGCCAGGCTCCAGGCAAGGGGCTGGAGTGGGTGGCAGCTATATGGTATGATGGAAGTAATAAATACTATGCAGACTCCGTGAAGGGCCGATTCACCATGTCCAGAGACAATTCCAAGAACAGTCTGTATCTGCAAATGAGCAGCCTGAGAGCCGACGACACGGCTGTGTATTACTGTGCGAGAGATAGGGGCAGTATATCAGTGGCTGGAACCGACCACTGGGGCCAGGGAACCCTGGTCACCGTCTCCTCAGCCTCCACCAAG
Lyme6_acute_IgG_1502731_Random_A12_T0	GGAGTCGGGCCCAGGACTGGTGAAGCCTTCGGAGACCCTGTCCCTCACCTGCAGTGTCTCTGGTGCCTCCGTCGACACCTTTGATTATTACTGGGGCTGGATCCGCCAGCCCCCAGGGAAGGGACTGGAGTGGATTGGCAGTATCTATTATAGTGGGACGGCCTACTACAACCCGTCCCTCAGGAGTCGACTCACCATCTCCGTAGACACGTCCAAGAACCAGTTCTCCCTGAGGCTGACCTCTGTGACCGCCGCGGACACGTCCATCTATTACTGTGCGCGTCAGGGAAATACGGTGACAGCCCACGCTTTTGATATTTGGGGCCCAGGGACAACGGTCAGCGTTTCTTCAGCTTCCACCAAG
Lyme6_acute_IgM_1502592_Random_A5_T2	TGGTGGAGTCTGGGGGAGGCGTGGTCCAGCCTGGGAGGTCCCTGAGACTCTCCTGTGCAGCGTCTGGATTCACTTTCAGTAACTACGGCATGCACTGGGTCCGCCAGGCTCCAGGCAAGGGGCTGGAGTGGGTGGCAGTTATTTGGTATGATGGAAGTAATAAATACTATGCAGACTCCGTGAAGGGCCGATTCACCATCTCCAGAGACAATTCCAAGAACACTCTGTATCTGCAAATGAACAGCCTGAGAGCCGAGGACACGGCTGTATATTACTGTGCGAGAGATCGGGCCTCGAGTTCCCCGGATACTGTACTAATGGTGTATGCAGAGTACTACGGTATGGACGTCTGGGGCCAAGGGACCACGGTCACCGTCTCCTCAGGGAGTGCATCCGCC
Lyme6_acute_IgM_1502594_Random_A7_T2	GGTGGAGTCTGGGGGAGGCGTGGTCCAGCCTGGGAGGTCCCTGAGACTCTCCTGTGCAGCCTCTGGATTCAGCTTCAGTAGTTACGCCATGCACTGGGTCCGCCAGGCTCCAGGCAAGGGGCTGGAGTCCGTGGCACTTATATCGAATGATGGAACTAATACATACTTTGGTGAGTCTGTGAAGGGCCGATTCACAATCTCCAGAGACAATTCCAAGAAAATGGTGTATCTGGAAATGAACAATTTGAGAGCCGAGGACACCGCTGTGTATTACTGCACGAGAGATGTTCATGATAGTAGTGGTGGGTACTGGGGCCGGGGAGCCCTGGTCACCGTCTCCTCAGGGAGTGCATCCGCC
Lyme6_acute_IgM_1502596_Random_A9_T2	AGGTGCAGCTGGTGGAGTCTGGGGGAGGCTTGGTCCAGCCCGGGGGGTCCCTGAGACTCTCCTGTACAGCCTCTGGATTCACTTTTAGTGGCTTTTGGATGGGCTGGGTCCGCCAGGCTCCAGGGAAGGGGCTGGACTGGGTGGCCAGCCTAAAGGAAGATGGAAGTGACAAATACTATATGGACTTTGTGAAGGGCCGATTCACCATCTCCAGAGACAACGCCAAGAACTCACTGTATCTGCACATGAACAACCTGAGAGCCGAGGACACGGCCGTGTATTTCTGTGCGAGAGATCAGTGGCGAATTTTTGACTCCTGGGGCCAGGGAACCCTGGTCACCGTCTCCTCAGGGAGTGCATCCGCCC
Lyme6_acute_IgM_1502598_Random_A10_T2	TGGTGCAGTCTGGGGCTGAGGTGAAGAAGCCTGGGGCCTCAGTGAAGGTTTCCTGCAAGGCTTCTGGATACACCTTCACTAACTATGCTATGCATTGGGTGCGCCAGGCCCCCGGACAAAGGCTTGAGTGGATGGGATGGATCAATGTTGACAATGGTAATATAAAATATTCACAGAAGTTCCAGTACAGAGTCACCATTACCAGGGACACATCCGCGAGCACAGCCTACATGGAGCTGAGCAGCCTGAGATCTGAAGACACGGCTGTGTATTACTGTGCGAGAGGAGAAGGCACCGGGTTGTTTAACTGGTTCGACCCCTGGGGCCAGGGAACCCAGGTCACCGTCTCCTCAGGGAGTGCATCCGCCC
Lyme6_acute_IgM_1502600_Random_A12_T2	CTGGTGGAGTCTGGGGGAGGCTTGGTCCAGCCTGGGGGGTCCCTGAGACTCTCCTGTGCAGCCTCTGGATTCACGTTTAGTACCAATTGGATGAGCTGGGTCCGCCAGGCTCCAGGGAAGGGACTGGAGTGGGTGGCCAATATAAAGCATGATGGTAGTGAGACATACTATGTGGACTCTGTGAGGGGCCGATTCACCATCTCCAGAGACAACGCCAAGAACTCACTATATCTGCAAATAAACAGCCTGAGGGCCGAGGACACGGCCGTGTTTTACTGTGCAAGAGATTCAGCTGGGTATGACTACTGGGGCCAGGGAACCCTGGTCACCGTCTCCTCAGGGAGTGCATCCGCCC
Lyme6_acute_IgM_1502721_Random_A2_T0	TCTGGGGCTGAGGTGAAGAAGCCTGGGGCCTCAGTGAAGGTTTCCTGCAAGGCATCTGGATACACCTTCACCAGCTACTATATGCACTGGGTGCGACAGGCCCCTGGACAAGGGCTTGAGTGGATGGGAATAATCAACCCTAGTGGTGGTAGCACAAGCTACGCACAGAAGTTCCAGGGCAGAGTCACCATGACCAGGGACACGTCCACGAGCACAGTCTACATGGAGCTGAGCAGCCTGAGATCTGAGGACACGGCCGTGTATTACTGTGCCACTGGAACGACTAGGGGGTACTTTGACTACTGGGGCCAGGGAACCCTGGTCACCGTCTCCTCAGGGAGTGCATCC
Lyme6_acute_IgM_1502722_Random_A3_T0	AGTCTGGGGGAGGCGTGGTCCAGCCTGGGAGGTCCCTGAGACTGTCCTGTGCAGCGTCTGGTTTCATCTTCAGTAAATATGGCATGCACTGGGTCCGCCAGGCTCCAGGCAAGGGGCTGGAGTGGGTGGCAGTTATTTGGTATGACGGAAGTGATGCATACGAACCAGACTCCGTGAGGGGCCGATTCATCGTCTCCAGAGACAATTCCAAGAACACACTGTATCTGCAATTGAACAGCCTGAGAGCCGAGGACACGGCTGTGTATTACTGTACGAGAGATTTAGGGACCGGCCTCGAGTCTCCACAAACAAGCTGGTTCGACACCTGGGGCCAGGGAACCCTGGTCACCGTCTCCTCAGGGAGTGCATCC
Lyme6_acute_IgM_1502723_Random_A4_T0	GGTGGAGTCTGGGGGAGGCTTGGTACAGCCTGGGGGGTCCCTGAGACTCTCCTGTGCGGCCTCTGGATTCACCTTCAGTAGTTACGACATGAACTGGGTCCGTCAAGGTACAGGAAAAGGTCTGGAGTGGGTCTCAGGCATTGGTCGTGCTGGTGACACACACTATGCAGGCTCCGTGAAGGGCCGATTCACCATCTCCAGAGAAGATGTCAAGAACTCCTTGTATCTTCAAATGGACAGCCTGAGAGCGGAGGACACGGCCGTGTATTACTGCGTAAGAGAGGTTATGTCTGCAGCTGTTTATGATGCTTATGATATCTGGGGCCAAGGGACAGTGGTCACCGTCTCTTCAGGGAGTGCATCCGCC
Lyme6_acute_IgM_1502725_Random_A6_T0	GGTGGAGTCCGGGGGAGGCTTAGTTCAGCCTGGGGGGTCCCTGAGACTCTCCTGTGCAGCCTCTGGATTCACCCTCAGCGACCACTGGATGCACTGGGTCCGCCAAGCTCCAGGGAAGGGGCTGGTGTGGGTCTCCCGTATTAATAGTGCTGGGAGCACCACAAACTACGCGGACTCCGTGAAGGGCCGATTCACCATCTCCAGAGACAACGCCAAGAACACGCTGTATCTGCAAATGAACAGTCTGAGAGCCGAGGACACGGCTGTGTTTTACTGTGCAAGAGGGGGTGGATACAGTTCTGGGTCATTGGACTACTGGGGCCAGGGAACCCTGGTCACCGTCTCCTCAGGGAGTGCATCC
Lyme6_acute_IgM_1502727_Random_A8_T0	TGCAGCAGTCAGGTCCTGGACTGTTGAAGCCCTCGCAGACCCTCTCACTCACCTGTGCCATCTCCGGGGACAGTGTCTCTAGCACCAGTGCTGCTTGGAACTGGATCAGGCAGTCCCCATCGAGAGGCCTTGAGTGGCTGGGAAGGACATACTACAGGTCCAAGTGGTATAATGGTTATTCAATATCTGTGAAAAGTCGAATAACCATCAACCCAGACACATCCAAGAACCAGTTCTTACTGCAGCTGAATTCTGTGACTCCCGAGGACACCGCTGTGTATTACTGTGCAAGATCTGCGGACGGGACAATTGACTACTGGGGCCAGGGATCCCTGGTCACCGTCTCCTCAGGGAGTGCATCCGC
Lyme6_acute_IgM_1502728_Random_A9_T0	TGGTGGAGTCTGGGGGAGGCGTGGTCCAGCCTGGGAGGTCCCTGAGACTCTCCTGTGCAGCCTCTGGATTCACCCTCAGTAGCTATGGCCTGCACTGGGTCCGCCAGGCTCCAGGCAAGGGGCTGGAGTGGGTGTCACTTATCTCATATAATAGAGGTAATCAATACTATGCAGACTCCGTGAAGGGCCGATTCACCATCTCCAGAGACCTTTCCAAGAACACGGTGTATCTGCAAATGAACAACTTGAGACTTGAGGACACGGCTGTGTATTACTGTGCGAAAGATCGAAGCAACACCTGGTCTTTTGACTACTGGGGCCAGGGAACCCTGGTCACCGTCTCCTCAGGGAGTGCATCCGCC
Lyme6_acute_IgM_1502830_Random_A1_T1	TACACTGGGTGCGGCAGGCCCCTGGACAAGGGCTTGAGTGCATGGGATTAATCAACCCTAGTGGTGGTGGCACAAACTACGTACAGAAGTTCCGGGACAGAGTCACCATGACCAGGGACACGTCCACGAGCACAGTTTACATGGAGCTGAGCAGCCTGACATCTGAGGACACGGCCGTGTATTATTGTTGTAGAGATTTCCCCTATATAACTGGAACTCACTTTGACTACTGGGGCCAGGGATCCCTGGTCACCGTCTCCTCAGGGAGTGCATCCGCC
Lyme6_acute_IgM_1502831_Random_A2_T1	GGAGTCGGGCCCAGGACTGGTGAAGCCTTCGGAGACCCTGTCCCTCACCTGCACTGTCTCTGGTGGCTCCATCAGTGGTTACTACTGGAGCTGGATCCGGCAGCCCCCAGGGAAGGGACTGGAGTGGATTGGGTATATCTTTTACACTGGGAGCACCAACTACAACCCCTCCCTCAAGAATCGAGTCACCTTCTCGGTAGACAGGTCGAAGAGCCAGTTCTCCCTGAGGCTGAGCTCTGTGACCGCTGCGGACACGGCCGTGTATTACTGTGCGAGAGATCGGGGTAGAGATGGCTATACTGGCTTTTTTGACTACTGGGGCCAGGGAACCCTGGTCACCGTCTCCTCAGGGAGTGCATCCGCC
Lyme6_acute_IgM_1502833_Random_A4_T1	GGAAGTAATAAATACTATGCAGACTCCATGCAGGGCCGATTCACCATCTCCAGAGACAATTCCAAGAACACTCTCTATCTGCAAATGAACAGCCTGAGAGCCGAGGACACGGCTGTATATTACTGTGCGAGAGGGGGATATTGTAGTAGTTCCAGCTGCTCTGCGCCCTGGGGGTGGTCCGGCCCCTGGGGCCAGGGAACCCTGGTCACCGTCTCCTCAGGGAGTGCATCCGC
Lyme6_acute_IgM_1502834_Random_A6_T1	TGGTGGAGTCTGGGGGAGGCTTGGTAAAGCCTGGGGGGTCCCTTAGACTCTCCTGTGCAGCCTCTGGTCTCACTTTCAGTAACGCCTGGATGAACTGGGTCCGCCAGGCTCCAGGGAAGGGGCTGGAGTGGGTCGGCCGTATTAAAAGTAAAGGTGATGGTGGGACAATAGACTACGCTGCACCCGTGAAAGGCAGATTCACCATCTCAAGAGATGATTCAAAAAACACGCTGTATCTGCAAATGAACAGCCTGAAAACCGAGGACACAGCCCTGTATTACTGTGCCACAGTCTCTCAGTACAACTGGAACAATTACTACTACTTCTACGGTATGGACGTCTGGGGCCAAGGGACCACGGTCACCGTCTCCTCAGGGAGTGCATCCTGGNGGAGTNTGG…
Lyme6_acute_IgM_1502837_Random_A10_T1	GGAGTCTGGGGGAGGCTTGGTACAGCCTGGGGGGTCCCTTAGACTCTCCTGTGCAGCCTCTGGTTTCACTTTCAGTGACGCCTGGATGAACTGGGTCCGCCAGGCTCCAGGGAAGGGGCTGGAGTGGGTCGGCCGTATTAAAAATAAGGCTGATGGTAGGACAATAGACTACGCTGCACACGTGAAAGGCAGATTCACCATCTCAAGAGATGATTCAAAAGCCACGCTGGATCTGCAAATGAACAGCCTGAGAACCGAGGACACAGGCGTGTATTATTGTACCACAGGACACCATATGGTTCGGGGAGACGTCTGGGGCCAAGGGACCACGGTCACCGTCTCCTCAGGGAGTGCATCC
Lyme6_acute_IgM_1502838_Random_A11_T1	GGTGGAGTCTGGGGGAGGCTTGGTAAAGCCGGGGGGGTGCCTTAGACTCTCCTGTGCAGCCTCTGGTTTCACTTTCAATAACGCCTGGATGAACTGGGTCCGCCAGGCTCCAGGGAAGGGACTGGAGTGGGTCGGTCGTATTAGAAGCAACACTGATGGTGGGACAAAAGACTACGCTGCACCCGTGAAAGGCAGATTCACCGTTTCAAGAGATGATTCAAAAAACACACTGTATCTGCAAATGAACAGCCTGAAAATCGAGGACACTGCCGTGTATTATTGTACCACAGGTTACTATGACAGTAGTGGCTATCCCCCTAAACTCTCCTGGGGCCAGGGAACCCTGGTCACCGTCTCCTCAGGGAGTGCATCC
Lyme4_acute_IgA_1502394_Random_T1_A2_T1	TGGAGTCTGGGGGAGGCTTGGTACAAGCCTGGCGGGTCCTGAGACTCTCCTGTGTAGGCTCTGGATTCGACTTTGATGAAAAAGCCCTTCACTGGGTCCGGCAACGTCCAGGGAAGGGCCTGGAGTGGGTCGCAAGTATTAATTGGAATGGCGATACAATAGGCTATGCGGACTCTGTGAAGGGCCGGTTCACCATCTCCAGAGACAACGACAAGAACTCCCTGTATCTGCAAATGGACACTTTGAGACCTGAGGACACGGCCTTCTATTACTGTACAAAAACGACCGTGGGAAGGATTGTAGGGCTGAGTGGGAGGTACTTTGACTACTGGGGCCAGGGAACCCGGGTCACCGTCTCCTCAGCATCCCC
Lyme4_acute_IgA_1502552_Random_T1_A2_T1	GGTGGAGTCTGGGGGAGGCTTGGTACAGCCTGGCGGGTCCCTGAGACTCTCCTGTGTAGGCTCTGGATTCGACTTTGATGAAAAAGCCCTTCACTGGGTCCGGCAACGTCCAGGGAAGGGCCTGGAGTGGGTCGCAAGTATTAATTGGAATGGCGATACAATAGGCTATGCGGACTCTGTGAAGGGCCGGTTCACCATCTCCAGAGACAACGACAAGAACTCCCTGTATCTGCAAATGGACACTTTGAGACCTGAGGACACGGCCTTCTATTACTGTACAAAAACGACCGTGGGAAGGATTGTAGGGCTGAGTGGGAGGTACTTTGACTACTGGGGCCAGGGAACCCGGGTCACCGTCTCCTCAGCATCCCCGACCAG
Lyme4_acute_IgA_1502561_Random_T1_A12_T1	GGAGTCGGGCCCAGGACTGGTGAAGCCTTCACAGACCCTGTCCCTCACCTGCACTGTCTCTGGTGGCTCCATCAGCAGTGGTCGTTACTTCTGGAGCTGGATCCGGCAGCACCCAGGGAAGGGCCTGGAGTGGATTGGGTACATCTATAACACTGTGAGTGTTTACTACAACCCGTCCCTCAAGGGTCGAGCCATCATATCACTGGACACGTCTAAGAACCAGTTGTCCCTGAAGCTGAACTCTGTGACTGCCGCGGACACGGCCCTATATTACTGTGCGACGGGGGATAGATCTGGTACGCGCTTTGAATACTGGGGCCAGGGAATCCTGGTCACCGCCTCCTCAGCATCCCCGACCA
Lyme4_acute_IgG_1502559_Random_T1_A10_T1	GTGGAGTCTGGGGGAGGCGTGGTCCAGCCCGGGAGGTCCCTGAGACTCTCCTGTGCAGCCTCTGGATTCACGTTTAGTCGTCATGCCATGGAGTGGGTCCGCCAGGCTCCAGGCAAGGGGCTGGAGTGGGTGGCAGTAATATCATATGATGGAAGCAATACATACTACGCAGACTCCGTGAAGGGTCGATTCATCATCTCCAGAGACACTTCCAAGAACACGGTGGATCTGCAAATGAACAGTCTGAGAGTTGAAGACACGGCGGTGTATTACTGTGCGAGAGACCTCATAGATACACCAGAAACATTTTACTACTACTACGGTATGGACGTCTGGGGCCAAGGGACCACGGTCACCGTCTCCTCAGCCTCCACCAA
Lyme4_acute_IgH_1502397_Random_T1_A4_T1	CCAGGACTGGTGAAGCCTTCACAGACCCTGTCCCTCACCTGCACTGTCTCTGGTGGCTCCATCAGCAGTGGTAGTTACTACTGGAGCTGGATCCGGCAGCCCGCCGGGAAGGGACTGGAGTGGATTGGGCGTATCTATACCAGTGGGAGCACCAACTACAACCCCTCCCTCAAGAGTCGAGTCACCATATCAGTAGACACGTCCAAGAACCAGTTCTCCCTGAAGCTGAGCTCTGTGACCGCCGCAGACACGGCCGTGTATTACTGTGCGATTGCAGCAGCTGGTACGGGCGGTGCTTTTGATATCTGGGGCCAAGGGACAATGGTCACCGTCTCTTCA
Lyme4_acute_IgH_1502398_Random_T1_A6_T1	GGAGCTGAGGTGAAGAAGCCTGGGGCCTCAGTGAAGGTCTCCTGCAAGGCTTCTGGTTACACCTTTACCAGCTATGGTATCAGCTGGGTGCGACAGGCCCCTGGACAAGGGCTTGAGTGGATGGGATGGATCAGCGCTTACAATGGTAACACAAACTATGCACAGAAGCTCCAGGGCAGAGTCACCATGNCCACAGACACATCCACGAGCACAGCCTACATGGAGCTGAGGAGCCTGAGATCTGACGACACGGCCGTGTATTACTGTGCGAGATCGCTGGGGGCGCGCAGCTGGCCAAACCGTGGGGTCCCTTCGGCCTACTACTACTACGGTATGGACGTCTGGGGCCAAGGGACCACGGTCACCGTCTCCTCA
Lyme4_acute_IgH_1502399_Random_T1_A7_T1	GGCATCCGGATACACCTTCACCAACTACTATATACACTGGGTGCGACAGGNCCCTGGACAAGGGCTTGAGTGGATGGGAATAATCAACCCTAGTGGTGGTAGCACAAGCTACGCACAGAAGTTCCAGGGCAGAGTCACCATGACCAGGGGCACGTCCACGGGCACAGTCTACATGGAGCTGAGCAGCCTGAGACCTGAAGACACGGCCGTGTATTACTGTGCTAGGGGGGGGG
Lyme4_acute_IgH_1502401_Random_T1_A10_T1	GGTGGAGTCTGGGGGAGGCGTGGTCCAGCCCGGGAGGTCCCTGAGACTCTCCTGTGCAGCCTCTGGATTCACGTTTAGTCGTCATGCCATGGAGTGGGTCCNCCAGGCTCCAGGCAAGGGGCTGGAGTGGGTGGCAGTAATATCATATGATGGAAGCAATACATACTACGCAGACTCCGTGAAGGGTCGATTCATCATCTCCAGAGACACTTCCAAGAACACGGTGGATCTGCAAATGAACAGTCTGAGAGTTGAANACACGGCGGTGTATTACTGTGCGAGAGACCTCATAGATACACCAGAAACATTTTACTACTACTACGGTATGGACGTCTGGGGNCAAG
Lyme4_acute_IgH_1502456_Random_A3_T2	AGTCTGGGCCTGAGGTGAAGAAGCCTGGGTCGTCGGTGAAGGTCTCCTGCAAGGCTTCTGGAGGCACCTTCAGCAGCGCTGCTATCAACTGGGTGCGACAGGCCCCTGGACAAGGGCTTGAGTGGATGGGAAGGATCATACCTACACTTGGTTTAGCAAGTTACGCACAGAAGTTGCAGGGCAGAGTCACGATAACCGCGGACAAATCCACGAGCACGGCCTACATGGAACTGAGCAACCTGAGTTCTGAGGACACGGCCGTGTATTACTGTGCGAGAGAGCGGAATGACTATGATACGAGTGCTTTCCCCTGGGGCCAGGGAACCCTGGTCACCGTCTCCTCAGCCTCCACCAA
Lyme4_acute_IgH_1502457_Random_A4_T2	TGGAGTCTGGGGGAGGCTTGGTACAGCCTGGAGGGTCCCTGAGACTCTCCTGTGCAGCCTCTGGATTCACCTTCAGTAGTTATGAAATGAACTGGGTCCGCCAGGCTCCAGGGAAGGGGCTGGAGTGGGTTTCATACATTAGTAGTAGTGGTAGTACCATATACTACGCAGACTCTGTGAAGGGCCGATTCACCATCTCCAGAGACAACGCCAAGAACTCACTGTATCTGCAAATGAACAGCCTGAGAGCCGAGGACACGGCTGTTTATTACTGTGCGAGAGAATGGGCAGTGGTTATTACTTCATTAGTGGATGCTTTTGATATCTGGGGCCAAGGGACAATGGTCACCGTCTCTTCAGGGAGTGCATCC
Lyme4_acute_IgH_1502458_Random_A5_T2	TGGAGTCTGGGGGAGGCGTGGTCCAGCCTGGGGGGTCCCTGAGACTCTCCTGTGCAGCGTCTGGATTCACCTTCAGTCGCTATGGCATGCACTGGGTCCGCCAGGCTCCAGGCAAGGGGCTGGAGTGGGTGACATTTATAAGGTATGATGGAAGTAATAAATACTATGCAGACTCCGTGAAGGGCCGATTCACCATCTCCAGAGACAATTCCAAGAATACGCTGTATCTGCAAATGAACAGCCTGAGAGCTGAGGACACGGCTGTGTATTACTGTGCGAAAGATGCGGGAGGACAACGGGGCCGGGATGATGCTTTTGATATCTGGGGCCAAGGGACAATGGTCACCGTCTCTTCAGGGAGTGCATCCGC
Lyme4_acute_IgH_1502460_Random_A7_T2	TGGAGTCTGGGGGAGGCGTGGTCCAGCCTGGGGGGTCCCTGAGACTCTCCTGTACAACATCTGGATTCAGATTCAGTACCTATGCCATGCACTGGGTCCGCCAGGCTCCAGGCAAGGGGCTGGAGTGGGTGGCATTTATATGGCATGATGGAAGTAATGAAAAGTATGCAGACTCCGTGAGGGGCCGATTCACCATCTCCAGAGACAGTTCCAAGAACACACTTTATCTGCAAATGAGCAGCCTGAGAGTTGAGGACACGGCTGTATATCACTGTGTGAAGGGGAGTGGCCACAATTCGTACGGTATGGGCGTCTGGGGCCAAGGGACCACGGTCACCGTCTCCTCAGGGAGTGCATCC
Lyme4_acute_IgH_1502461_Random_A8_T2	TGGAGTCTGGGGGAGGCTTGGTCCAGCCTGGCGGGTCCCTGAGACTCTCCTGTGCAGCCTCTGGATTCACCTTTGATGATTATGCCATGCACTGGGTCCGGCAAGCTCCAGGGAAGGGCCTGGAGTGGGTCTCAGGTATTGTTTGGCATAGTGGTACCATAGGCTATGCGGACTCTGTGAAGGGCCGATTCACCATCTCCAGAGACAACGCCAAGAACTCCCTGTATCTGCAAATGGACAGTCTGAGAGCTGAGGACAGGGGCTTGTATTATTGTGCAAAAGGAACCACTCGTCTTCGGTGGCTGGATGGGGGTATGGACGTCTGGGGCCAAGGGACCACGGTCACCGTCTCCTCAGCATCCCCG
Lyme4_acute_IgH_1502462_Random_A9_T2	GCAGTCTGGAGCAGAGGTGAAAAAGCCGGGGGAGTCTCTGAAGATCTCCTGTAAGGGTTCTGGATACAGCTTTACCAGCTACTGGATCGGCTGGGTGCGCCAGATGCCCGGGAAAGGCCTGGAGTGGATGGGGATCATCTATCCTGGTGACTCTGATACCAGATACAGCCCGTCCTTCCAAGGCCAGGTCACCATCTCAGCCGACAAGTCCATCAGCACCGCCTACCTGCAGTGGAGCAGCCTGAAGGCCTCGGACACCGCCATGTATTACTGTGCGAGACTTCCTTGTAGTAGTACCAGCTGCTATCCGTTCTGGTTCGACCCCTGGGGCCAGGGAACCCTGGTCACCGTCTCCTCAGGGAGTGCATCC
Lyme4_acute_IgH_1502463_Random_A10_T2	CAGGAGTCGGGCCCAGGACTGGTGAAGCCTTCACAGACCCTGTCCCTCACCTGCACTGTCTCTGGTGACTCCATCAGCAGTGGTGATTACTACTGGAGTTGGATCCGCCAGCCCCCAGGGAAGGGCCTGGAGTGGATTGGGTACATCTATTACAGTGGGAGCACCTACTACAACCCGTCCCTCAAGAGTCGAGTTACCATATCAGTAGACACGTCCAAGAACCAGTTCTCCCTGAAGCTGACCTCTGTGACTGCCGCAGACACGGCCGTGTATCACTGTGCCAGAGGGACGAGGTATTACTATGATAGTAGTGGTTATTACGACATTACATACTACTTTGACTACTGGGGCCAGGGAACCCTGGTCACCGTCTCCTCAGGGAGTGCATCCGC
Lyme4_acute_IgH_1502464_Random_A11_T2	GGAGTCGGGCCCAGGACTGCTGAANCCTTCGGAGACCCTGTCCCTCACCTGCAGTGTCTCTGGTGGCTCCATCAGCAGTAGTAGTTACTTCTGGGGCTGGATCCGCCAGCCCCCAGGGAAGGGACTGGAGTGGATTGGGAGTATCTATTATAGTGGGAGTACCCACTACAACCCGTCCCTCAAGAGTCGAGTCACCATATCCGTGGACACGTCCAAGAAGCAGTTCTCCCTGAAGCTGAGCTCTGTGACCGCCGCAGACACGGCTGTCTATTACTGTGCGAGTACTTTCTATGATAGTAGTGGTTATTATATTCAGCAATTTGACTACTGGGGCCAGGGATCCCTGGTCACCGTCTCCTCAGGGAGTGCATCC
Lyme4_acute_IgH_1502465_Random_A12_T2	GGAGTCGGGCCCAGGACTGGTGAAGCCTTCGGAGACCCTGTCCCTCACCTGCACTGTCTCTGGTGGCTCCATCAGTAGTTACTACTGGAGCTGGATCCGGCAGCCCGCCGGGAGGGGACTGGAGTGGATTGGGCGTATCTATGCCAGTGGTGACACCAACTACAATCCCTCCCTCCAGAATCGAGTCACCATGTCAATAGACACGTCCAAAAACGAGTTCGACCTGCAGCTGAGCTCTGTGACCGCCGCGGACACGGCCGTGTATTACTGTGCGAGAATGGTCTCGATACGGGGACCGTATGGTTCGGGGAGTGACTACAATATGGACGTCTGGGGCCAAGGGACCACGGTCACCGTCTCCTCAGGGAGTGCATCCGC
Lyme4_acute_IgH_1502557_Random_T1_A7_T1	GAGGTTTCCTGCAAGGCATCCGGATACACCTTCACCAACTACTATATACACTGGGTGCGACAGGCCCCTGGACAAGGGCTTGAGTGGATGGGAATAATCAACCCTAGTGGTGGTAGCACAAGCTACGCACAGAAGTTCCAGGGCAGAGTCACCATGACCAGGGACACGTCCACGGGCACAGTCTACATGGAGCTGAGCAGCCTGAGACCTGAGGACACGGCCGTGTATTACTGTGCTAGGGGGGGGGGTAGCAGTGGCTGGTACCC
Lyme4_acute_IgM_1502393_Random_T1_A1_T1	GTCTGGGGGAGGCTTGGTAAACCCGGGGGGGTCCCTTAGACTCTCCTGTGCAGCCTCTGGATTCACTTTCAACAGAGCCTGGATGACCTGGGTCCGCCAGGCTCCAGGGAAGGGGCTGGAGTGGGTTGGCCTTATTAGAAGCGAAAGGGATGGTGGGACAGCAGACTTCGCTGCACCCGTGAAAGGCAGATTCACCATGTCAAGAGATGATTCAAAGAATACATTGTATCTGCAAATGAACAGCCTGAAAACCGAGGACACAGCCGTGTATTACTGTACCACAGATTGGATTGGGGGGCCGACTGTAGGGGAGCTCCGTAGTTGGGGCCAGGGTACCCTGGTCACCGTCTCCTCGGGGAGTG
Lyme4_acute_IgM_1502551_Random_T1_A1_T1	TGGGGGAGGCTTGGTAAACCCGGGGGGGTCCCTTAGACTCTCCTGTGCAGCCTCTGGATTCACTTTCAACAGAGCCTGGATGACCTGGGTCCGCCAGGCTCCAGGGAAGGGGCTGGAGTGGGTTGGCCTTATTAGAAGCGAAAGGGATGGTGGGACAGCAGACTTCGCTGCACCCGTGAAAGGCAGATTCACCATGTCAAGAGATGATTCAAAGAATACATTGTATCTGCAAATGAACAGCCTGAAAACCGAGGACACAGCCGTGTATTACTGTACCACAGATTGGATTGGGGGGCCGACTGTAGGGGAGCTCCGTAGTTGGGGCCAGGGTACCCTGGTCACCGTCTCCTCGGGGAGTGCATCC
Lyme4_acute_IgM_1502553_Random_T1_A3_T1	GTGGAGTCTGGGGGAGGCTTGGTACAGCCAGGGCGGTCCCTGAGACTCTCCTGTACAGCTTCTGGATTCACGTTTGGTGATTATGTTATGAGCTGGGTCCGCCAGGCTCCAGGGAAGGGGCTGGAGTGGGTAGGTTTCATTAGAAGTAAACCTTATGGTGAGACAACAGAATATGCCGAGTCTGTGAAAGGCAGATTCATCATCTCAAGAGATGATTCCAAAAGCATCGCCTATCTACAAATGGACAGCCTGAAAACCGAGGACACAGCCGTCTATTACTGTACCAGAGATCGGTGGGGGGTCCCTGTCGGGCGCTTCGGTATGGACGTCTGGGGCCAAGGGACCACGGTCACCGTCTCGTCAGGGAGTGCATCCGCC
Lyme4_acute_IgM_1502555_Random_T1_A4_T1	GGAGTCGGGCCCAGGACTGGTGAAGCCTTCACAGACCCTGTCCCTCACCTGCACTGTCTCTGGTGGCTCCATCAGCAGTGGTAGTTACTACTGGAGCTGGATCCGGCAGCCCGCCGGGAAGGGACTGGAGTGGATTGGGCGTATCTATACCAGTGGGAGCACCAACTACAACCCCTCCCTCAAGAGTCGAGTCACCATATCAGTAGACACGTCCAAGAACCAGTTCTCCCTGAAGCTGAGCTCTGTGACCGCCGCAGACACGGCCGTGTATTACTGTGCGATTGCAGCAGCTGGTACGGGCGGTGCTTTTGATATCTGGGGCCAAGGGACAATGGTCACCGTCTCTTCAGGGAGTGCATCCGCC
Lyme4_acute_IgM_1502556_Random_T1_A6_T1	CTGGTGCAGTCTGGAGCTGAGGTGAAGAAGCCTGGGGCCTCAGTGAAGGTCTCCTGCAAGGCTTCTGGTTACACCTTTACCAGCTATGGTATCAGCTGGGTGCGACAGGCCCCTGGACAAGGGCTTGAGTGGATGGGATGGATCAGCGCTTACAATGGTAACACAAACTATGCACAGAAGCTCCAGGGCAGAGTCACCATGACCACAGACACATCCACGAGCACAGCCTACATGGAGCTGAGGAGCCTGAGATCTGACGACACGGCCGTGTATTACTGTGCGAGATCGCTGGGGGCGCGCAGCTGGCCAAACCGTGGGGTCCCTTCGGCCTACTACTACTACGGTATGGACGTCTGGGGCCAAGGGACCACGGTCACCGTCTCCTCAGGGAGTGCATCC…
Lyme4_acute_IgM_1502558_Random_T1_A8_T1	AGGTGCAGCTGGTGGAGTCTGGGGGAGGCTTGGTACAGCCTGGGGGGTCCCTGAGACTCTCCTGTGCAGCCTCTGGATTCACCTTTAGCAGTTATGCCCTGAGCTGGGTCCGCCAGGCTCCAGGGAAGGGGCTGGAGTGGGTCTCAGGTATTAGTGATAGTGGTGTTAGCACATACCTCGCAGACTCCGTGAAGGGCCGCTTCACCATCTCCAGAGACAATTCCAAGAGCACGCTGTATCTGCAAATGAACAGCCTGAGAGCCGAGGACACGGCCGTATATTACTGTGCGAAGACTATCCACTGGGGATACTACTATTACTACGGTATGGACGTCTGGGGCCAAGGGACCACGGTCACCGTCTCCTCAGGGAGTGCATCCGCCC
Lyme4_acute_IgM_1502560_Random_T1_A11_T1	CTGGTGGAGTCTGGGGGAGGCGTGGTCCAGCCTGGGAGGTCCCTGAGACTCTCCTGTGCAGCCTCTGGATTCACCTTCAGTAGCTATGGCATGCACTGGGTCCGCCAGGCTCCAGGCAAGGGGCTGGAGTGGGTGGCAGTTATATCATATGATGGAAGTAATAAATACTATGCAGACTCCGTGAAGGGCCGATTCACCATCTCCAGAGACAATTCCAAGAACACGCTGTATCTGCAAATGAACAGCCTGAGAGCTGAGGACACGGCTGTGTATTACTGTGCGAAGGATGGCTACTATGATAATAGTGGTTATTACCTTCCTGACTACTGGGGCCAGGGAACCCTGGTCACCGTCTCCTCAGGGAGTGCATCCGCC
Lyme12_acute_IgA_1502892_Random_A7_T1	AGGTGCAGCTGCAGGAGTCGGGCCCAGGGCTGGTGAAGCCTTCGGAGACCCTGTCCCTCTCCTGCACTGTCTCCGGTGCCTCCATCAGTGGTCACTACTGGAGCTGGATCCGGCAGACCCCAGGGAAGGGACTGGAATGGATTGCGTATATTTGGTACAGTGGGAGCACCACCTACAACCCCTCCCTCAAGAGTCGAGCCACCATTTCAATGGACACGTCCAAGAACCAGTTCTCCCTGAAGATGACCTCTGTGACCGCTGCGGACACGGCCGTCTATTTCTGTGCGAGCACCCGCATTACGATCTCTGAGTTCGTTATTATAGGTCCTTTTGACTACTGGAGTCAGGGAACCCTGGTCACCGTCTCCTCAGCATCCCCGACCAGCCCCAAGGTC
Lyme12_acute_IgG_1502872_Random_A11_T0	CAGCTGGTGCAGTCTGGGGCTGAGGTGAAGAAACCTGGGGCCTCAATGAAGGTCTCCTGCAAGGTTCCCGGATACACCCTCAGTGAATTATCCATGCACTGGGTGCGACAGGCTCCTGGAAAAGGGCTTGAGTGGATGGGAGGTTTTGATCCTGAAGATGATGAAACAATCTACGCACAGAAGTTCCAGGGCAGAGTCACCATGACCGAGGACACATCGACAGACACAGCCTATATGGAACTGAGTAGCCTGAGATTTGAGGACACGGCCGTGTATTACTGTGCAACAGCCCCGTATAGCGGCAGCTGGTTTGACTACTGGGGCCAGGGAACCCTAGTCACCGTCTCCTCACCCTCCACCAAGGGCCCATCCGT
Lyme12_acute_IgM_1502868_Random_A1_T0	AGACCCTGTCCCTCACGTGCACTGTCTCTGGTGGGTCCATCAGTCCTTACTACTGGAGCTGGATGAGGCGGCCCCCAGGGAGGGGACTGGAATACATTGGGTGGATCTATTACAATGGGAACACCTACTACAACCCCTCCCTCGAGAGTCGCGTCACCATATCACTAGACACGTCCAAGAATCAGGTCTCCCTACGTCTGACCTCTGTGACCGCTGCGGACACGGCCGTCTATTACTGTGCGAGAACCGTGGCTTACACGTCATTTTTTGACTACTGGGGCCAGGGAGCCCTGGTCTCCGTCTCCTCTGGGAGTGCATCCGCCCCAACCCTTTT
Lyme12_acute_IgM_1502869_Random_A2_T0	AGGTACAGCTGCAGCAGTCAGGTCCAGGACTGGTGAAGCCCTCGCAGACCCTCTCACTCACCTGTGCCATCTCCGGGGACAGTGTCTCTAGCAACAGTGCTGCCTGGAACTGGATCAGGCAGTCCCCATCGAGAGGCCTTGAGTGGCTGGGAAGGACATACTACACGTCCAAGTGGTATAATGATTATGCAGTATCTGTGAAAAGTCGAATAACCATCAAGCCAGACACATCCAAGAACCAGTTCTCCCTGCAGTTGAACTCTGTTACTCCCGAGGACACGGCTGTCTATTACTGTGCGAGAGGGCGCCTGTCACTATATTACTTCTACTACTCTTACATGGACGTCTGGGGACAAAGGGACCACGGTCACCGTCTCCTCAGGGAGTGCATCCGCCCCA…
Lyme12_acute_IgM_1502870_Random_A7_T0	AGGTGCAGCTGGTGGAGTCTGGGGGAGGCTTGGTCCAGCCGGGGGGGTCCCTGAGACTCTCCTGTGCAGCCTCTGGATTCACCTTTAGTGACTATTGGATGAGCTGGGTCCGCCAGGCTCCAGGGAAGGGGCTGGAGTGGGTGGCCAATATAAAGCAAGATGGAAGTGAGCAAAACTATGTGGACTCTGTGAAGGGCCGATTCACCATCTCCAGAGAAAACGCCAAGAACTCACTGTATCTGCAAATGAACAGTCTGAGAGCCGAGGACACGGCTGTGTATTACTGTGCGAGAGATTCAGGCCCGGTGCCGTATTACTCTGATAGTAGTGGGTATTATGGCTACTGGGGCCAGGGAACCCTGGTCACCGTCTCCTCAGGGAGTGCATCCGCCCCAACCC…
Lyme12_acute_IgM_1502893_Random_A8_T1	AGGTGCAGCTGGTGGAGTCTGGGGGAGGCGTGGTCCAGCCTGGGAGGTCCCTGAGACTCTCCTGTGCAGCCTCTGGATTCACCTTCAGGAGCTATGGCATGCACTGGGTCCGCCAGGCTCCAGGCAAGGGGCTGGAGTGGGTGGCAGTTATATCATTTGATGGAGGTAATAAATACTATGCAGACTCCGTGAAGGGCCGATTCACCATCTCCAGAGACAATTCCAAGAACACGCTGTATCTGCAAATGAACAGTCTGAGAGCTGAGGACACGGCTGTGTATTACTGTGCGAAAGATGGGCCTACTTCCGGGGTCGGTGACTACTTTGACTACTGGGGCCAGGGAACCCTGGTCACCGTCTCCTCAGGGAGTGCATCCGCCCCAACCCTTTT
Lyme12_acute_IgM_1502904_Random_A10_T2	TCACCTTGAAGGAGTCTGGCCCTACGCTGGTGAAACCCACACAGACCCTCACGCTGACCTGCACCTTCTCTGGATTCTCACTCAGAACTGATGAAGTGGGTGTGGCCTGGATCCGTCAGCCCCCAGGAAAGGCCCTGGAGTGCCTTGCAATTATTTATTGGAATGATGATAAGCGCTACAGCCCATCTCTGAGGAACAGGCTCACCGTCACCAAGGACACCTCCAGAAACCAGGTGGTCCTTACAGTTACCAACATGGACCCTTTCGACACAGCCACATATTTCTGTGCACGCATTGCGATTTCATATTATTATGATAATAGTGGCCATATCCCCGACTACTGGGGCCAGGGAACCCTGGTCACCGTCTCCTCAGGGAGTGCATCCGCCCCAACCCTTT…
Lyme12_acute_IgM_1502905_Random_A11_T2	AGGTGCAGCTGCAGGAGTCGGGCCCAGGACTGGTGAAGCCTTCGGAGACCCTGTCCCTCACCTGCACTGTCTCTGGCGACTCCATCGGTACTTACTTCTGGAGTTGGATCCGGCAGCCCGCCGGGAAGGGACTGGAGTGGATTGGGCGTATCTATATCACTGGGAACACCAACTACAACCCCTCCCTCAAGAGTCGACTCACCCTGTCAGTGGACACCTCCAAAAACCAGTTCTCCCTGAAGCTGAGTTCTGTGACCGCCGCGGACACGGCCGTCTATTACTGTGCGAGAGATGGCTATAAGAGCAGCCTAGGTGGCCAATATGACTACTGGGGCCAGGGAATCCTGGTCACCGTCTCCTCAGGGAGTGCATCCGCCCCAACCCTTTTC
Lyme7_acute_IgA_1600642_Random_C8_T0	GGTGGAGTCTGGGGGAGGCGTGGTCCAGCCTGGGAGGTCCCTGAGACTCTCCTGTGCAGCCTCTGGATTCACCTTCAGTAGCTATGCCATGCACTGGGTCCGCCAGGCTCCAGGCAAGGGGCTGGAGTGGGTGGCAATTGTATCATATGATGTAACTACTAAATACTATGCAGACTCCGTGAAGGGCCGATTCACCATCTCCAGAGACAATTCCAAGAACACGCTGTTTCTGCAAATGAACAGCCTGAGAACTGAGGACACGGCTGTCTATTACTGTGCGAGGCAGCTATTATACGATGATGCTTTTGATATCTGGGGCCAAGGGACAATGGTCACCGTCTCTTCAGCATCCCC
Lyme7_acute_IgA_1600644_Random_C3_T0	GTCTGGGGGAGGCTTGGTCCAGCCTGGGGGGTCCCTGAGACTCTCCTGTGTAGCCTCTGGATTCACCTTTAGTAGTTATTGGATGAGCTGGGTCCGCCAGGCTCCAGGGAAGGGGCTGGAGTGGGTGGCCAACATAAAGCAAGATGGAAGTGAGAAATACTATGTGGACTCTGTGAAGGGCCGATTCACCATCTCCAGAGACAACGCCAAGAACTCACTGTATCTGCAAATGAACAGCCTGAGAGCCGAGGACACGGCTGTGTATTACTGTGCGAGAGATAATAGCAGGGCCTGGAATTACTACTTCGATCTCTGGGGCCGTGGCACCCTAGTCACCGTCTCCTCAGCATCCCCGTCTGGGGGAGGCTTGGTCCAGCCTGGGGGGTCCCTGAGACTCTC…
Lyme7_acute_IgA_1600645_Random_C9_T0	AGTCTGGGGCTGAGGTGAAGAAGCCTGGGGCCTCAGTGAGGGTCTCCTGCAAGGCCTCTGGATACACCTTCACCGGCTACTATATGCACTGGGTGCGACAGGCCCCTGGACAAGGGCTTGAGTGGATGGGATGGATCAACCCTAATAGTGGTGCCACAAAGTATGCACACAACTTTCAGGGCAGGGTCACCATGACCAGGGACACGTCCATCACCACAGCCTACATGGAGCTGAGCAGGCTGAGATCTGACGACACGGCCGTCTATTACTGTGCGAGAGAGGGGGAAAGCAGCTCGTCCTTGGTGCGGTTCGACCCCTGGGGCCAGGGAACCCTGGTCATCGTCTCCTCAGCATCCCCGACCAGCCCCAAGG
Lyme7_acute_IgA_1600651_Random_F7_T1	AGGTGCAGCTGGTGGAGTCTGGGGGAGGCTTGGTACAGCCGGGAGGGTCCCTGAGACTCTCCTTTGCAGCCTCTGGATTCACCCTCAGTTATTATTACAAGAGCGGGGTCCGCCAGGCTCTCGGGAGGGGACTGGATTGGGTCGACTTCATTAGAAACCTAGGTAATGGTGGGACAAGAGAACAGACCACGTCTGTGAAGGCCGGTTCACCTTCTCAGGAGATGACTCCAAAAGCATCACCCATCTGCAAGTGAACAGCCTGAAAACAGAGGACATGGCCGTGCATCACTGTTCCAGAGCGGGAGGCTGCGATATTGCAGTGGTAGTAACTGCTACTTTGGCACTTACTGCATGGACGTCTGGGGCAAGGGGACCACGGTCACCGTCTCCTCAGCATCC…
Lyme7_acute_IgA_1600655_Random_F2_T1	GGAGTCGGGCCCAGGACTGGTGAGGCCTTCGGAGACCCTGTCCCTCACCTGCAGTGTCTCTGGCGACTCCATCACTTCTTATTCCTGGGCCTGGATCCGGAAGTCCGCCGGCAAAGAATTCGAATGGATCGGGCGTCTCTCCACCACTGGGAGCAGCAATCGCAATCCCTCCCTCAAGAGTCGAGTCACCATGTCGCGAGACACGTCCAAGAACCAGTTGTCACTGAAGCTGACCTCTGTGACAGCCGCGGACACGGCCGTCTATTATTGTGCGAAGGTCTTGGTCAATGACGGTGATTACTTTGACCAGTGGGGCCAGGGAACCCTGGTCACCGTCTCCTCAGCATCCCC
Lyme7_acute_IgA_1600667_Random_A10_T2	AGGTGCAGCTGGTGGAGTCTGGGGGAGGCTTGGTACAGCCTGGGGGGTCCCTGAGACTCTCCTGTGCAGCCTCTGGATTCAACTTTAGCACCTACGCCCTGAGCTGGGTCCGCCAGGCTCCAGGGAAGGGACTGGAGTGGATTTCAGCCATTAGTGGTGATTCTTTTAAAACATACTACGCAGACTCCGTGAAGGGCCGGTTCACCGTCTCCAGAGACAATTCTAAGAATACCCTATATGTGCAAATGAACAGCCTGAGAGCCGACGACACGGCCGTATATTACTGTGCGAAAGATAGGGAGATCTCGGTTTTTGGAGTGGACCCCGATGCTTTTGATATCTGGGGCCAAGGGACAATGGTCACCGTCTCTTCAGCATCCCCGACCAGCCCCAAGGT
Lyme7_acute_IgA_1600674_Random_A5_T2	GTGGAGTCTGGGGGAGGCTTGGTCAAGCCTGGAGGGTCCCTGAGACTCTCCTGTGCAGCCTCTGGATTCACCTTCAGTGACTACTACATGAGCTGGGTCCGCCAGGCTCCAGGGAAGGGGCTGGAGTGGATTACATACATTAGTGGTACTGGTAAAACCACACACTACGCAGACTCTGTGAAGGGCCGATTCACCGTCTCCAGGGACAACGCCAAGAACTCACTGTATCTGCAAATGAACAGCCTGAGAGCCGAGGACACGGCCGTGTATTACTGTGCGAGGCCCCCAATAGTGGGAGTTCCCTTCTACGGTATGGACGTCTGGGGCCAAGGGACCACGGTCGCCGTCTCCTCAGCATCCCC
Lyme7_acute_IgA_1600682_Random_A12_T2	GTGCAGCTGGTGGAGTCTGGGGGAGGCTTGGTACANCCTGGGGGGTCCCTGAGACTCTCCTGTGCAGCCTCTGGATTCACCTTTAGCAGCTATGCCATGAGCTGGGTCCGCCAGGCTCCAGGGAAGGGGCTGGAGTGGGTCTCAGCTATTAGTGGTAGTGGTGATAGCACATACTACGCAGACTCCGTGAAGGGCCGGTTCACCATCTCCAGAGACAATTCCAAGAACACGCTGTATCTGCAAATGAACAGCCTGAGAGCCGAGGACACGGCCGTATATTACTGTGCGAAAGATCTCCTTCGGGACATTGTACTAATGGTGCATGATTTGGCCCTTGACTACTGGGGCCAGGGAACCCTGGTCACCGTCTCCTCAGCATCCCCGACCAGCCCCAAGGTC
Lyme7_acute_IgA_1600855_Random_C10_T0	AGGTGCAGCTGCAGGAGTCGGGCCCACGACTGGTGAACCCTTCGGAGACCCTGTCCCTCACCTGCTCGATGTCTGGTGGGTACATCAGCCCTTACTACTGGAATTGGATCCGGAAGCCCCCAGGGAAATCACTGGAGTGGATTGGGTACATCCATCATACTGGGCCCACTCATTATAATCCGTCCCTCGAGAGTCGAGTCACCATGTCAGTGGACGTGTCTAACAACCAGATCTCCCTGACGATGGCCTCTGTGACCGCTGAGGACACGGCCGTCTATTTCTGTGCGAGGCTCAGTACCACGTGCCAACAAGGCGAATGCTTCGACTACGTGGACGTCTGGGGCGAGGGCACCACGGTCACCGTCTCCTCAGCATCCCCGACCAGCCCCAAGGAGGTGC…
Lyme7_acute_IgA_1600857_Random_F6_T1	GGTGCAGCTGGTGGAGTCTGGCGGAGGCTCGGTACAGCCTGGCCGGTCCCTGAGACTCTCCTGTGCAGCCTCTGGATTCACGTTTCCTGACCATGCCATGCACTGGGTCCGACAAGCTCCAGGGAAGGGCCTGGAGTGGGTCTCCAGTATTAGTTGGAATAGTGGAAACATAGCCTATAGGGACTCTGTGAAGGGCCGATTCTCCATCTCCAGAGACAACGCCAAGAACTCTCTCTATCTGGAAATGAGCAGTCTGAAGACTGAGGACACGGCCTTATATTACTGTGCAAAAGATCTGGTTGCGGCTTGCAGCGGTGAGACCTGCGCTACTCCTGACCACTGGGGCCGGGGAACCCTGGTCACCGTCTCCTCGGCATCCCCGACCAGCCCCAAGGTC
Lyme7_acute_IgA_1600858_Random_A1_T2	GGTGCAGCTGGTGGAGTCTGGGGGAGACTTGGTCCAGCCTGGGGGGTCCCTGAGACTCTCCTGTGCAGCCTCTGGATTCACCTTTAGTAGCTATTGGATGAGCTGGGTCCGCCAGGCTCCAGGGAAGGGGCTGGAGTGGGTGTCCAACATAAAACAAGATGGAAGTGAGAAATACTATGTGGACTCTGTGAAGGGCCGATTCACCATCTCCAGAGACAACGCCAAGAACTCACTTTTTCTGCAAATGAACAGCCTGAGAGCCGAAGACACGGCTGTATATTACTGTGCGAGAGATGTCACGGTGAGAGACAGCTATGCCAAAGGGGGTGATCCTTTTGATATCTGGGGCCAAGGGACAATGGTCACCGTCTCTTCAGCATCCCCGACCAGCCCCAAGGTC
Lyme7_acute_IgG_1600640_Random_C2_T0	GGAGTCTGGGGGAGGCGTGGTCCAGCCTGGGAGGTCTCTGAGACTCTCCTGTGCAGCCTCTGGATTCACCTTCAGTAGCTATGGAATGCACTGGGTCCGCCAGGCTCCAGGCAAGGGGCTGGAGTGGGTGGCACTTATATTACATGATGGAAGTACTAAAGACTATGCAGACTCCGTGAAGGGCCGATTCACCATCTCCAGAGACAATTCCAAGAACACACTGTATCTGCAAATGAACAGTCTGAGAGCTGAGGACACGGCTGTGTATTACTGTGCGAAAGACCTTATACCAGCTGCTATATACACCTTCTTTGACTACTGGGGCCAGGGAACCCTGGTCACCGTCTCCTCAGCCTCCACCAA
Lyme7_acute_IgG_1600643_Random_C11_T0	AGTCCGGGGGAGGCTTAGTTCAGCCGGGGGGGTCCCTGAGGCTCTCCTGTGCAGCCTCTGGATTCTCCTTCAGCAGTTACTGGATTCACTGGGTCCGCCAAGCTCCAGGGAAGGGCCCGGTCTGGGTCTCACGTATCAAAAGTGATGGGAGTACCACAATTTACGCGGACTCCGTGAAGGGCCGATTCACCACCTCCAGAGACAACTCCAAGAACACGGCATATCTGCAAATGAACAACCTGCGAGTCGAGGACACGGCTGTCTATTATTGTACAAGAAGTTGGGGATATAATGGAAACTACTTCGACTTCTTTGACTACTGGGGCCAGGGAACCCTGGTCACCGTATCCTCAGCTTCCACCAAGGG
Lyme7_acute_IgG_1600649_Random_F1_T1	TCACCTTGAAGGAGTCTGGTCCTACGCTGGTGAAACCCACACAGACCCTCACGCTGACCTGCAGCTTCTCTGGGTTCTCACTCAGCACTAGTGGAGTGAGTGTGGGCTGGATCCGTCGGTCCCCAGGAAAGGCCCTGGAGTGGCTTTCACTCATTTATTGGGATGACGATAAGCGCTACATCCCATCTCTGAAGAGCAGACTCACCGTCACCAAGGACAGGTCCACAAACCATGTGGTCCTTACAATGACCAACATGGACCCTGTGGACACAGCCACATATTACTGTGCACACAGGCATTATGAAAGAAGGGCTTTTGATATCTGGGGCCAAGGAATAATGGTCACCGTCTCTTCAGCCTCCACCAAGGGCCCATC
Lyme7_acute_IgG_1600650_Random_F4_T1	CAGCTGGTGGAGTCTGGAGGAGGCTTGGTCCAGCCGGGGGGGTCCCTGAGACTCTCCTGTGCAGCCTCCGGATTCACATTCACGAGTGGCTATTTCAGTTGGGTCCGTCAGGCTGCAGGAAAGGGACCGGAGTGGGTCGCTCTCATCTTTCCCGATGGTTCCTCATATTACGCAGATTCCGTGAAGGGCCGCTTCGCCGTCTCCAGAGAGACCTCCAAGAACACAGTGTATCTTCACATGGATAGTCTCACATCCGAAGACACGGCCCGATATTATTGCGCGAAAGATGGGCGTCATTGTAGTGGTGGTAGTTGCCCGCATGATTTCTGGGGCCAAGGAACCCTGGTCACCGTCTCCTCTGCCTCCACCAAGGGCCCATCCGT
Lyme7_acute_IgG_1600656_Random_F5_T1	GGAGTCGGGCCCAGGACTGGTGAAGCCTTCGGAGACCCTGTCCCTCACCTGCTCTGTCTCTGGTGGCTCCATCAGCAGTCCTCTTTACTACTGGGGCTGGATCCGCCAGCCCCCACGGAAGGGACTGGAGTTGATTGGGAGTATCTATTATAGTGGGGACACCTACTACAACCCGTCCCTCAAGAGTCGAGTCACCATATCCGCAGACACGTCTAAGAACCAGTTCTCCCTGAAGGTGAGCTCTGTGACCGCCGCAGACACGGCTGTTTATTACTGTGCGAGCCTTGGGGATCTTAACGACGGTTTGGACGTCTGGGGCCAAGGGACCACGGTCACCGTCTCCTCAGCCTCCACCAAGGG
Lyme7_acute_IgG_1600658_Random_F11_T1	AGGTGCAGCTGGTGCAGTCTGGGGCTGAAGTGAAGAAGCCTGGGGCCTCAGTGAAAGTCTCCTGCAAGGCCTCAGGATACAGGTTCACCGGCTACTATGTGCACTGGGTGCGACAGGCCCCGGGACAAGGACTTGAGTGGATGGGATGGATCAACCATAACAGTGGTGACACAAAATATGCACAGAAATTTCAGGGTAGGGTCACCATGACCAGGGACACGTCCATCAGCACAGCGTTCATGGAGCTGAGCGGCCTGACATCTGACGACACGGCCGTGTATTTCTGTGCGAGAGATAGCCCCCTCTTTTGTAGTGGTGGTAGCTGCTCCTCTTACCTCCAGTACTGGGGCCAGGGCACCCTGGTCACCGTCTCCTCAGCTTCCACCAAGGG
Lyme7_acute_IgG_1600662_Random_F3_T1	AGGTGCAGCTGGTGCAGTCTGGGGCTGAGGTGAAGAAGCCTGGGTCCTCGGTGAAGGTCTCCTGTAAGGCTTCTGGAGGCACCTTCCGCAGTTACGCTATCAGTTGGATACGACAGGCCCCTGGACAAGGGCTTGAGTGGATGGGAAGCCTCGTCCCTGTCTTTGGCACAGCAAACTACTTACAGAGGTTCCAGGGCAGAATCACAATCACCGCGGACGAGTCCACGACTACAGTCTACATGGAACTGAGCAGCCTGAGATCTGAGGACACGGCCGTTTATTTCTGTGCGAGAGAAAGCCCCTATGGAGAATACTTCCAGTACTGGGGCCAGGGCACCCTGGTCACCGTCTCCTCAGCCTCCACCAAGGG
Lyme7_acute_IgG_1600673_Random_A2_T2	GGAGTCGGGTCCAGGACTGGTGAAGCCGTCACAGACCCTGTCCCTCACCTGCACTGTCTCTCGTGGCTCCCTCTTCGGTGTTGATTACTATTGGAGTTGGATCCGCCAGCCCCCAGGGAAGGGCCTGGAGTGGATGGGGTACATCAATTACAGTGGCAGCGCCTCCTACAACCCGTCCCTCAAGAGTCGCCTTACCATATCAGTAGACACGTCCAGGAATCAGTTCTCCCTGAAGCTGAACTCTGTCACTGCCGCAGACACGGCCGTGTATTTTTGTGCCAGACGTGTTCGGACTCATCTGTTATCGGACAGCTTTGATTACTGGGGCCAGGGAACCCTGGTCATCGTCTCCTCAGCCTCCACCAAGGGCCCATCCGTC
Lyme7_acute_IgG_1600676_Random_A11_T2	TCTCCTGCGAGGCTTCTGGATACACCTTCACCGGCTACTATATGCACTGGGTGCGACAGGCCCCTGGACAAGGGCTTGAGTGGATGGGATGGATCAACCCTAACAGTAGTGGCACAAACTATGAACAGAATTTTCAGGGCAGGGTCACCATGACCAGGGACACGTCCATCAGCACAGCCTACATGGAGCTGAGCAGGCTGAGATCTGACGACACGGCCGTGTATTACTGTGTGAGAGATGATTATAGCAGTGGCTGGGACCTCGATCTCTGGGGCCGTGGCACCCTAGTCACTGTCTCTTCAGCCTCCACC
Lyme7_acute_IgG_1600681_Random_A6_T2	AGGTGCAGCTGGTGGAGTCTGGGGGAGGCCTGGTACAGCCTGGCAGGTCGCTGAGACTCTCCTGTGCAGCCTCTGGATTCACCTTTGATGATTATGCCATGAATTGGGTCCGGCAACGTCCAGGGAAGGGCCTGGAGTGGGTCTCACATATTAGTTGGCATAGTGGTAGCATTGGCTATGCGGACTCTGTGAAGGGCCGATTCACCATCTCCAGAGACAACGCCAAGAACTCCCTGTACCTACAAATGAACAGTCTGAGAGCTGAGGACACGGCCTTGTATTACTGTGCAAAAGACGGAGATTCCTATGGTTCGGGAAATTATCCTAAGATCTACTTTGACTCCTGGGGCCAGGGAACCCTGGTCGCCGTCTCCTCAGCCTCCACCAAGGGCCCAT
Lyme7_acute_IgM_1600635_Random_C4_T0	GGTGGAGTCTGGGGGAGGCTTGGTACAGCCTGGGGGGTCCCTGAGACTCTCCTGTGCAGCCTCTGGATTCTCCTTTAGCAGCTATGCCATGAGCTGGGTCCGCCAGGCTCCAGGGAAGGGGCCAGAGTGGGTCTCAAGTATTAGTAATAGTGCTGATAGCACATACTACGTTGACTCCGTGAAGGGCCGGTTCACCATCTCCAGAGACAATTCCAGGAATATGTTGTATCTGCAAATGAACAGCCTGAGAGCCGAGGACACGGCCATATATTACTGTGCGAAAGTTTACTGGGGCTTTGACTACTGGGGCCAGGGAACCCTGGTCACCGTCTCCTCAGGGAGTGCATCC
Lyme7_acute_IgM_1600636_Random_C7_T0	GGAGTCTGGGGGAGGCGTGGTCCAGCCTGGGAGGTCCCTGAGACTCTCCTGTGCAGTCTCTGGTTTCACCTTCAGTAGTCATGGCATGCACTGGGTCCGCCAGGCTCCAGGCAGGGGGCTGGAGTGGGTGGCATTTATATCATATGATGGAAGTAAAAAATACTATGCAGACTCCGCGAAGGGCCGATTCACCATCTCCAGAGACAATTCCAAGAACACGCTATATATGCAGATGAATAGCCTGAGACCTGAGGACACGGCTGTATATTACTGTGCGAGGGGACCCCGGGGGGGTATAGTGGGAGCTACTCTGGGTCCTCTTGATTACTGGGGCCAGGGAATCCTGGTCACCGTCTCCTCAGGGAGTGCATCCGCC
Lyme7_acute_IgM_1600641_Random_C5_T0	GCAGCTGGTGGAGTCTGGGGGAGACTTGGTCACGCCTGGAGGGTCCCTGAGACTCTCCTGTGCAGCCTCTGGATTCACCTTCAGTGACTACTACATGAGCTGGATCCGCCAGGCTCCAGGGAAGGGGCTGGAGTGGGTTTCATACATTACTGGTAGTGGCAAAAGCATATACTACGCAGACTCTGTGAAGGGCCGATTCACCATCTCCAGGGACAACGCCAAGAACTCTCTGTTTCTGCAGATGAACAGCCTGAGAGCCGAGGACACGGCCATGTATTACTGTGCGAGAGGTCTACAGGGTACATATTGTAATGGTGGTAGCTGCAGGGCCGGGGGCTACTGGGGCCAGGGGACCCTGGTTACGGTCTCTTCAGGGAGTGCATCCGCCCCANCCCTTTT
Lyme7_acute_IgM_1600657_Random_F8_T1	GTGCAGCTGGTGGAGTCTGGGGGAGGCTTAGTACAGCCTGGAGGGTCCCTGAGACTCACCTGTGCAGCCTCTGGATTCATGTTTAATAGTTATGATGTGAACTGGGTCCGCCAGGCCCCAGGGAAGGGGCTGGAGTGGGTTTCATACATTAGTTGTAGTGGTAATACCATATACTACGCAGACTCTGTGAAGGGCCGATTCACCCTCTCCAGAGACAACGCCAAGAACTCACTGTATCTGCAAATGGACAGCCTGAGAGCCGAGGACACGGCTGTTTATTATTGTGCGAGAGATCGTGGATCCACCTGTGGTTACCCCGCGTACTCCATTGACTATTGGGGCCAGGGAACCCTGGTCACCGTCTCCTCAGGGAGTGCATCC
Lyme7_acute_IgM_1600665_Random_A4_T2	AGGTGCAGCTGGTGGAGTCTGGGGGAGGCTTGGCACAGCCTGGGGGGTCCCTGAGACTCTCCTGTGCAGCCTCTGGATTCACCTTTAGCACCTATGCCATGAACTGGGTCCGCCAGGCTCCAGGGAAGGGGCTGGAGTGGGTCTCAGGTCTTCGTGGTAGTGGTAGTAGTACATACCACACAGGCTCCGTGAAGGGCCGGTTCACCATCTCCAGAGACAATTCCAAGAACACGCTGTATCTGCAAATGAACAGCCTCAGGGCCGAAGACACGGCCGGATATTACTGTGCGAAAGCCTTCCGGGCCGGCTGTCCGGACGGTCTTGAGGTCGTGCCAACTGCTATAGAAACGGGCCCCAGGGTGGTTTTCATATCTGGGGCCAGGGGACACTGGTCACCGT…
Lyme7_acute_IgM_1600666_Random_A7_T2	CAGGAGTCGGGCCCAGGACTGGTGAAGCCTTCGGAGACCCTGTCCCTCACCTGCGCTGTCTCTAGTTACTCCATCAGCAGTGATTACTATTGGGGCTGGATCCGGCAGCCCCCAGGGCAGGGGCTGGAGTGGATTGGGAGTATCTATCACAGCGGGAGCACCTACTACAACCCGTCCCTCAAGAGTCGAGTCAGCATATCAGTAGACACGTCCAAGAACCAGTTCTCCTTGAAGGTGACCTCTGTGACCGCCGCTGACACGGCCGTGTATTACTGTACGAGAGGGGACAACTGGAAGGTTGACTACTGGGGCCACGGAACCCTGGTCACCGTCTCCTCAGGGAGTGCATCCGCCCCAACCCTTTTC
Lyme7_acute_IgM_1600856_Random_C6_T0	AGGTGCAGCTGGTGGAGTCTGGGGCTGAGGTGAAGAAGCCTGGGGCCTCAGTGAAGGTCTCCTGCAAGGCTTCTGGATACACCTTCAGCAGTTATGATATCCACTGGGTGCGACAGGCCACTGGACAAGGGCTTGAGTGGATGGGATGGATGAACCCTAACAGTGGTAACACAGGCTATGCACAGAAGTTCCAGGGCAGCGTCACCATGACCAGGAACACCTCCATAAGCACAGCCTACATGGAGCTGAGCAGCCTGAGATCTGAGGACACGGCCGTGTATTACTGTGCGAGAGGGGGCAGCTCGCCCTATTACTACGGTATGGACGTCTGGGGCCAAGGGACCACGGTCACCGTCTCCTCAGGGAGTGCATCCGCCCCAACCCTTTT
Lyme3_acute_IgA_1501760_Random_A6_T1	GCAGTCTGGAGCAGAGGTGAAAAAGCCCGGGGAGTCTCTGAAGATCTCCTGTAAGGCTTCTGGATACAGCTTTAGCAGCTACTGGATCGGCTGGGTGCGCCAGAAGCCCGGGAAAGGCCTGGAGTGGATGGGGATCATCTATCCTCGTGACTCTTATAGCAAATACAGTCCGTCCTTCCAAGGCCAGGTCACCATCTCAGCCGACAACTCCATCAACACCGCCTACCTGCAGTGGGGCAGCCTGAAGCCCTCGGACACCGCCATGTATTACTGTGCGAGGTCTTCCGGATATAGCAGCTCGTCATTTGAGTATTGGGGCCAGGGAATCCTAGTCACCGTCTCCTCAGCATCCCCG
Lyme3_acute_IgA_1501762_Random_A8_T1	GTCTGGGGCTGAGGTGAAGAAGCCTGGGTCCTCGGTGAAGGTCTCCTGCAAGGCTTCTGGAGACAACTTGAAAAATTTTGCTATCAGCTGGGTGCGACAGGCCCCTGGACAAGGGCTGGAGTGGGTGGGAGGCATCGTCCCTACATTTCGCACAACAAACTACGCACAGAAGTNGCAGGGCAGAGTCACGATCACCGCGGACGAATCCACGAACACAGCCTACATGGAATTGAGCAGTCTGACATCTGACGACACGGCCGTGTATTACTGTGCGAGAGAGGACGCCCTACTTCTGGAAGGCGGGGGCGCTATGGACGTCTGGGGCCAAGGGACCACGGTCACCGTCTCGTCAGCATCCCC
Lyme3_acute_IgA_1501869_Random_A7_T2	TGGAGTCTGGGGGAGGCTTGGTAAAGCCTGGGGGGTCCCTTAGACTCTCCTGTGCAGCCTCTGGAGTCACTTTCAGTAACGCCTGGATGACCTGGGTCCGCCAGGCTCCAGGGAAGGGGCTGGAGTGGGTTGGCCGTATTAAAAGCAAAACTGAAGGTGGGACAACAGACTACGCTGCACCCGTGAAAGGCAGATTCACCATCTCAAGAGATGATTCAAAAAAGACGCTGTATCTGCAAATGAACAGCCTGAAAACCGAGGACACAGCCGTGTATTACTGCACCTCGATGGGAAGTGGATACACCCTCGGCCAAGGGACCACGGTCACCGTCTCCTCAGCATCCCCGA
Lyme3_acute_IgA_1501870_Random_A11_T2	GGAGTCTGGGGGAGGCTTGGTAGAGCCTGGGGGGTCCCTTAGACTCTCCTGTGAAGCCTCTGGATTCGATTTCATTAATGCCTGGATGAGCTGGGTCCGCCAGGCTCCAGGGAAGGGACTGGAGTGGGTTGGCCGTATTAAAAACAAAGATGGAGGTGAGGCAACAGACAATGCTGCACCCGTGAAAGGCAGATTCAGCATCTCAAGAGATGATTCAAGGAACACACTGTATCTGCAAATGAACAGCCTGAAAACCGAGGACACAGCCGTGTATTACTGTACCAGCTTCATTAAGCATGACTCTAATGGTAATCCGACGTCCAATATCTGGGGCCAGGGAACCCTGGTCACCGTCTCCTCAGCATCCCCG
Lyme3_acute_IgG_1501755_Random_A1_T1	CTGGGGCTGGGGTGAAGAAGCCTGGGGCCTCAGTGAAGGTCTCCTGCAAGGCTTCTGGATACACCTTCACCAATTACGATATCAATTGGGTGCGACAAGTCTCGGGACAAGGATTTGAGTGGCTGGGATGGATGAACCCCAAAGCTGGAAACACAGGCTTTGCAGAAGAGTTTCGGGGCAGAATCTCCTTCATGAGGGACACCTCCGAAAACACAGCCTACATGGAGTTGACAAACCTGAAAGTCGAGGACACGGCCGTCTATTACTGCGCGAGACGCGTCGTGGAAGGCCGTCGTGGAGCTGACACATTTGATGTCTGGGGCCAAGGGACAATGGTCATCGTCTCTTCAACCTCCACCAA
Lyme3_acute_IgG_1501756_Random_A2_T1	TGGGGCTGAGGTGAAGAAGCCTGGGGCCTCAGTGAAGGTCTCCTGCAAGGCTTCCGGATACACCTTCACCGACTATTATTTACACTGGGTACGGCAGGCCCCTGGACAAGGGCTTGAGTGGATGGGATGGATCAACCCTAACAGTAGTGGCACGACCTACACACAGCAGTTTCAGGACAGGGTCACCTTGACCAGGGACAGGTCCATCAACACAGCCTACATGGAACTGAAGTGGCTGAGATCTGACGACACGGCCGTATATTACTGTGCGAGAGATTTTCGGAACTACGGTATGGACGTCTGGGGCCAAGGGACCACGGTCACCGTCTCCTCAGCCTCCACCAA
Lyme3_acute_IgG_1501757_Random_A3_T1	AGGAGTCCGGCTCAGGACTGGTGAAGCCTTCACAGACCCTGTCCCTCACCTGCACTGTCTCTGGTGGCTCCATCAGCAGGGGTGGTTACTCCTGGAGCTGGATCCGGCAGCCACCAGGGGGGGGCCTGGAGTGGATTGGGTACATCTATCATAGTGGGAGCACCAAGTACAACCCGTCCCTCAAGAGTCGAGTCACCATATCAGTAGACACGTCCAAGAACCAGTTCTCCCTGAAGCTGACCTCTGTGACCGCCGCGGACACGGCCGTGTATTACTGTGCCAGAGATCATGACAGTGGATACACCTATGGGAACGAGGGAGACAACTGGTTCGACCCCTGGGGCCAGGGAACCCTGGTCACCGTCTCCTCAGCCTCCACCAA
Lyme3_acute_IgG_1501759_Random_A5_T1	CAGTCTGAGGCTGAGGTGAAGAAGCCTGGGGCCTCAGTGAAGGTTTCCTGCAAGGCTTCTGGATACAGCTTCACTAGTTATGNTATGCATTGGGTGCGCCAGGCCCCCGGACAAAGGCTTGAGTGGATGGGATGGATCAACGCTGGCAATGGTAACACAAAATATTCACAGAAGTTGCAGGACAGAGTCACCATTACCGGGGACACATCCGCGAGCACAGCCTACATGGAACTGAGCAGCCTGAGATCTGAAGACACGGCTGTGTATTACTGTGCGAGAGATCTAAGGCCCGTGGGAGCTCACTATCTCAACCTACACTACTGGGGCCAGGGAACCCTGGTCACCGTCTCCTCAGCCTCCACCAA
Lyme3_acute_IgG_1501763_Random_A9_T1	GGAGTCCGGGGGAGGCTTAGTTCAGCCTGGGGGGTCCCTGAGACTCTCCTGTGCAGCCTCTGGATTCACATTCAGTAGCTACTGGATGTACTGGGTCCGCCAAGGTCCAGGGAAGGGGCTGGTGTGGGTCTCACGTATTAATAGTGATGGGAGTAGGACAAACTACGCGGACTCCGTGAAGGGCCGATTCACCATCTCCAGAGACAACGCCAAGAACACGCTGTATCTGCAAATGAACAGTCTGAGAGCCGAGGACACGGCTGTATATTACTGTGCAAGAGATTTTAGGGGCGGTATGGACGTCTGGGGCCAAGGGACCACGGTCACCGTCTCCTCAGCCTCCACCAA
Lyme3_acute_IgG_1501764_Random_A11_T1	CTGGCGCTGAGGTGAAGAAGCCTGGGTCCTCGGTGAAGGTCTCCTGCAGGGCGTCTGGAGGCACCTTCAGCAACAATGCTATCAGCTGGGTGCGCCAGGCCCCTGGACAGGGGCTTGAGTGGATGGGGGGGTGGCTCCCTACCTTTGGGAGACCGAACTACCCACAGAAGTTCCAGGGCAGAATCACCATCACCGCGGACGAATCCGCGAACACAGTCTACATGGAGTTGAGTAGCCTGAGATCTGAGGACACGGCCGTGTTTTTTTGTGCGAGTGGGCCCGAAAAGAACGGTGGTAGTTATGGCTTCTACGGTATGGACGTCTGGGGCCAGGGGACCGCGGTCACCGTCTCCTCTGCCTCCACCAA
Lyme3_acute_IgG_1501765_Random_A12_T1	GGAGTCGGGCCCAGGACTGGTGAAGCCTTCGGAGACCCTGTCCCTCACCTGCATTGTCTCTGGTGGCTCCATCACCAATAATAATTACTACTGGGGCTGGATCCGCCAGTCCCCAGGGAAGGGACTGGAGTGGATTGGGCATATTTATTATAGTGGGAGCACCTACTACAACCCGTCCCTCAAGAGTCGAGTCACCATATCCGTGGACACGTCCAAAAACCAGTTCTCCCTGAGGCTGACCTCTGTGACCGCCGCAGACACGGCTGTGTATTACTGTGCGAGACGAGGATACAGCTATGGAGGTAACTCCGGAGAGGTACACTTCTACCACTTTGGCTTGGACGTCTGGGGCCAAGGGACCACGGTCACCGTCTCCTCAGCCTCCACCAA
Lyme3_acute_IgG_1501864_Random_A2_T2	GAGTCGGGCCCAGGACTGGTGAAGCCTTCGGAGACCCTGTCCCTCACCTGCGCTGTCTCTGGTTACTCCATCAGCAGTGGTTACTTCTGGGGCTGGATCCGGCAGTCTCCAGGGAAGGGGCTGGAGTGGATTGGGAGTATCTATGGTAGTGGAAGCATGTTCCACAACCCGTCCCTCAAGAGTCGAGTCACCATGTCACTAGACACGTCCAAGAACCAATTCTCCTTGAAATTGAACTCTGTGACCGCCGCAGACACGGCCGTGTATTACTGTGCGAGAGAGTGGACGGTTGGCGAAATTAATCAGTACTGGTTTTTCGATCTCTGGGGCCGTGGCACCCTGGCCACTGTCTCCTCAGCCTCCACCAAGGG
Lyme3_acute_IgG_1501866_Random_A4_T2	TGGTGGAGTCTGGGGGAGGCGTGGTCCAGCCTGGGAGGTCCCTGAGACTCTCCTGTGCAGCCTCTGGGGTCGACTTCAGTAGATATGGCATGCACTGGGTCCGCCAGGCTCCAGGCAAGGGGCTGGAGTGGGTGGCAGTGATTTCATTTGATGGAAATAGTCAACACTATGGAGACTCCGTGAGGGGCCGATTCACCATCTCCAGAGACGAATCCAAGAACATGCTGTACCTGCAAATGAACAGCCTGAGAGAAGAGGACACGGCTGTGTATTACTGTGCGAAGAGCTTTACGATTACATTTGGGGGACTCATGATTAAGGGGGGCTACTTTGACTACTGGGGCCAGGGAACCCCGGTCACCGTCTCCTCAGCCTCCACCAAG
Lyme3_acute_IgG_1501867_Random_A5_T2	AGTCTGGGGCTGAGGTGAAGAAGCCTGGGGCCTCAGTGAAGGTCTCCTGCAAGGCTTCTGGATACACTTTCACAGACTACTATATACACTGGGTGCGACGGGCCCCTGGACAAGGGCTTGAGTGGATGGGGTGGATCAACCCTAACAGTGGTGGCACAAACTATGCACAGAAGTTTCAGGACTGGGTCACCATGACCAGGGACACTTTCGTCACCACAGCCTACATGGAGCTGAGGCTAAGATCTGACGACACGGCCGTGTATTTCTGTGCGAGGGGCGGTGCGGGGTCCTATTATGGTTCGGGGAGCCCCTTAAACTACTACGGAATGGACGTCTGGGGCCAAGGGACCACGGTCACCGTCTCCTCAGCTTCCACCA
Lyme3_acute_IgG_1501871_Random_A12_T2	CAGTCTGGGGCTGAGGTGAAGAAGCCTGGGGCCTCAGTGAAGGTTTCCTGCAAGGCATCTGGATACACCTTCAGCAACTACTATATGCACTGGGTGCGACAGGCCCCTGGACAAGGGCTAGAGTGGTTGGGAGGAATTAATCCCAGCGGTGGTAGCACAACCCACGCACAGAAGTTCCAGGGCAGACTCACCATGACCAGGGACACGTCCACGAACACAGTCTACATGGAGCTGACCAGTTTGAGATCTGCGGACACGGCCGTGTATTACTGTGCGAGGGGGGCCTCGCTGCGATTCTTGGAGTGGTCATCGGCCGGTGTCCCGAATTACTGGGGCCAGGGAACCCCGGTCTCCGTCTCCTCAGCCTCCACCAAG
Lyme3_acute_IgM_1501758_Random_A4_T1	TCGGGCCCAGGACTGGTGAAGCCTTCGGAGACCCTGTCCCTCACCTGCGCTGTCTCTGGTTACTCCATCAGCAGTGGTTACTACTGGGGCTGGATCCGGCAGCCCCCAGGGAAGGGGCTGGAGTGGATTGGGAGTATCTATCATAGTGGGAGCACCTACTACAACCCGTCCCTCAAGAGTCGAGTCACCATATCAGTGGACACGTCCAAGAACCAGTTCTCCCTGAAGCTGAGCTCTGTGACCGCCGCAGACACGGCCGTGTATTACTGTGCGAGGGGGGGGCAGTATTACTATGATATTAGTAGGGGGGAGTACTGGGGCCAGGGAACCCTGGTCACCGTCTCCTCAGGGAGTGCA
Lyme3_acute_IgM_1501761_Random_A7_T1	TGCAGGAGTCGGGCCCAGGACTGGTGGAGCCTTCACAGACCCTGTCCCTCACCTGCACTGTCTCTGATGGCTCCCTCAGCAGTGGTGATTACTACTGGAGTTGGATCCGCCAGACCCCAGAGACGGGCCTGGAGTGGATTGGGTACATCTATTACAGTGGGACCACCTACTACAACCCGTCCCTCAAGAGTCGAATTACCATATCAGTAGACACGTCCAGGAACCAGTTCTCCCTGAAGCTGACCTCCGTGACTGCCGCAGACACGGCCGTTTATTTCTGTGCCAGGACGCATAGTAGTGGTTACTATTCATTTGACTACTGGGGCCAGGGAACCCTGGTCACCGTCTCCTCAGGGAGTGCAT
Lyme3_acute_IgM_1501865_Random_A3_T2	GGAGTCTGGGGGAGGCTTGGTACAGCCTGGGGGGTCCCTGAGACTCTTCTGTGCAGCCTCTGGATTCACCTTTGCCAGACACGCCATGAGCTGGGTCCGCCAGGCTCCAGGGAAGGGGCTGGAGTGGGTCTCAGGTATTAGTTGTACTGGTACCACATACTACGCAGACTCCGTGAAGGGCCGGTTCACCATCTCCAGAGACCATTCCGAGAACACACTGTATGTGCAAATGAACAGCCTGAGACCCGAGGATACGGCCGTTTATTACTGTGCGAAAGCCGAGGATTGTAGTGGTTATTACTCGAGGCTTTTAGGGTACTGGGGCCAGGGAACCCTGGTCACCGTCTCCTCAGGGAGTGCATCCG
Lyme3_acute_IgM_1501868_Random_A6_T2	AGTCTGGAGCAGAGGTGAAAAAGCCCGGGGAGTCTCTGAAGATCTCCTGTAAGGGTTCTGGATACAGCTTTAGCAGCTACTGGATCCACTGGGTGCGCCAGATGCCCGGGAAAGGCCTGGAGTGGATGGGGATCATCTATCCTGGTGACTCTGATACCAAATATAGCCCGTCCTTCCAAGGCCAGGTCACCATTTCAGCCGACAAGTCCGCCAGCACCGCCTACCTGCAGTGGAACAGCCTGAAGGCCTCGGACACCGCCATGTATTACTGTGCGAGACTCGCATATTGTGGTGGTGACTGTTATTCCCAACTTGACTACTGGGGCCAGGGAACCCTGGTCGCCGTCTCCTCAGGGAGTGCATCC
Lyme11_acute_IgA_1501532_Random_A7_T1	CAGCTGGTGGAGTCTGGGGGAGGCTTGGTTCAGCCTGGAGGGTCCCTGAGACTCTCCTGTGCAGCCTCTGGATTCAATTTTATTGATTATGACATGAATTGGGTCCGCCAGGCTCCAGGGAAGGGGCTGCAGTGGATTTCCTATATTAGTGCTAGTGATAACGTATACTATGCAGAGTCTGTGAGGGGCCGATTCACCGTCTCCAGAGACAACGCCCAGAAGTCACTGTCTCTGCAAATGAACAGCCTGAGAGACGACGACACGGGTGTTTATTACTGTGTGAGAGATTTGCGCGATGCATTACGATTTTTGGAGTGGCCGGCCGCACGGGACTACTACTTCGGTATGGACGTCTGGGGCCAAGGGACCACGGTCACCGTCTCCTCAGCATCCCCGACC…
Lyme11_acute_IgA_1501533_Random_A8_T1	GCAGCTGGTGGAGTCTGGGGGAGGCTTGGTACAGCCTGGAGGGTCCCTGAGACTCTCCTGTGCAGCCTCTGGATTCCCCTTCAGTAGTTATGAAATGAACTGGGTCCGACAGGCTCCAGGGAAGGGGCTGGAGTGGGTTTCATACATTAGTAGTAGTGGTAATACCATGTACTACGCAGACTCTGTGAAGGGCCGATTCACCATCTCCAGAGACAACGCCAAGAACTCACTGTATCTGCAAATGAACAGCCTGAGAGCCGAGGACACGGCTGTATATTACTGTGCGAGAGAAAAGCGGGGGGTTAACTGGGGCCAGGGAACCCTGGTCACCGTCTCCTCAGCATCCCCGACCA
Lyme11_acute_IgA_1501614_Random_A5_T2	GTGCAGTCTGGAGCTGAGGTGAAGAAGCCCGGGGCCTCAGTGAAGGTCTCCTGCAAGGCTTCTGGTTACACCTTTATCAACTACGGTATCAGCTGGGTGCGACAGGCCCCTGGACAAGGGCTTGAGTGGATGGGATGGATCAGCCCTCACAATAGAAACACACACTATGCACTGAGGCTCCACGGCAGAGTCACCATGACCATCGACACATCCACGAGCACAGCCTACATGGAGCTGAGGAGCCTGACATCTGACGACACGGCCGTGTATTACTGTGCGAGGGATCGAGGGGGTATGGCACCAGCTGGAACGTCAGGTGACTACTGGGGCCAGGGAACCCTGGTCACCGTCTCCTCAGCATCCCCG
Lyme11_acute_IgA_1501618_Random_A10_T2	TGAGACTCTCCTGTGCAGCCTCTGGATTCACCTTTGATGATTATGCCATGCACTGGGTCCGTCAAGCTCCAGGGAAGGGTCTGGAGTGGGTCTCGCTTACTAGTGGGGATGGTAGTGACACATACTATGCAGACTCTGTGAAGGGCCGATTCACCATCTCCAGAGACAACAGCAAAACCTCCCTGTATCTGCAAATGAACAGTCTGAGAACTGAGGACACCGCCTTGTATTACTGTGCAAAAGGACTTTTTGGATACAGCTATGGTCAAGACTACTGGGGCCAGGGAACCCTGGTCACCGTCTCCTCAGCATCCCCGACCAGCCCCAAGG
Lyme11_acute_IgA_1502607_Random_A6_T1	GGAGTCGGGCCCAGGACTGGTGGAGCCTTCGGAGACCCTGTCCCTCACCTGCACTGTCTCTGGTGGCTCCATCAGTAGTTATCACTGGAGTTGGATCCGGCAGTCCCCAGGGAAGGGGCTGGAGTGGATTGGGTCTATCCGCTACAGTGGGACAACCAACTACAACCCCTCCCTCCGGAGTCGCGTCACCATGTCAGTCGACACGTCCAAGAACCAGTTCTCCCTGAGGTTGTTCTCTGTGACGGCCGCAGACACGGCCGTTTATTACTGTGCGAGACATAGGTGCGCGTATAGTGGTGGTACCTGCTACTCTTACTACTTCTACTACGGTATGGACGTCTGGGGCCAGGGGACCACGGTCACCGTCTCCTCAGCATCCCCGACCA
Lyme11_acute_IgA_1502711_Random_A11_T2	AGGTGCAGCTGGTGGAGTCTGGGGGAGGCTTGGCACAGCGGGGGGGGTCCCTGAGACTCTCCTGTGTAGCCTCTACATTCACCTTTAGCAGCTATGCCATGACCTGGGTCCGCCAGGCTCCAGGGAAGGGGCTGCAGTGGGTCTCAGCAATTAGTGGTAGTGGCGGGACTACATACTACGCAGACTCCGTGAAGGGCCGGTTCACCATCTCCAGAGACAATTCCAAGAACACGCTGTATCTGCAAATGAACAGTCTGAGAGCCGAGGACACGGCCGTATATTACTGTGCGAAAGAACTAGGATACTGTAGTGGTGGTAGTTGTCACGGGGGGCCGGACGACTATTATGGTATGGATGTCTGGGGCCAAGGGACCACGGTCACCGTCTCCTCAGCATCCC…
Lyme11_acute_IgG_1501611_Random_A2_T2	TGCAGGAGTCGGGCCCAGGACTGGTGACGCCTTCGGAGACCCTGTCCCTCACCTGCACTGTCTCTGGTGTCTCCAGCAGTAGCAACTACAGGAGCTGGATCCGGCAGCCCCCAGGGAATGGCCTGGAGTGGATTGGATATATCTATTACACTGGGAGCACCAACTACAACCCCTCCCTCAAGAGTCGAGTCACCATATCAGAGGACACGTCCAAGAACCAGTTCTCCCTGACGCTGAGCTCTGTGACCGCCGCAGACACGGCCGTCTACTACTGTGCGACTGGAGACATGGGCACATTGCAGGTTGACTTTTGGGGCCAGGGAACCCAAGTCACCGTCTCCTCAGCCTCCACCAAGGGCCCA
Lyme11_acute_IgG_1501613_Random_A4_T2	GGAGTCTGGGGGAGACTTGGCACAGCCGGGGGGGTCCCTGAGACTCTCCTGTGCCGCCTCTGGATTCACCTTTAGCAGCCATGCCATGACTTGGGTCCGCCAGGCTCCAGGGAAGGGGCTGGAGTGGGTCTCAGCTATTGGTGGTACTAGTGGTAACACATACTACGCAGACTCCGTGAAGGGCCGTTTCACCATCTCCAGAGACAATTCCAAGAACACCCTATTTCTGCAAATGAACAGCCTGAGAGCCGAGGACACGGCCCTCTATTACTGTGCGAAAGATCTGAATCATTACGGTGGTAATTCCGGGAACCTCCAACACTGGGGCCAGGGCACCCTGGTCACCGTGTCCTCAGCCTCCACCAAGGGCC
Lyme11_acute_IgG_1501616_Random_A8_T2	TGGTGCAGTCTGGAGCTGAAGTGAAGAAGCCTGGGGCCTCAGTGCAGGTCTCCTGCAAGGCCTCTGGTTACAATTTTACCAGCCACGGTCTCAGCTGGTTGCGACAGGCCCCTGGACAAGGGCTTGAGTGGATGGGCTGGATCAGCACTTACAAAGGTCACACAAACTATGCACAGAAATTCCAGGGCAGAGTCACCATGACCACAGACACATCCACGAGCACAGTCTACATGGAGCTGAGGAGCCTGAGATCTGACGACACGGCCGTGTATTACTGTGCGAAATCCACTCACGGAACGTGGGACCTACTAGCGGGATACTACTTTGACTACTGGGGCCAGGGAACCCTGGTCACCGTCTCCTCAGCCTCCACCAA
Lyme11_acute_IgG_1502605_Random_A1_T1	GGAGTCGGGCCCAGGACTGGTGAAGCCTTCGGAGACCCTGTCCCTCACCTGCACTGTCTCTGGTGGCTCCATCAGTAATTACTACGGGAATTGGATCCGGCAGCCCCCAGGGAAGGGACTGGAGTGGATTGGGTATATCTATTACACTGGGACCACCAGCTACAACCCCTCCCTCAAGAGTCGAGTCACCATATCAGTAGACACGTCCAGGAACCAGTTCTCCCTGAAGCTGAGCTCTGTGACCGCTGCGGACACGGCCGTCTATTACTGTGCGAGGAGTAACTACGGGGACTGGGTCTTCGATCTCTGGGGCCGTGGCACCCTGGTCACTGTCTCCTCAGCCTCCACCAAGG
Lyme11_acute_IgG_1502606_Random_A5_T1	GGTGCAGCTGGTGGAGTCTGGGGGAGGCTTGGTCCAGCGGGGGGGGTCCCTGAGACTCTCCTGTGCAGCCTCGGAATTCACCTTTAGTAGCTATTCGATGACCTGGGTCCGCCAGGCTCCAGGGAAGGGGCTGGAGTGGGTGGCCAACATAAAGGCAGATGGAACTGAGAAATACTATGTGGACTCTGTGAAGGGCCGATTCACCATCTCCAGAGACAACGCCAAGAACTCACTGTATTTGCAAATGAATAGCCTGAGAGCCGAGGACACGGCTGTCTATTACTGTGCGAGAGATTTTCTGGGTGACTACGGATCCGCCTTTGATTTCTGGGGCCAGGGAAGCCTGGTCACCGTCTCCTCAGCCTCCACCAAGGGCCCATC
Lyme11_acute_IgM_1501620_Random_A12_T2	GTCTGGATACACCTTCAGCGATTTGGATATCAACTGGGTACNACAGGCCACTGGACAAGGGCTTGAGTGGATGGGATGGCTGACCCCCAAAAATGGTGTTGCGACCTACGCACAGAACTTCCAGGGCAGAGTCACCATGACCAGGGACACCTCCATAACCACAGCCTACATGGAGCTCAGCGGTCTGACATATGAGGACACGGCCGTGTATTACTGTGCGAGAGGCGTCGACCGTGGGGTTGACTACTGGGGCCAGGGAACCCTGGTCGCCGTCTCCTCAGGGAGTGCATCCGCCCCAACCCTTTTC
Lyme11_acute_IgM_1502609_Random_A12_T1	AGGTGCAGCTGGTGCAGTCTGGGGCTGAGGTGAAGAAGCCTGGGGCCTCAGTGAAGGTCTCCTGCAAGGCGTCTGGATACACCTTCAGCGATTTGGATATCAACTGGGTACGACAGGCCACTGGACACCTCCATAACCACAGCCTACATGGAGCTGAGCGGTCTGACATATGAGGACACGGCCGTGTATTACTGTGCGAGAGGCGTCGACGCTGGGGTTGACTACTGGGGCCAGGGAACCCTGGTCACCGTCTCCTCAGGGAGTGCATCCGCCCCAACCCTTTTC
Lyme9_acute_IgA_1501990_Random_A1_T0	CTGGTGGAGTCTGGGGCTGAGGTGCTGAAGCCTGGGGCCTCAGTGAACATTTCCTGCAAGGCTTCTGGATACTCCCTCAGTAATTATGCTTTCCATTGGGTGCGCCAGGCCCCCGGACAGAGGCTTCAGTGGATGGGATGGATCAATGCTGGCCACGGCAACACAAAATATTCACAGAGGTTCCAGGGCAGAGTCACCATTACCTGGGACACATCCGCGACCACAGCCTACATGGAGCTGAGCAGCCTGAGATCTGAAGACACGGCTGTGTATTTCTGTGCGAGATCCTTGTATAACTGGAATCATGGCCCCAACTTCTACGGTTTGGACCTCTGGGGCCAGGGGACCACGGTCACCGTGTCCTCAGCATCCCC
Lyme9_acute_IgA_1501991_Random_A3_T0	CTGGTGGAGTCTGGGGGAGGCGTGGTCCAGCCTGGGAGGTCCCTGGGACTCTCCTGTGCAGACTCTCGATTAACCCTTAGTACCTCTTTTTTTCACTGGGTCCGCCAGGCTCCAGGCAAGGGGCTGGAGTGGGTGGCAATGTTTTCATATGATGGAAGCAATGTATATTATGCAGACTCCGTGAAGGGCCGATTCGCCTTCTCCAGAGACACTTCCAATAAAATGATGTAGCTGCAAATGAGGAGCCTGAGAATTGAGGACACGGCTGTGTCTTCCTGAGCGAGGGTTGGACCCGTACGATGTTTGGAGTGGTCACACGACCCGACAACCACTAGCACATGGACGTCTGGGGCAAAGGGACCACGGTCACCGTCTCCTCAGGGAGTGCATCC
Lyme9_acute_IgA_1501992_Random_A4_T0	AGTCTGGAGCAGAGGTGAAAAAGGCGGGGGAGTCTCTGAAGATCTCCTGTAAGGGTTCTGGATACAGCTTTAGCAACTACTGGATCGGCTGGGTGCGCCAGATGCCCGGGAAAGGCCTGGAGTGGATGGGGATCATCTATCCTGGTGACTCTGATACCAGATACAGCCCGTCCTTCCAAGGCCAGGTCACCATCTCAGCCGACAAGTCCATCAGTACCGCCTACCTGCAGTGGAGCAGCCTGAAAGCCTCGGACACCGCCATGTATTATTGTGCGAGGTGGGTGGTGACTGGTATTCCCCCTGACTACTGGGGCCAGGGAACCCTGGTCACCGTCTCCTCAGGGAGTGCATCCG
Lyme9_acute_IgA_1502064_Random_A1_T2	AGGTGCAGCTGGTGGAGTCTGGGGGAGGCTTAGTCCAGCCTGGGGGGTCCCTGAAACTCTCCTGTGCATCGTCTGGATTCATCTTCAGTGGCTCTGATTTGCACTGGTTCCGCCAGGCTTCCGGGAAAGGGCTGGAGTGGGTTGGCCGTTTTAGAAGCATAATTAATAATAATTACGCGACAGCATATGCTGCGTCGGTGAAAGGCAGGTTCACCATCTCCAGAGATGATTCAAAGAACATGGCGTATCTGCAAATGAACAGCCTGAAAACCGAGGACACGGCCGTGTATTATTGTACTTATTACAGAATGGACATGACTACGAGGGCCTACTACGGTATGGACGTCTGGGGCCAAGGGACCACGGTCACCGTCTCCTCAGCATCCCCGACC
Lyme9_acute_IgH_1501998_Random_A11_T0	GTCTCTCACTTGCACTGTCTCTGGTGGCTCCATCAGCAGTAGTAGTTACTACTGGGGCTGGATCCGCCAGCCCCCANGAGAGGGGCTGGAGTGGATGGGGAACATCTATTATAGTGGGAACACCTACTACAACCCGTCCCTCGAGAGTCGAGTCACCATATCCGTAGACACGTCCAAGAACCAGTTCTCCCTGAAGCTGAGCTCTGTGACCGCCGCAGACACGGCTGTGTATTACTGTGCGAGGTTCTATTGTAGCGGTGACATCTGCTACTCTTATG
Lyme9_acute_IgH_1501999_Random_A12_T0	TGGTGGAGTCTGGGGGAGGCTTGGTCCAGCCTGGGGGGTCCCTGAGACTCTCCTGTGCAGCCTCTGGATTCACCTTTAGTAGTTATTGGATGGGCTGGGTCCGCCAGGCTCCAGGGAAGGGGCTGGAGTGGGTGGCCAACATAAAGCAAGATGGAAGTGAGAAATACTCTGTGGACTCTGTGAAGGGCCGATTCACCATCTCCAGAGACAACGCCAAGAACTCACTGTATCTACAAATGAACAGCCTGAGAGCCGAGGACACGGCTGTGTATTACTGTGCGAGGCGAACCATCGAATATTCCTTTGACTACTGGGGCCAGGGAACCCTGGTCACCGTCTCCTCAGGGAGTGCATCC
Lyme9_acute_IgM_1501993_Random_A6_T0	CTGCAGGAGTCGGGCCCAGGACTGGTAAAGCCTTCACAGACCCTGTCCCTCACCTGCTCTGTCTCTGGTGGCTCCATCAACAGTGGTGATTACCACTGGAGTTGGATCCGCCAGCACCCGAAGAAGGGCCTGGAGTGGATTGGATATATCTATTACAGTGGGAGAACATACTACAATCCGTCCCTCAAAAGTCGAGTTACCATCTCAATAGACACATCTAAGAACCAGTTCTCCCTGAAACTGACTTCTGTGACTGCCGCGGACACGGCCATATATTACTGTGTGGGACAGAGTGACTCCAGTTACTTCGGGGCCGACTCCTGGGGCCAGGGAATCCTGGTCACCGTCTCTTCAGCATCCCCGAC
Lyme9_acute_IgM_1501994_Random_A7_T0	GGAGTCGGGCCCAGGACTGGTGAAGCCTTCGGAGACCCTGTCCCTCACCTGCACTGTCTCTGGTGGCTCCATCAGTAGTTACTACTGGAGCTGGATCCGGCAGCCCCCAGGGAAGGGACTGGAGTGGATTGGGTATATCTATCACACTGGGAGCACCAACTACAACCCCTCCCTCAAGAGTCGAGTCACCATATCAGTTGACACGTCCCAGAACCAGTTCTCCCTAAACCTGAGGTCTGTGACCGCTGCGGACACGGCCGTGTATTACTGTGCGAGACTCTGGGGAGTAGCTAAAGATGCTTTTGATATCTGGGGCCAAGGGACAGTGGTCACCGTCTCTTCAGGGAGTGCATCCG
Lyme9_acute_IgM_1501996_Random_A9_T0	TGAGACTCTCCTGTGCAGCCTCTGGATTCACCTTTAGTACCTATTGGATGAGCTGGGTCCGCCAGGCTCCAGGGAAGGGGCTGGAGTGGGTGGCCATCATAAAAGAAGATGGAAGTGAGAAATATTATGCGGACTCTGTGAAGGGCCGATTCAGCACCTCCAGAGACAACGCCAAGAAATCACTATATTTGCAAATGAACAGCCTGAGAGCCGAGGACACGGCTGTGTACTACTGTGCGAGAGATTGGCCTGGTTCAGGGAGTTCGAGTTTTGACTACTGGGGCCAGGGAACCCTGGTCACCGTCTCCTCAG
Lyme9_acute_IgM_1501997_Random_A10_T0	TGCAGGAGTCGGGCCCAGGACTGGTGAAGCCTTCGGAGACCCTGTCCCTCACCTGCACTGTCTCTGGTGGCTCCATCAGTAGTAGTAGTTACTACTGGGGCTGGATCCGCCAGCCCCCAGGGAAGGGGCTGGAGTGGATTGGGAGTATCTCTTACAGTGGGAGTTCGCACTCCAACCCGTCCCTCAACAGTCGAGTCATCCAATCCGTAGACACGTCCAAGAACCAGTTCTCCCTGAACCTGGGCTCTGTGACCGCCGCAGACACGGCCGTATATTACTGCGCGAGAATAGGAAGTTTCTCCGATAGCTATGGATATAGGGGACCCTACTTTGACTTCTGGGGCCAGGGATCCCTGGTCACCGTCTCCTCAGCATCCCCGACCAG
Lyme9_acute_IgM_1502032_Random_A1_T1	AGGTGCAGCTGGTGGAGTCTGGGGGAGGCTTGGTACAGCCTGGGGGGTCCCTGAGACTCTCCTGTGCAGCCTCTGGATTCACCTTTAGCAGCTATGCCATGAGCTGGGTCCGCCAGGCTCCAGGGAAGGGGCTGGAGTGGGTCTCAGCTATTAGTGGTAGTGGTGGTAGCACATACTACGCAGACTCCGTGAAGGGCCGGTTCACCATCTCCAGAGACAATTCCAAGAACACGCTGTATCTGCAAATGAACAGCCTGAGAGCCGAGGACACGGCCGTATATTACTGTGCGACCACAGCATATTGTGGTGGTGATTGCTATTCGACGTATTACTACTACTACTACGGTATGGACGTCTGGGGCCAAGGGACCACGGTCACCGTCTCCTCAGGGAGTGCAT…
Lyme9_acute_IgM_1502033_Random_A2_T1	GCAGAGGTGAAAAAGCCGGGGGAGTCTCTGAAGATCTCCTGTAAGGGTTCTGGATACAGCTTTACCAGCTACTGGATCGGCTGGGTGCGCCAGATGCCCGGGAAAGGCCTGGAGTGGATGGGGATCATCTATCCTGGTGACTCTGATACCAGATACAGCCCGTCCTTCCAAGGCCAGGTCACCATCTCAGCCGACAAGTCCATCAGCACCGCCTACCTGCAGTGGAGCAGCCTGAAGGCCTCGGACACCGCCATGTATTACTGTGCGAGAAACCGACTACGGTGGCGCTGGGGCTACTTTGACTACTGGGGCCAGGGAACCCTGGTCACCGTCTCCTCAGGGAGTGCATCC
Lyme9_acute_IgM_1502034_Random_A3_T1	GGTGCAGCTGGTGCAGTCTGGGGCTGAGGTGAAGAAGCCTGGGGCCTCAGTGAAGGTCTCCTGCAAGGTTTCCGGATACACCCTCACTGAATTATCCATGCACTGGGTGCGACAGGCTCCTGGAAAAGGGCTTGAGTGGATGGGAGGTTTTGATCCTGAAGATGGTGAAACAATCTACGCACAGAAGTTCCAGGGCAGAGTCACCATGACCGAGGACACATCTACAGACACAGCCTACATGGAGCTGAGCAGCCTGAGATCTGAGGACACGGCCGTGTATTACTGTGCAACGGTCCCCCCCACTTGTAGTGGTGGTAGCTGCTACTTAAGAGGGGAACGCCCCTGGTACTTCGATCTCTGGGGCCGTGGCACCCTGGTCACTGTCTCATCAGGGAGTGC…
Lyme9_acute_IgM_1502035_Random_A4_T1	CAGGTGCAGCTGGTGGAGTCTGGGGGAGGCTTGGTAAAGCCTGGGGGGTCCCTTAGACTCTCCTGTGCAGCCTCTGGATTCACTTTCAGTAACGCCTGGATGAGCTGGGTCCGCCAGGCTCCAGGGAAGGGGCTGGAGTGGGTTGGCCGTATTAAAAGCAAAACTGATGGTGGGACAACAGACTACGCTGCACCCGTGAAAGGCAGATTCACCATCTCAAGAGATGATTCAAAAAACACGCTGTATCTGCAAATGAACAGCCTGAAAACCGAGGACACAGCCGTGTATTACTGTACCACTTGCACCCAAGTGGGAGCTACTCGGTACTACTACTACTACTACATGGACGTCTGGGGCAAAGGGACCACGGTCACCGTCTCCTCAGGGAGTGCATCCGCC…
Lyme9_acute_IgM_1502036_Random_A5_T1	AGGTGCAGCTGGTGGAGTCTGGGGGAGACTTGGTCCAGCCGGGGGGGTCCCTGAGACTCTCCTGTGTAGTCTCTGGATTCACGTATTCTAAGTATTGGATGAGCTGGGTCCGCCAGGCTCCAGGGAAGGGGCTGGAGTGGGTGGCCAACATAAAGGAAGATGGAACTGACAAATACTATGTGGACTCTGTGAAGGGCCGACTCACCATCTCCAGAGACAACGCCAAGAACTCACTATATCTGCAAATGAACAGCCTGAGAGCCGAGGACACGGCTGTGTATTACTGTGCGAGAGCTAACTGGGGATCGGGTGACTACTGGGGCCAGGGAACCCTGGTCACCGTCTCCTCAGGGAGTGCATCCGCCC
Lyme9_acute_IgM_1502037_Random_A7_T1	GTCTGGGGCTGAGGTGAAGAAGCCTGGGGCCTCAGTGAAGGTTTCCTGCAAGGCATCTGGATACACCTTCACCAGCTACTATCTACACTGGGTGCGACAGGCCCCTGGACAAGGGCTTGAGTGGATGGGAATAATCAACCCTCGTGGTGGTAGCACAAGCTACGCACAGAAGTTCCAGGGCAGAGTCACCATGACCAGGGACACGTCCACGAGCACAGTCCACATGGAGCTGAGCAGGCTGAGATCTGAGGACACGGCCATGTATTACTGTGCGAGGGGAGGGTTCGAGATGGCTACAGGTCCCTGGGCAGAGTACTGGGGCCAGGGAACCCTGGTCACCGTCTCCTCAGGGAGTGCATCC
Lyme9_acute_IgM_1502038_Random_A8_T1	GGAGTCGGGCCCAGGACTGGTGAAACCTTCGGGGACCCTGTTCCTCACCTGCGCTGTCTCTGGTGGCTCCATCAACAGTACTTACTGGTGGAGTTGGGTCCGCCAGCCCCCAGGGAAGGGGCTGGAGTGGATCGGGGAAATCTATCATAGTGGGAGCACCAACTACAACCCGTCCCTCAAGAGTCGAGTCACCATATCAGTAGACAAGTCCAAGAACCAGTTCTCCCTGAAGTTGAACTCTGTGACCGCCGCGGACACGGCCGTGTATTTCTGTGCGAGATTCGTTGCAATGGCTGGCGATGACTACTACTACGCTATGGACGTCTGGGGCCAAGGGACCACGGTCATCGTCTCCTCAGGGAGTGCATCCG
Lyme9_acute_IgM_1502039_Random_A11_T1	TGGAGTCTGGGGGAGGCTTGGTACAGCCTGGCGCGTCCCTGAGACTCTCCTGTACAGCCTCTGGATTCAGCTTTAGTGATTATGCCATGCACTGGGTCCGGCAAGTTCCAGGGAAGGGCCTGGAGTGGGTCTCAGGCATTAGTTGGAATAGTGATACCATAATCTATGCGGACTCTGTGAAGGGGCGATTCACCATCTCCAGAGACAACGCCCAGAACTCCCTGTTCCTACAAATGAACAGTCTGAGATTTGAGGACACGGCCTTGTATTACTGTGCAAAAGATCTCCTCAGGTGGCAGTGGCGTTCAGGGGGATCATTTGACTGTTGGGGCCAGGGAACCCTGGTCACCGTCTCCTCAGGGAGTGCATCC
Lyme9_acute_IgM_1502065_Random_A2_T2	GGAGTCGGGCCCAGGACTGGTGAAGCCTTCGGGGACCCTGTCCCTCACCTGCGCTGTCTCTGGTGGCTCCATCAGCAGTAGTAACTGGTGGAGTTGGGTCCGCCAGCCCCCAGGGAAGGGGCTGGAGTGGATTGGGGAAATCTATCATAGTGGGAGCACCAACTACAACCCGTCCCTCAAGAGTCGAGTCACCATATCAGTAGACAAGTCCAAGAACCAGTTCTCCCTGAAGCTGAGCTCTGTGACCGCCGCGGACACGGCCGTGTATTACTGTGCGAGCGGCGGTGACTACGAATTTTTACCCTTTCCATACTACTACGGTATGGACGTCTGGGGCCAAGGGACCACGGTCACCGTCTCCTCAGGGAGTGCATCCGCC
Lyme9_acute_IgM_1502068_Random_A6_T2	GGTGGAGTCTGGGGGAGGCTTGGTCCAGCCTGGGGGGTCCCTGAGACTCTCCTGTGCAGCCTCTGGATTCACCTTTAGTAGCTATTGGATGAGCTGGGTCCGCCAGGCTCCAGGGAAGGGGCTGGAGTGGGTGGCCAACATAAAGCAAGATGGAAGTGAGAAATACTATGTGGACTCTGTGAAGGGCCGATTCACCATCTCCAGAGACAACGCCAAGAACTCACTGTATCTGCAAATGAACAGCCTGAGAGCCGAGGACACGGCTGTGTATTACTGTGCGAGAGGTGCACGTTTGGGGGAGTTATCGCCCTACTGTTTTGACTACTGGGGCCAGGGAACCCTGGTCACCGTCTCCTCAGGGAGTGCATCCGCCC
Lyme9_acute_IgM_1502070_Random_A8_T2	TGGTGGAGTCTGGGGGAGGCTTGGAACAGCCTGGGGGGTCCCTGAGACTCTCCTGTGCAGCCTCTGGATTCACCTTTAGCAGTTATGCCATGACCTGGGTCCGCCAGGCTCCAGGGAAGGGGCTGGAGTGGGTCTCAGATATTAGTGGTAGTGGTGCTGGCACATACTACGCAGACTCCGTGAAGGGCCGGTTCACCATCTCCAGAGACAATTCCAAGAACACGCTGTATCTCCAAATGAACAGCCTGAGAGCCGAGGACACGGCCCTATATTATTGTGCGAAAGCGCCGACTCGACATTGTAGTGGTGGTCCCTGCTACACTTTCGACTACTGGGGCCAGGGAACCCTGGTCACCGTCTCCTCAGGGAGTGCATCCGCCCCAACCCTTTT
Lyme9_acute_IgM_1502071_Random_A9_T2	TGGTGGAGTCGGGGGGAGGAGTGGTACGGCCTGGGGGGTCCCTGAGACTCTCCTGTGCAGCCTCTGGATTCACCTTTGATGATTATGGCATGAGCTGGGTCCGCCAAGCTCCAGGGAAGGGGCTGGAGTGGGTCTCTGGTATTAATTGGAATGGTGGTAGCACAGGTTATGCAGACTCTGTGAAGGGCCGATTCACCATCTCCAGAGACAACGCCAAGAACTCCCTGTATCTGCAAATGAACAGTCTGAGAGCCGAGGACACGGCCTTGTATCACTGTGCGAGAGTGCGGGGTCGTATGGTTCAGGGAGTTGCGATAAACTACTTTGACTACTGGGGCCAGGGAACCCTGGTCACCGTCTCCTCAGGGAGTGCATCC
Lyme9_acute_IgM_1502072_Random_A10_T2	GGAGTCGGGCCCAGGACTGGTGAAGCCTTCGGAGACCCTGTCCCTCACCTGCACTGTCTCTGGTGGCTCCATCAGCAGTAGTAGTTACTACTGGGGCTGGATCCGCCAGCCCCCAGGGAAGGGGCTGGAGTGGATTGGGAGTATCTATTATAGTGGGAGCACCTACTACAACCCGTCCCTCAAGAGTCGAGTCACCATATCAGTAGACACGTCCAAGAACCAGTTCTCCCTGAAGCTGAGCTCTGTGACCGCCGCGGACACGGCCGTGTATTACTGTGCGAGAGATCGGGGGTTTACGATTTTTGGAGTGGTTAACTACGGTATGGACGTCTGGGGCCAAGGGACCACGGTCACCGTCTCCTCAGGGAGTGCATCC
Lyme9_acute_IgM_1502073_Random_A12_T2	GGAGTCGGGCCCAGGACTGGTGAAGCCTTCGGAGACCCTGTCCCTCACCTGCACTGTCTCTGGTGGCTCCATCAGCAGTAGTAGTTACTACTGGGGCTGGATCCGCCAGCCCCCAGGGAAGGGGCTGGAGTGGATTGGGAGTATCTATTATAGTGGGAGCACCTACTACAACCCGTCCCTCAAGAGTCGAGTCACCATATCAGTAGACACGTCCAAGAACCAGTTCTCCCTGAAGCTGAGCTCTGTGACCGCCGCGGACACGGCCGTGTATTACTGTGCGAGAGGTTCGATCTCGGGTATTACTATGTTTCGGTTCGACCCCTGGGGCCAGGGAACCCTGGTCACCGTCTCCTCAGGGAGTGCATCCGC
